# Supplementary material for: Eocene Shark Teeth From Peninsular Antarctica: Windows to Habitat Use and Paleoceanography
Source: Paleoceanogr Paleoclimatol. Author manuscript; Available in PMC 2025 Nov 18. (PMC7618383; doi:10.1029/2024PA004965)
Supplement: S1 [file EMS209679-supplement-S1.csv]

lat	long	T_mean	d18Op	d18Ow	long_new
-79.4739206391838	174.015609469788	10.4727506637573	21.1683505207761	-2.43589878082275	-5.98439053021218
-79.6149460360648	174.853554165973	10.4900960922241	21.1594453379018	-2.44097495079041	-5.14644583402691
-79.7559140429092	175.697071698724	10.507420539856	21.1498569489578	-2.44673895835876	-4.30292830127561
-79.8968012489267	176.546508119048	10.5283088684082	21.140861559651	-2.45112323760986	-3.4534918809515
-79.0109105171816	173.212325282863	10.5055961608887	21.1848835429345	-2.4121150970459	-6.78767471713749
-79.152186095785	174.056294771151	10.5227632522583	21.1746673252409	-2.41854166984558	-5.94370522884896
-79.2934334331795	174.905440998421	10.49755859375	21.1712414565728	-2.42753148078918	-5.09455900157917
-79.4346279849892	175.760083199181	10.509822845459	21.1603036684706	-2.43576192855835	-4.23991680081912
-79.5757451688658	176.620555102685	10.530294418335	21.1481391888844	-2.4434072971344	-3.37944489731518
-79.7167603182634	177.487205738229	10.5523853302002	21.1349594424629	-2.45171046257019	-2.51279426177092
-79.8576486334502	178.36040029279	10.5309762954712	21.1328893770972	-2.45850658416748	-1.63959970721021
-79.9983851295575	179.240521024092	10.4732189178467	21.1402053138278	-2.46394062042236	-0.759478975908166
-78.6858580810478	173.185738684918	10.5318613052368	21.2009148645085	-2.39028573036194	-6.81426131508189
-78.8272988124455	174.039967061137	10.5090866088867	21.1960873593295	-2.4001407623291	-5.96003293886338
-78.9687189373046	174.899282951235	10.5332088470459	21.1809438080188	-2.40995931625366	-5.10071704876543
-79.1100927953353	175.76399390982	10.5486268997192	21.1677846529626	-2.41971492767334	-4.23600609018007
-79.2513946940509	176.634420963672	10.5566186904907	21.1568046289827	-2.42893075942993	-3.36557903632843
-79.3925988638074	177.51089932127	10.5765514373779	21.1431428559832	-2.43819236755371	-2.4891006787303
-79.5336794102249	178.393779125703	10.5815925598145	21.1332378634817	-2.44698452949524	-1.60622087429701
-79.6746102638201	179.283426253203	10.5780124664307	21.1260390029048	-2.45497369766235	-0.716573746796541
-79.8153651266574	180.180223159587	10.5251150131226	21.131603807803	-2.46108603477478	0.180223159586518
-79.9559174158165	181.084569776895	10.4807653427124	21.1352056293824	-2.46727442741394	1.08456977689499
-78.3579867374958	173.106912684939	10.5394163131714	21.2298264208745	-2.35970640182495	-6.89308731506051
-78.4995435580522	173.970508379554	10.590313911438	21.2044661160863	-2.37383103370667	-6.02949162044573
-78.6410892572151	174.839083833642	10.5656137466431	21.197005940852	-2.38674378395081	-5.16091616635828
-78.7825971131504	175.712934743236	10.5862693786621	21.1801993515318	-2.39899063110352	-4.28706525676412
-78.9240403802495	176.592369309393	10.6028480529785	21.165743053091	-2.40978717803955	-3.40763069060685
-79.0653922456333	177.47770886186	10.6273584365845	21.149899652199	-2.42021989822388	-2.5222911381401
-79.2066257831823	178.369288518536	10.6494407653809	21.1348671423678	-2.4303777217865	-1.6307114814642
-79.347713904945	179.267457882326	10.6600246429443	21.1227353182323	-2.44017314910889	-0.732542117674257
-79.4886293097621	180.172581776946	10.6648063659668	21.1124939592206	-2.44935894012451	0.17258177694643
-79.6293444289308	181.085041023209	10.6608228683472	21.105637589301	-2.45709466934204	1.08504102320873
-79.769831368717	182.00523325723	10.6342735290527	21.106925502255	-2.46166753768921	2.00523325722969
-78.025742673083	172.986165996772	10.5259008407593	21.2591480693017	-2.3333683013916	-7.01383400322769
-78.1673685215793	173.858463972894	10.4871549606323	21.257225131357	-2.34384441375732	-6.14153602710567
-78.3089944155181	174.735621097794	10.5690145492554	21.2257380532903	-2.35726094245911	-5.26437890220586
-78.450592612715	175.617921212168	10.6171875	21.2011546920204	-2.3712100982666	-4.38207878783155
-78.5921353574054	176.505659752135	10.6561946868896	21.1781493122741	-2.38560461997986	-3.49434024786521
-78.7335948383522	177.399144295962	10.6889381408691	21.1584378183546	-2.39808797836304	-2.60085570403842
-78.8749431446233	178.298695140213	10.7274007797241	21.1383304627526	-2.40970468521118	-1.7013048597868
-79.0161522189077	179.204645906345	10.7661533355713	21.1183553263052	-2.42112517356873	-0.795354093655163
-79.157193808235	180.117344178772	10.8057584762573	21.097920660941	-2.43281698226929	0.117344178771958
-79.2980394119475	181.037152175348	10.8061466217041	21.0862588019297	-2.44439315795898	1.0371521753481
-79.4386602267639	181.964447451076	10.8215913772583	21.0735276740118	-2.4537148475647	1.96444745107561
-79.5790270887585	182.899623635738	10.7759742736816	21.0786111502195	-2.45870137214661	2.8996236357379
-77.6874397650343	172.832283454756	10.6123132705688	21.2646806129557	-2.30876016616821	-7.16771654524351
-77.8290879459723	173.712804761764	10.5761585235596	21.2612553716495	-2.32016658782959	-6.28719523823585
-77.9707488657953	174.598055923628	10.5983180999756	21.2452151801676	-2.33131504058838	-5.40194407637202
-78.1123937921149	175.488309038612	10.6485404968262	21.2220624324765	-2.34338116645813	-4.51169096138767
-78.2539939902195	176.383846947007	10.6955003738403	21.1992240994182	-2.35585308074951	-3.61615305299262
-78.3955206828937	177.28496370891	10.7435159683228	21.1750540833336	-2.36942362785339	-2.71503629109034
-78.5369450080375	178.191965105948	10.7931394577026	21.1496827376073	-2.38384056091309	-1.80803489405213
-78.6782379739815	179.105169167653	10.8513050079346	21.1235946935271	-2.39708852767944	-0.894830832347111
-78.8193704123795	180.02490672302	10.925651550293	21.0940310076109	-2.41024017333984	0.0249067230195124
-78.9603129285535	180.951521977761	11.0339059829712	21.0557194713988	-2.42465448379517	0.951521977760763
-79.1010358491571	181.885373117612	10.9622421264648	21.0559216982481	-2.44027209281921	1.88537311761229
-79.2415091670105	182.826832937882	10.9305238723755	21.0548723633453	-2.44832324981689	2.8268329378819
-77.3431247032583	172.646486438672	10.687313079834	21.2715053584665	-2.28537917137146	-7.35351356132765
-77.4847474911285	173.534795716669	10.6594285964966	21.2675478726823	-2.29549217224121	-6.46520428333127
-77.626397236479	174.427698853066	10.6567306518555	21.2565653624124	-2.30707025527954	-5.57230114693425
-77.7680442462012	175.32545639213	10.6917905807495	21.2373765267547	-2.31851959228516	-4.67454360787025
-77.9096588368422	176.228338823102	10.7330846786499	21.2170360851498	-2.32974433898926	-3.77166117689802
-78.0512112962189	177.136626996391	10.7858943939209	21.1937575513953	-2.34136509895325	-2.86337300360904
-78.1926718429564	178.050612559128	10.8425960540771	21.1684766515728	-2.35412907600403	-1.94938744087193
-78.3340105838627	178.97059841043	10.9043502807617	21.1415787622102	-2.36739468574524	-1.0294015895704
-78.4751974690473	179.896899176661	10.9811887741089	21.1094930166703	-2.38251829147339	-0.103100823339275
-78.6162022446769	180.829841706815	11.0796251296997	21.0738208951803	-2.39646053314209	0.829841706815074
-78.7569944032572	181.769765588035	11.2080564498901	21.0352059289583	-2.40672421455383	1.76976558803523
-76.9928435272158	172.429932102052	10.7528772354126	21.274377463406	-2.26803374290466	-7.57006789794838
-77.1343920473337	173.32563350221	10.7073411941528	21.2770037845797	-2.27545952796936	-6.67436649778983
-77.2759832600717	174.225787774007	10.7096090316772	21.2677362686225	-2.2842264175415	-5.77421222599341
-77.4175865405502	175.130644153708	10.7303647994995	21.2534798723183	-2.29390096664429	-4.86935584629236
-77.5591712859358	176.040461080939	10.7693662643433	21.2338331661477	-2.30493807792664	-3.95953891906083
-77.7007068789101	176.955506560029	10.8145217895508	21.2127151757676	-2.3160879611969	-3.04449343997101
-77.8421626491818	177.876058536873	10.8734254837036	21.1883023932543	-2.32749772071838	-2.1239414631267
-77.9835078329683	178.802405291423	10.9369373321533	21.1621635397012	-2.33961629867554	-1.1975947085773
-78.1247115303666	179.734845845799	11.0120182037354	21.1323066199852	-2.35289907455444	-0.265154154200758
-78.2657426605367	180.673690387976	11.1043491363525	21.0973089799186	-2.36751461029053	0.673690387976279
-78.4065699145999	181.61926071075	11.2114610671997	21.0588169218952	-2.38236165046692	1.61926071074984
-78.5471617061599	182.571890665612	11.3135509490967	21.0255051964429	-2.39313697814941	2.5718906656119
-78.6874861193422	183.53192663092	11.2109031677246	21.0526825444851	-2.38861918449402	3.53192663091977
-76.6366418872851	172.183716805735	10.8263359069824	21.2710581973162	-2.25513696670532	-7.81628319426454
-76.7780660164525	173.086450249367	10.8004283905029	21.2708709524167	-2.26104331016541	-6.91354975063265
-76.919550074763	173.993492064021	10.7718772888184	21.2713292692408	-2.26688766479492	-6.00650793597922
-77.061062534147	174.905080466807	10.7779836654663	21.2629300537488	-2.27393889427185	-5.09491953319278
-77.202571901093	175.821462190299	10.8033742904663	21.2494703591791	-2.28179359436035	-4.17853780970106
-77.3440466820206	176.742892795198	10.836404800415	21.2332007274459	-2.29077172279358	-3.25710720480237
-77.4854553468015	177.669636995277	10.8833122253418	21.2116166108491	-2.30200099945068	-2.33036300472349
-77.6267662903744	178.601968994554	10.9424934387207	21.1863984614282	-2.31415486335754	-1.39803100544572
-77.7679477923873	179.540172836521	11.0160331726074	21.1574417939512	-2.32687759399414	-0.459827163479019
-77.908967974802	180.484542765134	11.1041011810303	21.1235640106875	-2.3413143157959	0.484542765134279
-78.0497947573923	181.435383597203	11.2133407592773	21.0846046575121	-2.3561589717865	1.43538359720299
-78.1903958110553	182.393011105551	11.3552303314209	21.0389852092229	-2.37045621871948	2.39301110555132
-78.330738508858	183.357752412218	11.4063863754272	21.0135347122125	-2.38461399078369	3.35775241221833
-76.2745653518064	171.908879326838	10.8635597229004	21.2731416557009	-2.24483633041382	-8.09112067316164
-76.4158136389416	172.81831707483	10.8221035003662	21.2783790218909	-2.24875044822693	-7.18168292517032
-76.5571405718817	173.731916449105	10.8210897445679	21.273964614005	-2.25338864326477	-6.26808355089466
-76.698513747767	174.649904967273	10.8219327926636	21.2681985622473	-2.25896859169006	-5.35009503272738
-76.8399008106648	175.572518025995	10.8409299850464	21.258667683233	-2.26430583000183	-4.42748197400454
-76.9812694188822	176.49999917056	10.8666410446167	21.2466469189979	-2.27065086364746	-3.50000082944018
-77.1225872105235	177.432600374018	10.902138710022	21.231140625661	-2.27832102775574	-2.56739962598192
-77.2638217672499	178.370582325725	10.9486703872681	21.2105530755673	-2.28863668441772	-1.62941767427512
-77.4049405761931	179.314214728996	11.0033082962036	21.1856462108115	-2.30148220062256	-0.685785271004221
-77.545910989972	180.263776607469	11.073281288147	21.1558198944622	-2.31586194038391	0.263776607469367
-77.6867001847549	181.219556619639	11.1621866226196	21.121845009048	-2.33021092414856	1.21955661963912
-77.8272751163121	182.1818533809	11.2715721130371	21.0849517675951	-2.34295725822449	2.18185338090024
-77.9676024739953	183.150975792227	11.3965940475464	21.0478192244144	-2.3524911403656	3.15097579222737
-78.5257578693037	187.102278779305	11.6924228668213	20.9857284933263	-2.34927749633789	7.10227877930544
-78.6643348769284	188.110546544042	11.7340965270996	20.9734786825201	-2.35232782363892	8.11054654404151
-78.8024559971594	189.127728285794	11.7892122268677	20.9591446364952	-2.35449504852295	9.12772828579421
-75.9066595061601	171.606404542479	10.8971042633057	21.2729097412648	-2.23766326904297	-8.39359545752103
-76.0476791104306	172.522248067646	10.8534965515137	21.2803873010555	-2.23981213569641	-7.4777519323539
-76.188797530365	173.442105319182	10.8493537902832	21.278390488614	-2.24272346496582	-6.55789468081807
-76.3299815167247	174.36619345587	10.8512582778931	21.2747070752495	-2.2459864616394	-5.63380654413032
-76.4711978791891	175.29473692808	10.8686475753784	21.2667418294658	-2.25011301040649	-4.70526307191997
-76.6124134556295	176.227967709237	10.8939027786255	21.2569686550705	-2.25431108474731	-3.77203229076272
-76.7535950797171	177.166125534642	10.9243602752686	21.2444842377509	-2.26007199287415	-2.83387446535778
-76.8947095468342	178.109458147359	10.9638013839722	21.2285356268977	-2.26731395721436	-1.89054185264141
-77.0357235782475	179.05822155079	11.0076780319214	21.2091121026222	-2.2770516872406	-0.941778449209949
-77.1766037835138	180.012680267483	11.0596590042114	21.1849016690623	-2.28978729248047	0.0126802674834039
-77.3173166210697	180.973107603541	11.1210584640503	21.1563566594198	-2.30477833747864	0.973107603541223
-77.457828356964	181.939785917891	11.1925668716431	21.1271324373502	-2.31821703910828	1.93978591789116
-77.5981050216915	182.913006895538	11.2810888290405	21.0965054177291	-2.32930278778076	2.91300689553762
-77.7381123650754	183.893071823683	11.3825597763062	21.0661725103197	-2.33723592758179	3.89307182368279
-78.0171803990287	185.874988357552	11.5194625854492	21.0353114626002	-2.33787560462952	5.87498835755167
-78.1561707516027	186.877493046493	11.5745191574097	21.019029714677	-2.34200358390808	6.87749304649259
-78.2947510022058	187.888148400577	11.661473274231	20.9944181521207	-2.34741997718811	7.88814840057685
-78.4328847490168	188.907307855911	11.7507419586182	20.9703272846887	-2.35180473327637	8.90730785591083
-78.5705349952718	189.935336077217	11.817195892334	20.9541700486316	-2.35329222679138	9.9353360772169
-75.6737067774108	172.199203790916	10.8603553771973	21.2843718591905	-2.23431348800659	-7.80079620908421
-75.814563831162	173.125046522555	10.8690395355225	21.2817855854961	-2.23498272895813	-6.87495347744459
-75.9555072242832	174.054962010169	10.8663463592529	21.2809858337933	-2.23637700080872	-5.94503798983095
-76.0965029600985	174.989164157836	10.8818006515503	21.2752084626794	-2.23874282836914	-5.01083584216363
-76.2375170834967	175.927873817779	10.90989112854	21.2660484613962	-2.24170184135437	-4.07212618222121
-76.3785156505962	176.871318993738	10.9405822753906	21.2556796905484	-2.24529552459717	-3.12868100626204
-76.519464696801	177.819735049518	10.9773960113525	21.242957519906	-2.24989104270935	-2.18026495048187
-76.6603302032221	178.773364922254	11.0177011489868	21.2266872823896	-2.25726389884949	-1.22663507774575
-76.8010780614387	179.732459339875	11.0614318847656	21.2072437546374	-2.26705384254456	-0.26754066012478
-76.9416740365696	180.697277042135	11.1093845367432	21.1843355159886	-2.27937650680542	0.697277042134829
-77.0820837286274	181.668085004429	11.1598720550537	21.1607301366777	-2.29183673858643	1.6680850044288
-77.2222725321187	182.64515866347	11.2166700363159	21.1362145168102	-2.30381417274475	2.64515866347028
-77.3622055938648	183.628782143771	11.2777137756348	21.1111593256986	-2.31539392471313	3.62878214377105
-77.501847769007	184.619248483639	11.3368196487427	21.0900037709714	-2.32350182533264	4.61924848363859
-77.6411635751641	185.616859859219	11.3592128753662	21.0831964973845	-2.32536578178406	5.61685985921903
-77.7801171447135	186.62192780488	11.4496126174927	21.0569614743029	-2.33164501190186	6.6219278048797
-77.9186721751664	187.634773427961	11.5436820983887	21.0294500076218	-2.33839058876038	7.63477342796065
-78.0567918776123	188.655727615636	11.6369009017944	21.0022572202661	-2.34500527381897	8.65572761563573
-78.1944389232104	189.685131231282	11.7540292739868	20.9701497323203	-2.35125660896301	9.68513123128162
-78.3315753877125	190.723335297412	11.8171682357788	20.9533264300155	-2.3541419506073	10.7233352974122
-74.4549330030598	166.332195892653	10.7974081039429	21.1239820926658	-2.40859889984131	-13.6678041073469
-74.5940867047327	167.244223011671	10.799430847168	21.1269261215959	-2.40520834922791	-12.7557769883286
-74.7335601110556	168.159068832493	10.9404516220093	21.091206150076	-2.40979790687561	-11.8409311675073
-75.4344826982725	172.781674874029	10.8294668197632	21.2967804872963	-2.22872352600098	-7.21832512597132
-75.5751325592632	173.717170786428	10.8526468276978	21.2911597092946	-2.22922730445862	-6.28282921357231
-75.7158561701398	174.656786016826	10.8681898117065	21.2869365604771	-2.23001933097839	-5.34321398317374
-75.8566188102856	175.600730747554	10.9026927947998	21.2779562536454	-2.23138308525085	-4.39926925244572
-75.9973857849628	176.549221753756	10.9394865036011	21.2677976890379	-2.23341941833496	-3.45077824624357
-76.1381223955036	177.502482579285	10.978967666626	21.2562936568102	-2.23620796203613	-2.49751742071456
-76.2787939079565	178.460743715734	11.0215539932251	21.2423958888907	-2.24070477485657	-1.53925628426552
-76.4193655201705	179.424242784052	11.0638418197632	21.2269041448766	-2.24686145782471	-0.575757215947846
-76.5598023272997	180.393224718078	11.1079711914062	21.2087807181655	-2.2552433013916	0.3932247180785
-76.7000692857104	181.367941949242	11.1505250930786	21.1886485480841	-2.26598167419434	1.36794194924212
-76.8401311752706	182.348654591507	11.1935873031616	21.167046136414	-2.27807807922363	2.34865459150654
-76.9799525600003	183.335630625502	11.2378664016724	21.1461278165939	-2.28922176361084	3.3356306255024
-77.1194977470692	184.329146080655	11.2805490493774	21.1255347344523	-2.30039262771606	4.32914608065542
-77.2587307441173	185.32948521389	11.3207368850708	21.1068945231027	-2.31016135215759	5.32948521388963
-77.3976152148867	186.336940683308	11.3553133010864	21.0924389357072	-2.31698417663574	6.33694068330752
-77.5361144331471	187.351813715015	11.4051790237427	21.073660511581	-2.32475471496582	7.35181371501508
-77.6741912349079	188.374414261012	11.4666843414307	21.052235631227	-2.33260226249695	8.37441426101194
-77.8118079689099	189.405061145786	11.5214023590088	21.0331859546518	-2.33957290649414	9.40506114578614
-77.9489264453949	190.444082198932	11.5528688430786	21.0217068969019	-2.34410572052002	10.4440821989319
-74.2108114625898	166.840329213422	10.8661985397339	21.1093301467811	-2.40806531906128	-13.1596707865783
-74.3497839951422	167.761333922967	10.8952341079712	21.102898832978	-2.40808701515198	-12.238666077033
-74.4890680324904	168.685212662246	11.0233488082886	21.0719023314007	-2.41080212593079	-11.3147873377542
-75.1888996586471	173.353727876826	10.8249626159668	21.303772450546	-2.2227258682251	-6.64627212317365
-75.329298048621	174.298533995174	10.850661277771	21.2979699954818	-2.22285532951355	-5.70146600482593
-75.4697575364094	175.24749405593	10.8775625228882	21.2919306797171	-2.22295618057251	-4.75250594406981
-75.6102427031942	176.200814100471	10.9097652435303	21.2841297822283	-2.22364830970764	-3.79918589952916
-75.7507181420337	177.158706399508	10.9503707885742	21.2743804965324	-2.22443389892578	-2.84129360049204
-75.8911484287074	178.121389602352	11.0023880004883	21.2606157640748	-2.22671580314636	-1.87861039764815
-76.0314980910866	179.08908888747	11.0516195297241	21.2461396500501	-2.23032402992249	-0.910911112529561
-76.1717315770214	180.062036113692	11.0999622344971	21.2300310740145	-2.23576092720032	0.0620361136916756
-76.311813220736	181.040469971282	11.1451930999756	21.2134962618746	-2.24231100082397	1.04046997128219
-76.4517072077219	182.024636132043	11.1857528686523	21.195707831688	-2.25114583969116	2.02463613204324
-76.5913775381225	183.014787397411	11.2245054244995	21.1759813658186	-2.2623176574707	3.014787397411
-76.7307879885971	184.011183843398	11.2584037780762	21.1561307986051	-2.27468514442444	4.01118384339787
-76.8699020726621	185.014092961088	11.2901048660278	21.1373837367851	-2.28643417358398	5.01409296108798
-77.0086829995026	186.023789791179	11.3179664611816	21.1208582513906	-2.29680919647217	6.02378979117884
-77.1470936312516	187.040557050887	11.3419981002808	21.1055508791479	-2.30681157112122	7.04055705088709
-77.285096438741	188.064685251317	11.3684549331665	21.0900638645585	-2.31645822525024	8.06468525131709
-77.4226534557301	189.096472803153	11.3931856155396	21.075475266964	-2.32558751106262	9.09647280315286
-77.5597262316233	190.136226108277	11.4014949798584	21.0667504348502	-2.33247804641724	10.1362261082766
-77.6962757826977	191.184259634614	11.3675270080566	21.0701089831641	-2.33661794662476	11.1842596346144
-77.8322625418677	192.240895971221	11.3834848403931	21.0634594232041	-2.33974480628967	12.2408959712209
-68.9131149277529	69.4918431435076	17.2560348510742	20.7836093602591	-1.3232262134552	-110.508156856492
-68.8314947060338	70.3892103446998	17.2797756195068	20.7771045964285	-1.32449018955231	-109.6107896553
-68.7520895422629	71.2871730857088	17.3044776916504	20.7719367489909	-1.3242050409317	-108.712826914291
-68.6749369550017	72.1857349762401	17.2262649536133	20.7938684632973	-1.31953883171082	-107.81426502376
-73.8221397445466	166.413104473764	10.8120002746582	21.1329745698975	-2.39638519287109	-13.5868955262358
-73.9605478835713	167.340055967498	10.8456535339355	21.12094292367	-2.40098786354065	-12.6599440325022
-74.0992960973416	168.269768886663	10.9237642288208	21.1004519683636	-2.40423583984375	-11.7302311133375
-74.2383474461061	169.202402192558	11.0030603408813	21.0804327071108	-2.40675044059753	-10.7975978074423
-74.9368696614805	173.915288727296	10.8315048217773	21.3089665435008	-2.21608757972717	-6.0847112727036
-75.0769726755328	174.86906584506	10.8660192489624	21.301386565299	-2.2160484790802	-5.13093415494015
-75.2171241215368	175.827020144967	10.8969955444336	21.2948374942965	-2.21575951576233	-4.17297985503265
-75.3572879102374	176.789353155445	10.9232902526855	21.2894301282912	-2.21536231040955	-3.21064684455476
-75.4974279519351	177.756272266097	10.960431098938	21.2811506805041	-2.21544289588928	-2.24372773390283
-75.6375081281026	178.727990851404	11.0058727264404	21.2701328400744	-2.2164294719696	-1.27200914859569
-75.777492261603	179.70472839407	11.0604000091553	21.2554113191221	-2.21911406517029	-0.295271605930395
-75.9173440855092	180.686710607274	11.1184883117676	21.2382283337069	-2.22347402572632	0.686710607273767
-76.0570272105214	181.674169554998	11.1673450469971	21.2213596939777	-2.22955751419067	1.67416955499775
-76.1965050909857	182.667343769482	11.2119693756104	21.2040284658899	-2.23703789710999	2.66734376948202
-76.3357409895141	183.666478364737	11.2500257492065	21.1859736937298	-2.24669170379639	3.66647836473666
-76.4746979402066	184.671825144872	11.2813415527344	21.1676385555309	-2.25811386108398	4.67182514487226
-76.6133387104854	185.683642705906	11.3073644638062	21.1489557225183	-2.27105212211609	5.68364270590632
-76.7516257615442	186.702196529483	11.326244354248	21.1319558115195	-2.28388428688049	6.70219652948296
-76.8895212074284	187.727759066788	11.34130859375	21.1167773926758	-2.29573726654053	7.72775906678757
-77.0269867727597	188.760609810728	11.3537435531616	21.1023317383351	-2.30743789672852	8.76060981072752
-77.1639837491298	189.801035354229	11.3631944656372	21.0900520962595	-2.31763124465942	9.80103535422913
-77.3004729501912	190.849329432268	11.3672609329224	21.0811781277983	-2.32560753822327	10.8493294322684
-77.4364146654811	191.905792944976	11.3611001968384	21.0766589499467	-2.33148670196533	11.9057929449757
-77.5717686130266	192.970733958891	11.3603248596191	21.0728029778462	-2.33551383018494	12.9707339588906
-77.7064938907871	194.044467683144	11.3669691085815	21.0690600740462	-2.33779001235962	14.0444676831436
-68.7536298888007	68.4184546769121	17.2192935943604	20.791964034371	-1.32298219203949	-111.581545323088
-68.6699748140209	69.3212245130726	17.2866630554199	20.7750296295347	-1.3250447511673	-110.678775486927
-68.5884951193037	70.2245344541642	17.2806568145752	20.7794849927852	-1.32191526889801	-109.775465545836
-68.5092287828036	71.1283914971966	17.2907333374023	20.7809778980861	-1.31819796562195	-108.871608502803
-68.4322131228308	72.0328004526936	17.2654819488525	20.7892419944536	-1.31550812721252	-107.967199547306
-73.5659037480783	166.895947287982	10.8355903625488	21.1342284268891	-2.38992381095886	-13.1040527120183
-73.7040524942192	167.831298788828	10.8956346511841	21.1172406973428	-2.39365673065186	-12.1687012111721
-73.8425333410051	168.769452024732	10.9551954269409	21.1004727139378	-2.39727663993835	-11.2305479752677
-73.9813088173023	169.710563356415	11.0347318649292	21.079225473846	-2.40096616744995	-10.2894366435849
-74.5386128590699	173.507883302632	10.8865785598755	21.3070256983734	-2.20587086677551	-6.49211669736843
-74.6783044266533	174.466298326794	10.8628263473511	21.3099263114382	-2.20821356773376	-5.5337016732058
-74.8180685385623	175.428711660117	10.8957023620605	21.3025086957624	-2.20837378501892	-4.57128833988276
-74.9578684496053	176.395314601237	10.9200868606567	21.2976653454846	-2.20783424377441	-3.60468539876251
-75.0976674296646	177.366303839814	10.9453592300415	21.293050382311	-2.20687031745911	-2.63369616018639
-75.2374287375191	178.341881557039	10.9786624908447	21.2863056828118	-2.20626330375671	-1.65811844296121
-75.3771155933418	179.322255525025	11.0162105560303	21.2776852864566	-2.20659494400024	-0.67774447497473
-75.5166911498794	180.307639204369	11.0621500015259	21.2661512871715	-2.20798778533936	0.307639204368598
-75.6561184623185	181.298251839102	11.1114492416382	21.2523118239102	-2.21094441413879	1.29825183910219
-75.7953604568453	182.294318548145	11.1663427352905	21.2354867184662	-2.21565175056458	2.29431854814518
-75.9343798979112	183.296070412263	11.2200756072998	21.2165631990033	-2.22271370887756	3.29607041226279
-76.0731393542128	184.303744555411	11.2624111175537	21.1989299435226	-2.23100137710571	4.30374455541084
-76.2116011633979	185.317584219197	11.2979049682617	21.1803841785616	-2.24171185493469	5.31758421919699
-76.3497273955182	186.337838829085	11.3243741989136	21.1621805084725	-2.25407242774963	6.33783882908475
-76.4874798152443	187.364764050761	11.3422536849976	21.1428858828597	-2.26942014694214	7.3647640507607
-76.6248198428697	188.398621834943	11.3536243438721	21.1255533205752	-2.28424263000488	8.39862183494321
-76.761708514133	189.439680448718	11.3595666885376	21.1113330860012	-2.2971510887146	9.4396804487177
-76.8981064388945	190.488214491277	11.3629703521729	21.0995844299956	-2.30814838409424	10.4882144912769
-77.0339737587118	191.544504891743	11.362961769104	21.0903662014218	-2.31736850738525	11.5445048917427
-77.1692701033648	192.60883888649	11.3620729446411	21.0834754176487	-2.32445549964905	12.6088388864903
-77.3039545463949	193.681509973166	11.3634252548218	21.077867551092	-2.32976484298706	13.6815099731662
-77.4379855597309	194.76281783833	11.3642110824585	21.0745362251273	-2.33292269706726	14.7628178383295
-77.5713209674905	195.853068255344	11.376974105835	21.0703395291933	-2.33430194854736	15.8530682553443
-77.7039178990582	196.95257294888	11.4039402008057	21.0628806586823	-2.33580803871155	16.9525729488797
-68.5056593027727	68.2438473141687	17.1781387329102	20.8023256050304	-1.32170557975769	-111.756152685831
-68.4221695948219	69.1525317980258	17.2220878601074	20.7970893909336	-1.31723999977112	-110.847468201974
-68.3408531042578	70.0617083702118	17.255973815918	20.7913208928856	-1.31552815437317	-109.938291629788
-68.2617476080497	70.9713851289926	17.3024578094482	20.7856463414944	-1.31094133853912	-109.028614871007
-68.1848902176228	71.8815680225793	17.350513458252	20.77703144824	-1.30894792079926	-108.118431977421
-73.1659041696857	166.429688679477	10.8845767974854	21.1371077385959	-2.37623071670532	-13.5703113205233
-73.3033885689892	167.370497426894	10.8925266265869	21.1310278964095	-2.38055562973022	-12.6295025731062
-73.441235113347	168.313991062818	10.9650478363037	21.1112978005778	-2.38427662849426	-11.6860089371817
-73.5794056605433	169.260318694783	11.0498561859131	21.0883026575674	-2.38855028152466	-10.7396813052166
-73.7178622293499	170.209633823099	11.1417446136475	21.0609581854696	-2.39561033248901	-9.79036617690119
-74.1345703463186	173.077106764767	10.9068393707275	21.3064512569646	-2.2019727230072	-6.922893235233
-74.2737938604934	174.039997552057	10.8717927932739	21.3138401939906	-2.20232033729553	-5.96000244794348
-74.4131153377946	175.006712055048	10.8992605209351	21.307785499438	-2.20231151580811	-4.99328794495165
-74.5524974041207	175.977431835168	10.9262552261353	21.3026899554608	-2.2014479637146	-4.02256816483234
-74.6919027145215	176.952343417797	10.9456977844238	21.3000573932993	-2.19978857040405	-3.04765658220313
-74.8312939291866	177.931638372815	10.9709119796753	21.2963569711639	-2.19792294502258	-2.06836162718503
-74.9706336881717	178.915513393416	10.9995374679565	21.2914342964459	-2.19652652740479	-1.08448660658371
-75.109884584876	179.904170372565	11.033034324646	21.2845147766551	-2.19605159759521	-0.0958296274353643
-75.2490091382824	180.897816476351	11.071102142334	21.2754782835643	-2.19668459892273	0.897816476351295
-75.3879697639741	181.896664213429	11.1100492477417	21.2646824692522	-2.19888281822205	1.89666421342875
-75.5267287439424	182.900931499593	11.1545667648315	21.2511075011415	-2.20263051986694	2.90093149959344
-75.6652481952045	183.910841716508	11.2007303237915	21.2348002413777	-2.20874714851379	3.91084171650829
-75.8034900372499	184.926623763416	11.2505321502686	21.2156868775686	-2.21686673164368	4.92662376341644
-75.9414159583377	185.948512100571	11.2960653305054	21.1959801657047	-2.22652196884155	5.94851210057053
-76.0789873806728	186.976746782998	11.3289823532104	21.1766919347624	-2.23854374885559	6.97674678299828
-76.2161654244901	188.011573483041	11.3538236618042	21.1566091173269	-2.25314283370972	8.01157348304105
-76.3529108710828	189.053243499969	11.3689908981323	21.1374049139339	-2.26899886131287	9.05324349996863
-76.4891841248167	190.102013754799	11.3766593933105	21.1200429819541	-2.28466796875	10.102013754799
-76.6249451741792	191.15814676827	11.3783445358276	21.1069918857768	-2.29734706878662	11.1581467682695
-76.76015355192	192.221910619724	11.3779544830322	21.0970687013588	-2.30735635757446	12.2219106197242
-76.8947682943483	193.293578884453	11.3784494400024	21.0885759268375	-2.31573987007141	13.2935788844535
-77.0287478998627	194.373430546833	11.3846797943115	21.0808600689928	-2.32208037376404	14.3734305468329
-77.1620502868038	195.461749886372	11.3938674926758	21.0747947377085	-2.32611751556396	15.4617498863719
-77.2946327507289	196.558826333534	11.4104995727539	21.0685652039172	-2.32867550849915	16.5588263335338
-77.4264519212257	197.664954291958	11.4346189498901	21.0602896929314	-2.33162665367126	17.6649542919577
-77.5574637183992	198.780432923444	11.4659280776978	21.0515070766803	-2.33349776268005	18.7804329234441
-77.6876233091816	199.905565891812	11.4797067642212	21.0432330898891	-2.33873009681702	19.9055658918122
-77.8168850636411	201.040661061477	11.4930953979492	21.0373547682436	-2.34165287017822	21.0406610614774
-68.2529189236982	68.0712777320103	17.1392631530762	20.8115104905291	-1.32110249996185	-111.92872226799
-68.1696181434009	68.9857979387253	17.2124576568604	20.8008140986066	-1.31564116477966	-111.014202061275
-68.0884877544784	69.9007638174638	17.2915573120117	20.7889170188778	-1.31007695198059	-110.099236182536
-68.009565325703	70.8161845031845	17.3643054962158	20.7792224010358	-1.30371236801147	-109.183815496815
-67.9328877548254	71.7320670188058	17.4549312591553	20.7618198871086	-1.30110919475555	-108.267932981194
-67.8584912255106	72.6484163242148	17.5795211791992	20.7409647763696	-1.2944610118866	-107.351583675785
-67.7864111642196	73.5652353666705	17.7599716186523	20.7006089400508	-1.2949823141098	-106.434764633329
-67.7166821971433	74.4825251326434	17.7298469543457	20.7152161963991	-1.28702509403229	-105.517474867357
-67.6493381073012	75.4002847011409	17.5613861083984	20.7638917435084	-1.27553737163544	-104.599715298859
-67.5844117919186	76.3185112985389	17.4879150390625	20.7857844079567	-1.26986348628998	-103.681488701461
-72.6242803790803	164.998266193291	11.0137138366699	21.0961649912609	-2.38866639137268	-15.0017338067094
-72.760602230429	165.941931581432	11.0241441726685	21.1016554385095	-2.38087344169617	-14.0580684185684
-72.8973562311163	166.888029085357	10.9407539367676	21.1280585309001	-2.37287878990173	-13.111970914643
-73.0345034343625	167.836696777536	10.9747533798218	21.1218966237757	-2.3715353012085	-12.1633032224638
-73.1720050649568	168.788076776017	11.0551710128784	21.1025624796255	-2.37311720848083	-11.211923223983
-73.3098225075332	169.742315309798	11.1942825317383	21.0654479431001	-2.37952280044556	-10.2576846902016
-73.4479172935413	170.699562785074	11.1984224319458	21.0540577070603	-2.38999915122986	-9.30043721492589
-73.8634829189561	173.590926985527	10.8820095062256	21.3141409345547	-2.19976425170898	-6.40907301447345
-74.0023048008921	174.561800176424	10.8973512649536	21.3118061356197	-2.19871234893799	-5.43819982357579
-74.1412133391597	175.536499340998	10.9259977340698	21.307259345423	-2.19693541526794	-4.46350065900185
-74.2801706003173	176.515201351318	10.9480495452881	21.3048301795724	-2.19449663162231	-3.48479864868239
-74.4191386707186	177.498087718927	10.9695091247559	21.3036287130899	-2.19096088409424	-2.5019122810728
-74.5580796334184	178.485344656055	10.9945983886719	21.3005721816427	-2.18847894668579	-1.51465534394524
-74.6969555438888	179.47716313406	11.0203723907471	21.2973439898712	-2.18601751327515	-0.522836865939752
-74.8357284045623	180.47373893845	11.0509557723999	21.2915823670149	-2.1850278377533	0.473738938449884
-74.974360138222	181.475272719701	11.0817680358887	21.2848213124223	-2.18498706817627	1.47527271970077
-75.1128125602593	182.48197003905	11.1155271530151	21.275926059445	-2.18642997741699	2.48197003905
-75.2510473498184	183.494041408306	11.1517248153687	21.2647315366379	-2.18963384628296	3.49404140830592
-75.3890260198576	184.511702322668	11.1878004074097	21.2515257204868	-2.19487595558167	4.51170232266779
-75.5267098861521	185.535173285403	11.2267379760742	21.2355158897425	-2.20229029655457	5.53517328540295
-75.6640600352687	186.564679823121	11.2654113769531	21.2173344452123	-2.2119345664978	6.564679823121
-75.8010372915522	187.600452490285	11.3082065582275	21.1963355283337	-2.22348642349243	7.60045249028542
-75.9376021831586	188.642726861437	11.3462171554565	21.1747555906409	-2.23667550086975	8.64272686143659
-76.0737149071847	189.691743509483	11.3719816207886	21.1536068642639	-2.25213670730591	9.69174350948308
-76.2093352939442	190.747747968258	11.389762878418	21.1330016396167	-2.26881670951843	10.7477479682576
-76.34442277045	191.810990677379	11.3996706008911	21.1158411023896	-2.28379011154175	11.810990677379
-76.4789363231717	192.881726907298	11.4055833816528	21.1026561702324	-2.29566979408264	12.8817269072985
-76.612834460144	193.960216662214	11.4098558425903	21.0925658549168	-2.30481696128845	13.9602166622138
-76.7460751725124	195.046724558368	11.4157295227051	21.0842449486124	-2.31184124946594	15.0467245583679
-76.8786158956201	196.141519675061	11.4255428314209	21.0772337513517	-2.31668615341187	16.1415196750608
-77.0104134697432	197.244875375483	11.4393625259399	21.069271861849	-2.32159733772278	17.2448753754829
-77.1414241006063	198.357069094297	11.4630765914917	21.0592461858627	-2.32638812065125	18.357069094297
-77.2716033198177	199.478382088676	11.4847946166992	21.0503539812749	-2.33048605918884	19.478382088676
-77.4009059453897	200.609099149309	11.512077331543	21.0404307789624	-2.33438658714294	20.6090991493085
-77.5292860425225	201.749508267678	11.5430850982666	21.0305888758064	-2.33738350868225	21.7495082676783
-68.0805431669237	66.9808916242782	17.3456020355225	20.7397997552985	-1.3472638130188	-113.019108375722
-67.9953261807011	67.900778828171	17.0691051483154	20.8295559017337	-1.31854450702667	-112.099221171829
-67.9122381031808	68.8210546712307	17.2351970672607	20.7971545392051	-1.31428098678589	-111.178945328769
-67.831316921986	69.7417313803415	17.321928024292	20.7870613860242	-1.3052282333374	-110.258268619659
-67.7525999905109	70.6628190629664	17.4064178466797	20.7760720305622	-1.29756641387939	-109.337180937034
-67.6761239858886	71.5843257540449	17.4864978790283	20.7627070729043	-1.29325366020203	-108.415674245955
-67.6019248668145	72.5062574642191	17.5866622924805	20.7443692934171	-1.2894800901413	-107.493742535781
-67.5300378313274	73.4286182294332	17.6819381713867	20.7265379792018	-1.28627920150757	-106.571381770567
-67.4604972746562	74.3514101619482	17.6661396026611	20.7400185982913	-1.27628612518311	-105.648589838052
-67.3933367472394	75.2746335028145	17.587869644165	20.7634704647212	-1.27011239528656	-104.725366497186
-67.328588913028	76.1982866758196	17.5047035217285	20.7833091770576	-1.26863265037537	-103.80171332418
-72.3500515287925	165.433299855068	10.9798202514648	21.1100161328221	-2.38229727745056	-14.5667001449323
-72.4860079811195	166.384529178812	11.0116624832153	21.1085165846953	-2.37676763534546	-13.6154708211881
-72.6223896362358	167.338216421978	11.0082302093506	21.1199642348763	-2.36607766151428	-12.661783578022
-72.759157125592	168.294496972678	11.0498304367065	21.1169450356734	-2.35991358757019	-11.7055030273216
-72.8962712378709	169.253510069997	11.132625579834	21.1016906328812	-2.35689091682434	-10.7464899300026
-73.0336929077811	170.215398858274	11.2981271743774	21.0628238540085	-2.35922312736511	-9.78460114172552
-73.5856782354019	174.094713538013	10.8464260101318	21.3245890514214	-2.19717121124268	-5.9052864619872
-73.7240558819874	175.073268429796	10.8835868835449	21.3187313300884	-2.19482564926147	-4.92673157020408
-73.8625089752585	176.05564291472	10.920615196228	21.3140806593905	-2.19130229949951	-3.94435708528047
-74.0009990533599	177.042008970213	10.9502744674683	21.3116682523134	-2.18716740608215	-2.95799102978717
-74.1394876662478	178.032542892395	10.9801607131958	21.3096468148642	-2.18259143829346	-1.96745710760484
-74.2779363535877	179.027425339207	11.0070352554321	21.3079106502449	-2.17839503288269	-0.972574660793271
-74.416306621534	180.026841369887	11.0356197357178	21.3047896973608	-2.17520594596863	0.0268413698874213
-74.5545599184166	181.030980480115	11.0648622512817	21.3004231810833	-2.17311716079712	1.03098048011455
-74.6926576093575	182.040036632034	11.0924739837646	21.294682165908	-2.17276287078857	2.04003663203443
-74.830560949845	183.054208278338	11.1232070922852	21.2866632838386	-2.17399740219116	3.05420827833774
-74.968231058292	184.07369837944	11.1526565551758	21.2774560093617	-2.17670369148254	4.07369837943978
-75.1056288876149	185.098714412761	11.1832370758057	21.2660878899345	-2.181321144104	5.09871441276081
-75.2427151958649	186.129468372975	11.2134141921997	21.252819457591	-2.18792796134949	6.12946837297528
-75.3794505159504	187.166176762	11.2436647415161	21.237106044824	-2.19696354866028	7.16617676200022
-75.5157951244977	188.209060567403	11.2767114639282	21.2190604304636	-2.20771408081055	8.20906056740293
-75.6517090098948	189.258345227761	11.3104467391968	21.1989766883008	-2.22035074234009	9.2583452277606
-75.7871518395749	190.314260583399	11.3483362197876	21.1763970951897	-2.23456621170044	10.3142605833993
-75.9220829265997	191.377040810801	11.3828735351562	21.1527142803664	-2.25062489509583	11.377040810801
-76.0564611956116	192.44692433883	11.4069948196411	21.1310945372971	-2.2669198513031	12.4469243388303
-76.1902451482323	193.524153744796	11.4255228042603	21.1128073633375	-2.28111696243286	13.5241537447959
-76.3233928279925	194.608975628193	11.4395351409912	21.0989161548236	-2.29191493988037	14.6089756281931
-76.4558617848901	195.701640459835	11.4510879516602	21.0885140264271	-2.29976677894592	15.7016404598354
-76.5876090396861	196.802402403931	11.463134765625	21.0785788658176	-2.30704259872437	16.8024024039312
-76.7185910480589	197.911519110476	11.4720344543457	21.069534176496	-2.31412267684937	17.9115191104762
-76.8487636647516	199.029251475192	11.4880771636963	21.0595602062891	-2.32055521011353	19.0292514751918
-76.9780821078632	200.155863364069	11.5068111419678	21.0503210821425	-2.32565879821777	20.1558633640688
-77.1065009234523	201.291621299424	11.5189847946167	21.0430713636723	-2.33022117614746	21.2916212994242
-77.2339739506384	202.43679410423	11.571008682251	21.0273596619402	-2.33444857597351	22.4367941042301
-67.8177737526177	66.806776582161	17.595344543457	20.6731857664011	-1.35874700546265	-113.193223417839
-67.7327973997337	67.7323822951554	17.331615447998	20.7548931081827	-1.33525800704956	-112.267617704845
-67.6499460029628	68.6583325917189	17.3128547668457	20.7780984884856	-1.3161940574646	-111.341667408281
-67.5692573330582	69.5846405657868	17.3716049194336	20.7785766445775	-1.30274677276611	-110.415359434213
-67.4907685206887	70.5113172336552	17.4391307830811	20.7742232752688	-1.29219377040863	-109.488682766345
-67.4145160152783	71.4383715800278	17.5010356903076	20.7678389170312	-1.28491258621216	-108.561628419972
-67.3405355437165	72.3658106053806	17.5629386901855	20.7596321505953	-1.27945423126221	-107.634189394619
-67.2688620690415	73.2936393746817	17.6048202514648	20.7553867680611	-1.27445423603058	-106.706360625318
-67.1995297491995	74.2218610675065	17.6143417358398	20.7617411252942	-1.265998005867	-105.778138932493
-67.1325718959843	75.1504770295859	17.6879768371582	20.7481754976129	-1.26330864429474	-104.849522970414
-66.8345012117227	79.7993964117269	17.2551345825195	20.660899383606	-1.44613492488861	-100.200603588273
-66.7824372436558	80.7303104181265	17.2913970947266	20.6458639269633	-1.45316541194916	-99.2696895818735
-66.7329538717194	81.6615814044111	17.3141288757324	20.6347460536241	-1.45926523208618	-98.3384185955889
-71.9343062087088	164.904391447085	11.0797538757324	21.0891375710106	-2.38111543655396	-15.095608552915
-72.0693969546475	165.860606026663	11.0442667007446	21.1001216091594	-2.37796521186829	-14.1393939733367
-72.2049457713187	166.81916892343	11.0493459701538	21.1073860158983	-2.36957955360413	-13.1808310765701
-72.3409127381816	167.780209050394	11.0637979507446	21.1174589587626	-2.35631632804871	-12.2197909496062
-72.4772580877258	168.743858931214	11.1003370285034	21.1206951699246	-2.3450140953064	-11.2561410687863
-72.6139421961436	169.710254744518	11.1723909378052	21.1140069687866	-2.33579635620117	-10.2897452554824
-72.7509255726924	170.679536367553	11.2985525131226	21.0914210136363	-2.33053207397461	-9.32046363244734
-73.163278142163	173.606151249818	10.8587961196899	21.3175021970509	-2.20152735710144	-6.39384875018186
-73.3010659046587	174.58845035297	10.8442878723145	21.325981819077	-2.19625043869019	-5.41154964703023
-73.4389570202855	175.57439161249	10.8840417861938	21.3228890659004	-2.19056749343872	-4.42560838750967
-73.5769125056772	176.564137967754	10.9033975601196	21.3242336482665	-2.18495011329651	-3.4358620322464
-73.7148934025942	177.557856331518	10.9262208938599	21.3252955625126	-2.17884993553162	-2.44214366848161
-73.8528607579475	178.55571762006	10.9595460891724	21.3234564900135	-2.17333245277405	-1.44428237993989
-73.9907756027515	179.557896779535	10.997166633606	21.3202028700847	-2.1682813167572	-0.442103220465356
-74.1285989300346	180.56457280794	11.0350704193115	21.3158097877671	-2.16430711746216	0.564572807940465
-74.2662916717314	181.575928771985	11.066291809082	21.3112257790092	-2.16199898719788	1.57592877198522
-74.4038146745917	182.5921518181	11.0977306365967	21.3052302548954	-2.16105437278748	2.59215181809978
-74.5411286751341	183.613433176755	11.1275386810303	21.2980376153066	-2.16166687011719	3.61343317675471
-74.6781942736808	184.639968159158	11.1549606323242	21.2897609511748	-2.16389012336731	4.63996815915792
-74.8149719075118	185.671956145354	11.1821193695068	21.2795906972148	-2.16806507110596	5.67195614535387
-74.9514218231821	186.709600562626	11.2067203521729	21.2678826939454	-2.17434239387512	6.70960056262635
-75.0875040480434	187.75310885302	11.232946395874	21.2543973670101	-2.18203830718994	7.75310885302036
-75.2231783610256	188.802692428721	11.2596082687378	21.2385098460494	-2.19204020500183	8.8026924287212
-75.3584042627313	189.858566613894	11.2868175506592	21.2205135501247	-2.20403003692627	9.85856661389437
-75.4931409449061	190.920950571501	11.3165016174316	21.2007435652331	-2.21724724769592	10.9209505715015
-75.6273472593524	191.990067213488	11.348048210144	21.1790611049197	-2.23196578025818	11.990067213488
-75.7609816863638	193.066143092619	11.3844156265259	21.155026269538	-2.24797248840332	13.0661430926188
-75.8940023027651	194.149408274127	11.4211120605469	21.1318421984877	-2.2630558013916	14.1494082741268
-76.0263667496488	195.240096185195	11.4503307342529	21.1114289376383	-2.27701902389526	15.2400961851948
-76.1580321999141	196.338443440181	11.4754152297974	21.0953214721174	-2.28758907318115	16.3384434401806
-76.2889553257235	197.444689639374	11.4953498840332	21.081087550317	-2.29742240905762	17.444689639374
-76.4190922660033	198.559077138925	11.5084171295166	21.0690412379259	-2.30658411979675	18.5590771389245
-76.5483985941281	199.681850789472	11.5182113647461	21.0588363427463	-2.31462693214417	19.6818507894719
-76.6768292859459	200.813257640883	11.5284414291382	21.0494252545944	-2.32177972793579	20.8132576408827
-76.8043386883129	201.95354661039	11.5344352722168	21.0423669515067	-2.32751488685608	21.9535466103904
-79.7910280803442	317.565432935052	14.15114402771	21.5311662013957	-1.26107573509216	137.565432935052
-79.7109945608872	319.04218948505	14.2737112045288	21.5032779446764	-1.26190721988678	139.04218948505
-67.5499586898477	66.6348782788541	17.5882720947266	20.6780395739389	-1.35545444488525	-113.365121721146
-67.4652478087889	67.5661186001049	17.388542175293	20.7416496313697	-1.33593487739563	-112.433881399895
-67.3826572596259	68.4976611354758	17.3658962249756	20.7653679337196	-1.31721568107605	-111.502338864524
-67.3022245884646	69.429519781534	17.4138221740723	20.7709822399464	-1.30102169513702	-110.570480218466
-67.2239866957419	70.3617064003873	17.4581680297852	20.7771156526296	-1.28509891033173	-109.638293599613
-67.1479797959369	71.2942308648069	17.5072383880615	20.7767581450229	-1.27462410926819	-108.705769135193
-67.0742393771694	72.2271011046546	17.545352935791	20.7772234030907	-1.26574504375458	-107.772898895345
-67.0028001607847	73.1603231546535	17.5581092834473	20.7817212798474	-1.25843119621277	-106.839676845347
-66.9336960610243	74.0939012035344	17.532133102417	20.7970987332051	-1.24878799915314	-105.906098796466
-66.8669601448871	75.0278376445929	17.3919124603271	20.8336876596573	-1.24315285682678	-104.972162355407
-66.8026245922834	75.9621331276673	16.982458114624	20.9334066356255	-1.23382115364075	-104.037866872333
-66.7407206565894	76.8967866125606	17.4145278930664	20.8096285990006	-1.2622195482254	-103.103213387439
-66.6812786257066	77.8317954239164	17.3464183807373	20.8281921679874	-1.25869119167328	-102.168204576084
-66.5698963733625	79.7028604882444	17.238977432251	20.6719157103671	-1.438685297966	-100.297139511756
-66.5180115590875	80.6389037289734	17.2689361572266	20.6649148751042	-1.43907272815704	-99.3610962710266
-66.4686993913653	81.5752763915757	17.3398323059082	20.6387582388408	-1.44957900047302	-98.4247236084243
-66.4219847717963	82.5119684988298	17.1813297271729	20.6933896467912	-1.42993712425232	-97.4880315011702
-65.8346324609765	104.137793908229	16.6147403717041	20.5627583686353	-1.68564331531525	-75.8622060917709
-65.8542003612266	105.081715796387	16.7052364349365	20.5339247777762	-1.69449985027313	-74.9182842036135
-71.6475767449563	165.3168428355	11.0925130844116	21.0903902969613	-2.37704610824585	-14.6831571644998
-71.7822244464236	166.280146983742	11.0988435745239	21.0939502752906	-2.37208867073059	-13.7198530162585
-71.9173234453266	167.245815391938	11.0962228775024	21.1049462569997	-2.36167120933533	-12.7541846080615
-72.0528334594071	168.213974135724	11.1069240570068	21.1173318237658	-2.34692335128784	-11.7860258642759
-72.1887143461448	169.184752714802	11.1295948028564	21.1302703879527	-2.32898020744324	-10.8152472851982
-72.3249260940001	170.158284087665	11.1742935180664	21.1387844790949	-2.31059885025024	-9.84171591233482
-72.4614288123898	171.134704705125	11.2177200317383	21.1509527939045	-2.28884410858154	-8.86529529487549
-72.5981827204835	172.114154542894	11.1124181747437	21.2130256562307	-2.25001668930054	-7.88584545710609
-72.7351481348401	173.096777132938	10.9991598129272	21.2648834476934	-2.22316074371338	-6.90322286706194
-72.8722854558798	174.082719593099	10.9039344787598	21.3040274042167	-2.20503783226013	-5.91728040690091
-73.0095551532264	175.072132654718	10.8899097442627	21.3186070413779	-2.19355416297913	-4.92786734528156
-73.1469177499426	176.065170687883	10.8947525024414	21.325890517919	-2.18520164489746	-3.93482931211736
-73.2843338056835	177.06199172385	10.8980827331543	21.3333336017516	-2.17702341079712	-2.93800827614999
-73.421763898791	178.062757474186	10.9126119613647	21.3374607373547	-2.16968894004822	-1.9372425258137
-73.5591686073606	179.06763334609	10.9313802719116	21.3393791763988	-2.16362738609314	-0.932366653910037
-73.6965084893057	180.076788453333	10.9609022140503	21.3383086254002	-2.15818095207214	0.0767884533329948
-73.8337440614505	181.090395622185	11.0013551712036	21.3338260729581	-2.15373349189758	1.09039562218538
-73.9708357776856	182.108631391636	11.0446891784668	21.3271213283076	-2.15087223052979	2.10863139163632
-74.107744006219	183.131676007171	11.086443901062	21.3194381738077	-2.14933800697327	3.13167600717068
-74.2444290059613	184.159713407275	11.1200075149536	21.311782701126	-2.14958429336548	4.15971340727481
-74.380850902084	185.192931201781	11.1516199111938	21.3028558905814	-2.1515326499939	5.19293120178091
-74.5169696607954	186.231520641103	11.1789407730103	21.2931233468172	-2.15523409843445	6.23152064110263
-74.6527450633824	187.275676575312	11.2034492492676	21.2822249298854	-2.16072225570679	7.27567657531239
-74.7881366795675	188.325597401934	11.2279853820801	21.2694996050651	-2.16803121566772	8.32559740193392
-74.923103840241	189.381485001255	11.2510652542114	21.2553145253895	-2.17712140083313	9.38148500125487
-75.0576056096271	190.443544657848	11.2750692367554	21.2393802570191	-2.18775677680969	10.4435446578484
-75.1916007569542	191.511984966917	11.3000240325928	21.2216303469593	-2.1999979019165	11.5119849669167
-75.325047727703	192.58701772397	11.3262710571289	21.2018418464703	-2.21399235725403	12.58701772397
-75.4579046145145	193.66885779625	11.3552494049072	21.1799235722877	-2.22951364517212	13.6688577962505
-75.5901291278488	194.757722974224	11.3868160247803	21.1565746750526	-2.24589419364929	14.7577229742239
-75.7216785664927	195.85383380134	11.4247035980225	21.1321801839285	-2.26192498207092	15.85383380134
-75.8525097880256	196.957413380176	11.4667043685913	21.1095844683531	-2.27524900436401	16.957413380176
-75.9825791793631	198.068687152984	11.5002479553223	21.0903043120639	-2.28712439537048	18.0686871529842
-76.11184262751	199.187882654551	11.5231857299805	21.073616210988	-2.29874897003174	19.1878826545507
-76.2402554906644	200.315229235187	11.5395641326904	21.0583446236373	-2.31040501594543	20.3152292351874
-76.3677725698314	201.450957751595	11.5531778335571	21.045291002223	-2.32045340538025	21.4509577515952
-76.4943480811175	202.595300223264	11.5612802505493	21.03514128805	-2.32881450653076	22.5953002232642
-76.619935628892	203.748489452	11.5869417190552	21.0218294672092	-2.33646154403687	23.7484894519998
-76.7444881800176	204.910758602118	11.6242113113403	21.0080644358073	-2.34199929237366	24.9107586021182
-79.4484014767412	317.006926588214	14.3315467834473	21.4967387980446	-1.2556791305542	137.006926588214
-79.3696046995707	318.471180884727	14.6943492889404	21.4202035736564	-1.25212550163269	138.471180884727
-79.2883095137586	319.922751244118	15.0004100799561	21.3538075440767	-1.25095844268799	139.922751244118
-67.2770118725735	66.4652268681737	17.454231262207	20.7209292229175	-1.34215438365936	-113.534773131826
-67.1925914813688	67.4020169307539	17.4189167022705	20.7409860837802	-1.32989323139191	-112.597983069246
-67.1102861217621	68.339068524789	17.3790378570557	20.7661778963691	-1.31350469589233	-111.660931475211
-67.0301331072649	69.2763962859404	17.4139137268066	20.7796629964647	-1.292320728302	-110.72360371406
-66.9521691004223	70.2140128598872	17.4645004272461	20.7861690892289	-1.27464759349823	-109.785987140113
-66.8764300733959	71.1519289464537	17.5043697357178	20.7899522460323	-1.2620632648468	-108.848071053546
-66.8029512684493	72.0901533450348	17.5305442810059	20.796164747895	-1.25007271766663	-107.909846654965
-66.7317671584338	73.0286930013497	17.5206642150879	20.8091934656202	-1.23922502994537	-106.97130699865
-66.6629114073699	73.9675530555565	17.4851627349854	20.8213234018806	-1.23493206501007	-106.032446944443
-66.596416831227	74.9067368917568	17.39892578125	20.8387044399779	-1.23658788204193	-105.093263108243
-66.5323153590013	75.8462461888961	17.3050060272217	20.8509337212603	-1.24509143829346	-104.153753811104
-66.4706379941941	76.7860809730832	17.4506206512451	20.7954922603982	-1.26838839054108	-103.213919026917
-66.4114147767952	77.726239671333	17.3649673461914	20.8230175566726	-1.25977110862732	-102.273760328667
-66.300445902879	79.6075148550441	17.2552375793457	20.6801786575359	-1.42683291435242	-100.392485144956
-66.2487551757599	80.5486207026851	17.2834300994873	20.6725048429392	-1.42828321456909	-99.4513792973149
-66.1996283839963	81.4900293061435	17.3016605377197	20.6689291674043	-1.42783451080322	-98.5099706938565
-66.1530902046527	82.4317319527406	17.1852989196777	20.7075934204834	-1.41485714912415	-97.5682680472594
-65.5621713181783	104.168640607412	16.6224308013916	20.5695989481924	-1.67710506916046	-75.8313593925878
-65.5816568866529	105.11733411527	16.7511787414551	20.5262340504602	-1.69204878807068	-74.8826658847296
-65.6038970020817	106.065889503045	16.8017292022705	20.5045789880205	-1.70254480838776	-73.9341104969546
-65.7944396409924	111.753430535369	16.5872020721436	20.4384444352017	-1.81603634357452	-68.2465694646314
-65.8355614304525	112.700589632211	16.6121940612793	20.4339565736042	-1.81500720977783	-67.299410367789
-71.2206012799432	164.753799415647	11.216983795166	21.0518561804268	-2.38810324668884	-15.246200584353
-71.3542787107111	165.721718901796	11.1578550338745	21.0767070305005	-2.376305103302	-14.278281098204
-71.4884413354725	166.691892931567	11.1454887390137	21.0908511863902	-2.36489081382751	-13.3081070684327
-71.6230484003119	167.664441391948	11.1343116760254	21.1058722210773	-2.3523371219635	-12.3355586080516
-71.758059285489	168.639487381321	11.1314697265625	21.1221658294038	-2.33667087554932	-11.3605126186789
-71.8934334984699	169.617157236007	11.1380558013916	21.1409954103676	-2.31638741493225	-10.3828427639928
-72.0291306657793	170.597580555885	11.1607046127319	21.1607301698352	-2.29165291786194	-9.40241944411537
-72.1651105236286	171.580890228345	11.1667509078979	21.1856641674673	-2.26538419723511	-8.41910977165534
-72.3013329074119	172.567222450831	11.1122903823853	21.2271131716553	-2.2359573841095	-7.43277754916897
-72.4377577400882	173.556716751657	11.0268678665161	21.2677841086524	-2.21414351463318	-6.44328324834339
-72.5743450194513	174.549516008604	10.9515295028687	21.3006945530047	-2.19786405563354	-5.45048399139588
-72.7110548043206	175.545766465018	10.9214725494385	21.3188483588743	-2.18634533882141	-4.45423353498208
-72.8478471996815	176.545617743013	10.9032516479492	21.3328682392112	-2.17634773254395	-3.45438225698737
-72.9846823408003	177.549222853351	10.8986940383911	21.342225183188	-2.16799688339233	-2.45077714664853
-73.1215203763444	178.556738201525	10.9055728912354	21.3486069106635	-2.16009664535522	-1.44326179847548
-73.2583214505352	179.568323589507	10.9158639907837	21.3534097392564	-2.15302205085754	-0.43167641049348
-73.3950456843705	180.584142212632	10.9383296966553	21.3540585041046	-2.14741396903992	0.584142212631832
-73.5316531559455	181.604360650965	10.9662790298462	21.3524086128008	-2.14289402961731	1.60436065096545
-73.6681038799124	182.629148854498	11.0013132095337	21.3475739682221	-2.13999485969543	2.629148854498
-73.8043577861169	183.658680121448	11.0428943634033	21.3401716008092	-2.13821816444397	3.6586801214485
-73.940374697452	184.693131068877	11.088038444519	21.3302045894774	-2.13821959495544	4.69313106887702
-74.0761143069748	185.732681594755	11.1314878463745	21.3190273880695	-2.13980531692505	5.73268159475509
-74.2115361543354	186.77751483059	11.1643857955933	21.3083433641766	-2.14322710037231	6.77751483059004
-74.3465996015691	187.827817083611	11.1950693130493	21.297025702647	-2.14777135848999	7.827817083611
-74.4812638083086	188.883777767456	11.2215995788574	21.2846383701097	-2.15430212020874	8.88377776745631
-74.6154877064795	189.945589320243	11.2456846237183	21.2713264545331	-2.16229724884033	9.94558932024276
-74.7492299745439	191.0134471088	11.268856048584	21.2562762090965	-2.17223238945007	11.0134471088001
-74.8824490113656	192.087549317787	11.2914419174194	21.2398500889869	-2.18367266654968	12.0875493177869
-75.0151029097774	193.168096822327	11.3146114349365	21.2220551130787	-2.1963529586792	13.1680968223271
-75.1471494299355	194.255293042714	11.3397245407104	21.2015787486735	-2.21128559112549	14.2552930427143
-75.2785459725575	195.349343779667	11.3664989471436	21.178362194276	-2.22859168052673	15.3493437796668
-75.4092495521436	196.450457028517	11.3971643447876	21.1555956194206	-2.24458885192871	16.4504570285166
-75.5392167702968	197.558842770649	11.4290828704834	21.1320498294915	-2.26108860969543	17.5588427706492
-75.6684037892615	198.674712740445	11.4635982513428	21.1092373161653	-2.27628183364868	18.674712740445
-75.7967663058157	199.798280165882	11.4994277954102	21.0865047262204	-2.29110503196716	19.7982801658824
-75.9242595256581	200.929759480912	11.5314722061157	21.0657940774038	-2.30474185943604	20.9297594809115
-76.05083813845	202.069366007646	11.5561437606812	21.0477740990931	-2.31731557846069	22.0693660076458
-76.1764562936793	203.217315606384	11.5760412216187	21.031909498421	-2.3287878036499	23.2173156063839
-76.3010675775307	204.373824291426	11.597996711731	21.0173176908598	-2.3385329246521	24.3738242914259
-76.4246249909605	205.539107810639	11.6329641342163	21.0031300785789	-2.3450014591217	25.5391078106393
-76.5470809291877	206.713381186733	11.6309461593628	20.998370154804	-2.35020685195923	26.7133811867329
-79.0203919624517	317.927311061976	15.2233743667603	21.3175989142054	-1.23794758319855	137.927311061976
-78.9403158866065	319.36743675175	15.4258556365967	21.2693825999633	-1.24146604537964	139.36743675175
-78.7729450046518	322.211819034113	15.872594833374	21.1831790119344	-1.22905170917511	142.211819034113
-78.6857692002813	323.61598368014	15.8898448944092	21.1789005323751	-1.22952222824097	143.61598368014
-78.5963459124697	325.008109411365	15.9178657531738	21.1719323033529	-1.23030483722687	145.008109411365
-66.9988460877233	66.2978511606209	17.4447898864746	20.7308242428908	-1.33434355258942	-113.702148839379
-66.914741370273	67.2401052008791	17.3938007354736	20.7589962819291	-1.31742739677429	-112.759894799121
-66.8327457039457	68.1825817744414	17.3952388763428	20.776283043373	-1.29982316493988	-111.817418225559
-66.7528961615487	69.1252961935349	17.4400959014893	20.7875597911165	-1.27864420413971	-110.874703806465
-66.6752291599289	70.0682618260721	17.4601211547852	20.8045816187301	-1.25720179080963	-109.931738173928
-66.599780421426	71.0114901387215	17.4913177490234	20.8091205676923	-1.24577617645264	-108.988509861278
-66.5265849352444	71.9549907412686	17.5071277618408	20.8183798129459	-1.23302686214447	-108.045009258731
-66.455676918837	72.898771432294	17.5050830841064	20.8289023350932	-1.22295570373535	-107.101228567706
-66.3870897793964	73.8428382461965	17.4791011810303	20.8350944261151	-1.22249913215637	-106.157161753803
-66.3208560755501	74.7871955015893	17.4444561004639	20.8353965511385	-1.22984492778778	-105.212804498411
-66.2570074793592	75.7318458510683	17.427490234375	20.8174622548337	-1.25152444839478	-104.268154148932
-66.1955747387183	76.6767903323746	17.5396995544434	20.7667876876743	-1.27742874622345	-103.323209667625
-66.0260644918308	79.5133758353541	17.2897262573242	20.6917390041793	-1.40765917301178	-100.486624164646
-65.9745828839716	80.4594767931249	17.3181209564209	20.6831381713055	-1.40999186038971	-99.5405232068751
-65.9256557334391	81.405854736871	17.3098926544189	20.6885957020534	-1.40635073184967	-98.594145263129
-65.8793074886834	82.3525021674761	17.298734664917	20.6942408879598	-1.40316867828369	-97.6474978325239
-65.8355614304525	83.299410367789	17.3415985107422	20.6892723837172	-1.39867496490479	-96.700589632211
-65.7944396409924	84.2465694646314	17.3760871887207	20.6786756573397	-1.40165829658508	-95.7534305353686
-65.7559629745277	85.1939684920426	17.3607711791992	20.6851843690241	-1.39853060245514	-94.8060315079574
-65.7201510291139	86.1415954557134	17.349328994751	20.6897512198021	-1.39648962020874	-93.8584045442866
-65.6870221199456	87.0894373985649	17.3493309020996	20.6981346688786	-1.38810575008392	-92.9105626014351
-65.6565932542014	88.037480467413	17.2893390655518	20.716003935595	-1.38347971439362	-91.962519532587
-65.6288801075064	88.9857099806612	17.1827926635742	20.7386125191947	-1.38439130783081	-91.0142900193388
-65.2848281157976	104.199097383315	16.6576862335205	20.5702360442143	-1.66868531703949	-75.8009026166851
-65.3042257039614	105.152501690518	16.8625679016113	20.504921299206	-1.68877232074738	-74.8474983094817
-65.3263655819762	106.105778591047	16.8475761413574	20.4930965232007	-1.70390653610229	-73.8942214089532
-65.5160571807603	111.82195023031	16.5873432159424	20.4430685195965	-1.81138110160828	-68.1780497696904
-65.5569970920865	112.773943719101	16.5959415435791	20.4402314224517	-1.81232011318207	-67.2260562808992
-65.6005503487151	113.725707607222	16.6393051147461	20.4164148105954	-1.82656419277191	-66.2742923927784
-65.6466950846757	114.677233241581	16.5860481262207	20.4129637911357	-1.8417717218399	-65.322766758419
-65.6954082441137	115.628513097133	16.5308895111084	20.4052287966473	-1.86168301105499	-64.3714869028673
-65.7466656112807	116.579540837428	16.4729080200195	20.3955628945601	-1.88414835929871	-63.4204591625717
-65.8004418416923	117.530311373927	16.438159942627	20.3864721296639	-1.90090978145599	-62.4696886260725
-65.8567104943579	118.480820924035	16.439847946167	20.3739233459068	-1.9130859375	-61.5191790759654
-69.6250393138904	155.499597371553	11.9688196182251	20.8316542181221	-2.44233703613281	-24.5004026284473
-69.7511236584019	156.457320996215	11.9368495941162	20.8280476323816	-2.45300102233887	-23.5426790037855
-69.8781043577871	157.416299353309	11.9044055938721	20.8236439780684	-2.46456670761108	-22.5837006466906
-70.5249749602023	162.233184388612	11.3159322738647	20.9634987571118	-2.45461773872375	-17.7668156113882
-70.6564486292143	163.201634372019	11.3187894821167	20.9756720581855	-2.44181370735168	-16.7983656279814
-70.7885248098511	164.172013614713	11.3201179504395	20.9961348043109	-2.42105770111084	-15.8279863852868
-70.9211620563351	165.144430097491	11.2488822937012	21.0362884824639	-2.39662933349609	-14.8555699025086
-71.0543190567157	166.118994774421	11.2164516448975	21.0643194437553	-2.37575745582581	-13.8810052255794
-71.1879546301122	167.095821594664	11.1854724884033	21.0888876304458	-2.35802793502808	-12.9041784053358
-71.3220277226962	168.075027523071	11.165771484375	21.1094486244993	-2.34181594848633	-11.9249724769294
-71.4564974024354	169.056732559366	11.1410989761353	21.131873596583	-2.32483744621277	-10.9432674406342
-71.5913228527253	170.041059756523	11.1311340332031	21.1540881261131	-2.30482268333435	-9.95894024347692
-71.7264633648837	171.028135237804	11.1244373321533	21.1811058247589	-2.27928328514099	-8.97186476219625
-71.8618783294684	172.018088211733	11.0998649597168	21.2163365650388	-2.24947690963745	-7.98191178826733
-71.9975272265089	173.011050985242	11.064733505249	21.251489247181	-2.22207951545715	-6.98894901475833
-72.1333696146723	174.007158974673	11.0076475143433	21.2844049893731	-2.20176553726196	-5.99284102532656
-72.2693651193686	175.006550714146	10.959493637085	21.3094774282005	-2.18732309341431	-4.99344928585379
-72.4054734198291	176.009367860984	10.9300756454468	21.3275185547128	-2.17577600479126	-3.99063213901576
-72.5416542351902	177.015755197842	10.9065341949463	21.3418315156932	-2.16665983200073	-2.98424480215806
-72.6778673096099	178.025860631077	10.9003162384033	21.3517628831842	-2.15810108184814	-1.97413936892258
-72.8140723964495	179.039835184911	10.9000692367554	21.3598120607288	-2.15010643005371	-0.960164815088575
-72.9502292415535	180.057832990861	10.9084033966064	21.3653856776408	-2.14269304275513	0.0578329908611863
-73.0862975656637	181.080011271902	10.924674987793	21.3678283275621	-2.13665843009949	1.08001127190218
-73.2222370460044	182.106530320754	10.9453420639038	21.367909260933	-2.13201522827148	2.10653032075427
-73.358007297079	183.137553471646	10.9733629226685	21.3647365364807	-2.12900233268738	3.13755347164556
-73.4935678507208	184.173247064867	11.0042848587036	21.3594790578678	-2.12743377685547	4.1732470648665
-73.6288781354429	185.213780403354	11.0407972335815	21.3513745851075	-2.12747812271118	5.21378040335401
-73.7638974551367	186.259325700498	11.0808839797974	21.3411669046937	-2.1288366317749	6.25932570049841
-73.8985849671698	187.310058018321	11.1249303817749	21.3287440235778	-2.13153624534607	7.31005801832066
-74.0328996599429	188.366155195091	11.1679372787476	21.3148771537587	-2.13590931892395	8.36615519509118
-74.1668003299616	189.427797761402	11.2023954391479	21.3017551588433	-2.14142465591431	9.42779776140159
-74.3002455584946	190.495168843655	11.2328605651855	21.287985888538	-2.14846873283386	10.4951688436547
-74.4331936878828	191.568454053851	11.2600173950195	21.2733347400135	-2.1571249961853	11.5684540538508
-74.5656027975811	192.647841364498	11.2838182449341	21.2574486511433	-2.16775703430176	12.6478413644982
-74.6974306800128	193.733520967411	11.3068599700928	21.240511582124	-2.179607629776	13.733520967411
-74.8286348163277	194.825685115086	11.3300399780273	21.2216163728937	-2.19338583946228	14.825685115086
-74.9591723521605	195.924527943294	11.3554773330688	21.2002246669323	-2.20916223526001	15.9245279432942
-75.0890000734956	197.030245273455	11.3830995559692	21.1764642823874	-2.22682499885559	17.0302452734549
-75.2180743827499	198.143034393304	11.4102096557617	21.1525096277527	-2.24479508399963	18.1430343933042
-75.3463512752004	199.263093814327	11.4377431869507	21.1270116770241	-2.26421499252319	19.2630938143274
-75.4737863158855	200.39062300436	11.4622001647949	21.1048057063526	-2.28102207183838	20.3906230043604
-75.6003346171272	201.525822093735	11.486912727356	21.0834798233925	-2.29689264297485	21.5258220937346
-75.7259508168242	202.668891553303	11.5149230957031	21.0613079307885	-2.31288123130798	22.6688915533027
-75.8505890576876	203.820031842679	11.5418710708618	21.0395210041905	-2.3287193775177	23.8200318426787
-75.9742029675918	204.979443026994	11.5625638961792	21.0188485918192	-2.34482383728027	24.9794430269943
-76.0967456412356	206.147324360503	11.5875186920166	21.005431701016	-2.35273194313049	26.1473243605034
-76.2181696233158	207.323873835384	11.6161289215088	21.0002861354525	-2.35156178474426	27.3238738353844
-78.7396962583495	315.969111907455	15.7347860336304	21.2158722711715	-1.22677981853485	135.969111907455
-78.6632824171044	317.409062328616	15.7787952423096	21.2026118105874	-1.23032522201538	137.409062328616
-78.5843978422246	318.837934177243	15.8960447311401	21.1768468192082	-1.23020732402802	138.837934177243
-78.5030992676562	320.255634382776	16.0011348724365	21.1560704452839	-1.22778499126434	140.255634382776
-78.4194437507629	321.662093913629	15.9443407058716	21.1699339922427	-1.22645878791809	141.662093913629
-78.3334885624675	323.057266742632	15.9317960739136	21.1728058658688	-1.22635614871979	143.057266742632
-78.2452910848488	324.441128767291	15.9505014419556	21.1675486872528	-1.22748410701752	144.441128767291
-66.801201729891	65.1853145675302	17.441577911377	20.7436596147272	-1.32221722602844	-114.81468543247
-66.7153730806462	66.1327786435799	17.5100631713867	20.7251669984253	-1.32559168338776	-113.86722135642
-66.6316093712147	67.0804100686067	17.4214553833008	20.7639110906761	-1.30640780925751	-112.919589931393
-66.5499480485466	68.0282267082674	17.4087104797363	20.7870996677323	-1.28603267669678	-111.971773291733
-66.4704259364811	68.9762444899529	17.4547824859619	20.8028557176885	-1.26010620594025	-111.023755510047
-66.3930791982219	69.924477443491	17.4474830627441	20.8269554250288	-1.23761785030365	-110.075522556509
-66.3179432986596	70.8729377431025	17.461051940918	20.8373753050831	-1.22420263290405	-109.127062256897
-66.2450529666266	71.8216357506423	17.4632205963135	20.8492081510047	-1.21189105510712	-108.178364249358
-66.1744421571772	72.7705800601479	17.4563407897949	20.8568355137149	-1.20578241348267	-107.229419939852
-66.1061440139851	73.7197775437195	17.4469165802002	20.8560937524631	-1.20860457420349	-106.28022245628
-66.0401908319511	74.6692333987533	17.436616897583	20.84753712992	-1.21943485736847	-105.330766601247
-65.9766140201189	75.6189511965295	17.438663482666	20.8174754265392	-1.24904477596283	-104.381048803471
-65.9154440649932	76.5689329321699	17.5194129943848	20.7639560433676	-1.2847386598587	-103.43106706783
-65.8567104943579	77.5191790759655	17.5588798522949	20.716078215877	-1.32390415668488	-102.480820924034
-65.8004418416923	78.4696886260726	17.5083255767822	20.6954876594986	-1.35565459728241	-101.530311373927
-65.7466656112807	79.4204591625717	17.4679832458496	20.6706589297217	-1.38938891887665	-100.579540837428
-65.6954082441137	80.3714869028673	17.3848876953125	20.6905423831729	-1.38784885406494	-99.6285130971327
-65.6466950846757	81.3227667584189	17.3539886474609	20.7019526842677	-1.38325953483582	-98.6772332415811
-65.6005503487151	82.2742923927784	17.3425331115723	20.7038229880217	-1.38391804695129	-97.7257076072216
-65.5569970920865	83.2260562808992	17.3497657775879	20.7004666054749	-1.38567781448364	-96.7739437191008
-65.5160571807603	84.1780497696904	17.3544597625732	20.6969953175412	-1.3881129026413	-95.8219502303096
-65.4777512620838	85.1302631397707	17.3421039581299	20.7051206648218	-1.38271510601044	-94.8697368602293
-65.4420987373829	86.0826856683803	17.3302154541016	20.7117544246825	-1.37870573997498	-93.9173143316197
-65.4091177359849	87.0353056934032	17.3388900756836	20.7129935365639	-1.37555170059204	-92.9646943065968
-65.3788250907407	87.9881106784427	17.3590240478516	20.7059028624962	-1.3781977891922	-92.0118893215573
-65.3512363151242	88.9410872788948	17.231086730957	20.727118423443	-1.38522446155548	-91.0589127211052
-64.9859509217042	103.271003242477	16.7177543640137	20.584096680677	-1.64156460762024	-76.7289967575229
-65.0025156949845	104.229159266442	16.7180099487305	20.5741100071808	-1.65149486064911	-75.770840733558
-65.0218196254641	105.187212784501	16.9635047912598	20.4971418312317	-1.67426991462708	-74.8127872154987
-65.232637596392	111.889569569736	16.6020221710205	20.4509973273372	-1.80021190643311	-68.1104304302643
-65.2733835554955	112.846331632967	16.6159038543701	20.4406416210907	-1.80750322341919	-67.1536683670335
-65.3167311491531	113.802884641768	16.6177654266357	20.4276937946315	-1.82004010677338	-66.1971153582315
-65.3626587312304	114.759221113134	16.5837554931641	20.4204494758421	-1.834792137146	-65.2407788868664
-65.4111434745893	115.715334663771	16.5415229797363	20.4122302026938	-1.85233426094055	-64.2846653362285
-65.4621614002765	116.671220069176	16.4919757843018	20.3991692745133	-1.87633275985718	-63.3287799308243
-65.5156874078516	117.62687332148	16.4531173706055	20.3902461749828	-1.89383387565613	-62.3731266785196
-65.5716953067687	118.582291686076	16.4158306121826	20.3859757692872	-1.90633535385132	-61.417708313924
-65.6301578487191	119.537473756951	16.3134880065918	20.4055002240945	-1.90940308570862	-60.4625262430492
-65.691046760846	120.492419510733	16.2807083129883	20.4066475066654	-1.915491938591	-59.5075804892672
-65.7543327797392	121.44713035942	16.2965145111084	20.3908767426514	-1.92777347564697	-58.5528696405799
-65.8199856861133	122.401609201777	16.3540287017822	20.3682625980567	-1.93769133090973	-57.5983907982226
-69.1995499619032	154.856344837357	12.2073574066162	20.8067471233688	-2.41458678245544	-25.1436551626425
-69.3241925338557	155.819150822151	12.0739097595215	20.8180606807305	-2.43273186683655	-24.1808491778486
-69.4497693494393	156.783152648281	11.9767208099365	20.8262007094377	-2.44604635238647	-23.2168473517187
-69.5762378247758	157.748433822363	11.8571395874023	20.8324252574912	-2.46621942520142	-22.251566177637
-69.7035554709932	158.715080524947	11.6744298934937	20.8576592362217	-2.4813187122345	-21.284919475053
-70.0901801221909	161.624116139747	11.2729549407959	20.9546332801415	-2.47297048568726	-18.3758838602531
-70.2204717022559	162.597140933872	11.2817115783691	20.9678681991485	-2.45780253410339	-17.4028590661279
-70.3514016555448	163.572002958821	11.3189811706543	20.9808329899053	-2.43661046028137	-16.4279970411789
-70.4829281781082	164.548804843111	11.3239822387695	21.0049026654519	-2.41143679618835	-15.4511951568886
-70.6150095879528	165.527652021432	11.2933559417725	21.0279810433882	-2.39511919021606	-14.4723479785683
-70.7476043236117	166.508652748052	11.2529182434082	21.0575516371274	-2.3744752407074	-13.4913472519476
-70.8806709418887	167.491918111984	11.2193908691406	21.0882942408126	-2.35113382339478	-12.5080818880158
-71.0141681143847	168.477562050566	11.186562538147	21.1162315541282	-2.33044338226318	-11.5224379494343
-71.1480546228274	169.465701361323	11.1470832824707	21.1439719473816	-2.31141805648804	-10.534298638677
-71.2822893533325	170.456455712668	11.1198034286499	21.1706162435856	-2.29079580307007	-9.54354428733205
-71.4168312895712	171.449947652921	11.0839891433716	21.2028502602188	-2.26646780967712	-8.55005234707946
-71.5516395048084	172.446302616915	11.0472412109375	21.2392464594599	-2.23818373680115	-7.55369738308531
-71.6866731529009	173.44564893042	11.005823135376	21.2775009078432	-2.20907235145569	-6.55435106957984
-71.8218914582797	174.448117812071	10.9576892852783	21.3071968687028	-2.19000196456909	-5.55188218792898
-71.9572537049226	175.4538433723	10.9322957992554	21.3272599589746	-2.17554450035095	-4.54615662769953
-72.0927192243524	176.462962608993	10.9108915328979	21.3423587933808	-2.16517066955566	-3.53703739100712
-72.2282473826962	177.475615399483	10.8981876373291	21.3537898847862	-2.15654397010803	-2.52438460051678
-72.3637975668347	178.491944488471	10.8935623168945	21.3629433845579	-2.14841151237488	-1.50805551152891
-72.4993291696762	179.512095471395	10.8926467895508	21.3709517888412	-2.14060521125793	-0.487904528604815
-72.6348015745918	180.536216772774	10.9027738571167	21.3759527138001	-2.13336873054504	0.53621677277431
-72.7701741390505	181.564459618988	10.9149503707886	21.3797630784791	-2.12687039375305	1.56445961898768
-72.9054061774921	182.596978004915	10.9331493377686	21.3804625196436	-2.12215352058411	2.59697800491506
-73.0404569434846	183.633928653821	10.9560489654541	21.3787269160711	-2.11883401870728	3.63392865382113
-73.1752856112086	184.675470969831	10.9819068908691	21.3747091524911	-2.11714363098145	4.6754709698312
-73.3098512563193	185.721766982281	11.011999130249	21.3684491742789	-2.11676073074341	5.72176698228103
-73.4441128362364	186.772981281183	11.0433874130249	21.3604680523441	-2.11781287193298	6.77298128118338
-73.578029169919	187.829280943017	11.0776462554932	21.3503304733083	-2.12038779258728	7.82928094301704
-73.7115589171853	188.890835445976	11.1131420135498	21.3385193737401	-2.12436318397522	8.89083544597554
-73.8446605576381	189.957816573764	11.1542062759399	21.3242070606476	-2.12961053848267	9.95781657376375
-73.9772923692687	191.030398306994	11.1971530914307	21.3082467872839	-2.13609027862549	11.0303983069945
-74.1094124068104	192.108756701163	11.2346963882446	21.2929626905892	-2.14308667182922	12.1087567011632
-74.2409784799202	193.193069750138	11.2655210494995	21.2771602124305	-2.15208458900452	13.193069750138
-74.3719481312771	194.283517234056	11.293683052063	21.2596621829153	-2.16336584091187	14.2835172340559
-74.5022786146854	195.380280550452	11.319785118103	21.241351452358	-2.17591452598572	15.3802805504518
-74.6319268732836	196.483542527417	11.3470315933228	21.2204241726309	-2.19082713127136	16.483542527417
-74.7608495179646	197.593487217521	11.3742866516113	21.1969205543695	-2.20831418037415	17.5934872175214
-74.8890028061216	198.710299671205	11.4019832611084	21.1704310223493	-2.22868967056274	18.7102996712054
-75.0163426208411	199.834165688314	11.4269742965698	21.1449357142248	-2.24866819381714	19.8341656883137
-75.1428244506769	200.965271546409	11.4474258422852	21.1204808863583	-2.2686083316803	20.9652715464092
-75.2684033701431	202.103803704482	11.4658088684082	21.0967194349824	-2.28831171989441	22.1038037044825
-75.3930340210794	203.249948480667	11.4814834594727	21.0730706903319	-2.30850028991699	23.2499484806672
-75.516670595048	204.40389170258	11.4940843582153	21.0494610263286	-2.32932829856873	24.4038917025804
-75.6392668169353	205.5658183289	11.4978370666504	21.0353791634768	-2.3425817489624	25.5658183288999
-75.760775929939	206.73591204084	11.481125831604	21.0326718841957	-2.34897804260254	26.7359120408403
-78.7705261955569	306.708741176778	15.5994129180908	21.2676448132555	-1.20489096641541	126.708741176778
-78.711097009526	308.195652270848	15.667197227478	21.2528145463261	-1.20475780963898	128.195652270848
-78.6489014903375	309.673308364791	15.697774887085	21.2478058011853	-1.20301651954651	129.673308364791
-78.5839891212905	311.141462613975	15.7300539016724	21.2407548159164	-1.20294189453125	131.141462613975
-78.5164105274338	312.599893958354	15.791374206543	21.2246307679359	-1.20552945137024	132.599893958354
-78.4462173397343	314.048406770028	15.8439998626709	21.207859969297	-1.2106831073761	134.048406770028
-78.3734620633694	315.486830385851	15.8184518814087	21.2069028965948	-1.21727991104126	135.486830385851
-78.2981979507455	316.915018536636	15.858624458313	21.195108428433	-1.22020626068115	136.915018536636
-78.2204788797618	318.33284868473	15.9074459075928	21.1848100494865	-1.21972727775574	138.33284868473
-78.1403592377504	319.74022128168	15.9491443634033	21.1772528031541	-1.21807956695557	139.74022128168
-78.0578938114379	321.137058957571	15.9321203231812	21.1824422153679	-1.21664822101593	141.137058957571
-77.9731376831988	322.523305653306	15.9237661361694	21.1830225498734	-1.21791207790375	142.523305653306
-77.8861461337893	323.898925706618	15.9273128509521	21.182385045961	-1.2177666425705	143.898925706618
-77.796974551684	325.263902902138	15.9107961654663	21.190597663652	-1.21320009231567	145.263902902138
-77.7056783490711	326.61823949515	15.9276351928711	21.1891785557433	-1.21090197563171	146.61823949515
-77.6123128845032	327.96195521805	16.0073356628418	21.1709687978227	-1.21151781082153	147.96195521805
-66.7802901822852	62.1594486773252	16.7356719970703	20.9257362362565	-1.29596972465515	-117.840551322675
-66.6888904939748	63.1119750426059	16.8282794952393	20.9220119443687	-1.27925086021423	-116.888024957394
-66.5994336549766	64.0645657749836	17.1716938018799	20.8363670881747	-1.28908681869507	-115.935434225016
-66.5119585275199	65.0172451395467	17.3305740356445	20.7930898479542	-1.29729115962982	-114.982754860453
-66.4265034539084	65.970035400589	17.3655128479004	20.7842726117991	-1.29839563369751	-114.029964599411
-66.3431062207509	66.9229568575798	17.3627128601074	20.7989228361227	-1.28436350822449	-113.07704314242
-66.2618040228103	67.8760278822913	17.3702411651611	20.8150466270005	-1.26657783985138	-112.123972117709
-66.1826334265495	68.8292649571154	17.3982791900635	20.8392053992543	-1.23622965812683	-111.170735042885
-66.1056303334556	69.7826827146053	17.3931922912598	20.8689864865991	-1.20757150650024	-110.217317285395
-66.0308299432279	70.7362939782662	17.4276962280273	20.8735198919347	-1.19542133808136	-109.263706021734
-65.9582667169134	71.6901098046265	17.4274711608887	20.8801234639507	-1.18886744976044	-108.309890195373
-65.8879743400794	72.6441395266098	17.4330139160156	20.8799461976319	-1.18782114982605	-107.35586047339
-65.8199856861133	73.5983907982227	17.4280776977539	20.8753086986394	-1.19354832172394	-106.401609201777
-65.7543327797392	74.5528696405799	17.4254035949707	20.8605770383186	-1.2088702917099	-105.44713035942
-65.691046760846	75.5075804892672	17.4360580444336	20.8273778709092	-1.23971748352051	-104.492419510733
-65.6301578487191	76.4625262430492	17.4670085906982	20.7861821317252	-1.27408087253571	-103.537473756951
-65.5716953067687	77.417708313924	17.488109588623	20.7504165298891	-1.30518841743469	-102.582291686076
-65.5156874078517	78.3731266785195	17.4701805114746	20.7271800028041	-1.33238279819489	-101.62687332148
-65.4621614002765	79.3287799308244	17.4426288604736	20.711233121933	-1.35441172122955	-100.671220069176
-65.4111434745893	80.2846653362285	17.4082584381104	20.7166814393555	-1.35655069351196	-99.7153346637715
-65.3626587312304	81.2407788868663	17.3875007629395	20.7239273199709	-1.35388708114624	-98.7592211131337
-65.3167311491531	82.1971153582315	17.3791580200195	20.7222495692192	-1.35740649700165	-97.8028846417685
-65.2733835554955	83.1536683670334	17.3727149963379	20.7176634836407	-1.36341488361359	-96.8463316329666
-65.232637596392	84.1104304302642	17.3610687255859	20.7143913610092	-1.36925792694092	-95.8895695697358
-65.1945137090101	85.0673930254337	17.3508110046387	20.7220987355209	-1.36381494998932	-94.9326069745663
-65.1590310948947	86.0245466519298	17.3301067352295	20.7329441530026	-1.35754001140594	-93.9754533480702
-65.1262076946999	86.9818808934571	17.3320865631104	20.7333517027217	-1.35669541358948	-93.0181191065429
-65.0960601643836	87.939384481499	17.3647289276123	20.7191498471675	-1.36369144916534	-92.060615518501
-64.6573935154947	98.4814995159908	17.0082149505615	20.6118306068921	-1.54971134662628	-81.5185004840092
-64.6601483377567	99.4444910921815	16.9708557128906	20.6004546380727	-1.56933438777924	-80.5555089078185
-64.6656565638901	100.407460335255	16.9344272613525	20.5937502881549	-1.58408033847809	-79.5925396647454
-64.6739153590588	101.370392470606	16.8985118865967	20.5852140359268	-1.60054492950439	-78.6296075293944
-64.6849204758648	102.333272894694	16.8732948303223	20.5729260244643	-1.61839962005615	-77.6667271053061
-64.698666260159	103.296087243175	16.8084449768066	20.575745240742	-1.62989604473114	-76.7039127568248
-64.7151456587595	104.258821458744	16.8518676757812	20.5594180130274	-1.63663768768311	-75.741178541256
-64.7343502290548	105.221461858602	16.9813194274902	20.5183078026929	-1.64917135238647	-74.7785381413984
-64.7562701504607	106.183995201472	16.9340972900391	20.5392253940995	-1.63867807388306	-73.816004798528
-64.7808942376949	107.146408754091	16.9217567443848	20.5385122957082	-1.64211535453796	-72.8535912459091
-64.8082099558297	108.108690357087	16.9177780151367	20.5332379725332	-1.64826798439026	-71.8913096429132
-64.8382034370738	109.070828490186	16.932897567749	20.5233866081596	-1.6547816991806	-70.9291715098137
-64.9440921875753	111.956277801648	16.6303806304932	20.4660594321245	-1.77888965606689	-68.043722198352
-64.9846320658455	112.917741872794	16.6293563842773	20.454690762703	-1.79048442840576	-67.0822581272056
-65.0277610769144	113.879016685284	16.6204280853271	20.44156919752	-1.80557692050934	-66.1209833147161
-65.0734577980374	114.840095876347	16.5952033996582	20.4326551818427	-1.82005929946899	-65.1599041236525
-65.1216996346138	115.800974154304	16.5557918548584	20.422494485152	-1.83892011642456	-64.1990258456961
-65.1724628485791	116.761647356111	16.509708404541	20.4123522619538	-1.85923528671265	-63.2383526438887
-65.2257225879112	117.722112503741	16.4677581787109	20.4039630276741	-1.87688505649567	-62.2778874962593
-65.2814529171685	118.682367859339	16.4162673950195	20.4017199988397	-1.89049470424652	-61.3176321406609
-65.3396268489709	119.64241297915	16.348747253418	20.4077404390108	-1.89937937259674	-60.3575870208501
-65.4002163763364	120.602248766162	16.3208465576172	20.4040121953219	-1.90926671028137	-59.3977512338383
-65.4631925057856	121.561877521476	16.3267574310303	20.3903477476133	-1.921626329422	-58.4381224785239
-65.5285252911214	122.521302994367	16.3800773620605	20.3683609880885	-1.93184268474579	-57.4786970056328
-67.6013396006927	144.56580690131	14.5589818954468	20.7081180839875	-1.99409341812134	-35.4341930986897
-67.7123884362512	145.525995133216	14.6649475097656	20.679053780522	-1.99976575374603	-34.4740048667842
-67.8248378953325	146.486664788076	14.2134790420532	20.9572308897709	-1.82125055789948	-33.5133352119236
-68.6476075268777	153.229743182685	13.0255355834961	20.7217151323954	-2.31900548934937	-26.7702568173148
-68.7697204539956	154.196441044877	12.7283992767334	20.7569016610287	-2.3494119644165	-25.8035589551232
-68.8928483087938	155.164200925066	12.4459590911865	20.7743576999269	-2.39430475234985	-24.8357990749339
-69.0169482800153	156.133099640248	12.2237253189087	20.7950295733563	-2.42269110679626	-23.8669003597516
-69.1419776166425	157.103216536275	12.0518846511841	20.8125312617809	-2.44312334060669	-22.8967834637247
-69.2678936381947	158.07463350483	11.8659753799438	20.8311623505936	-2.46553182601929	-21.9253664951699
-69.3946537437745	159.047434999855	11.6722927093506	20.8594690258666	-2.47998070716858	-20.9525650001455
-69.5222154197954	160.021708052862	11.4331846237183	20.9159596766331	-2.47627329826355	-19.9782919471382
-69.6505362471154	160.997542292364	11.3384523391724	20.9334860984853	-2.47965908050537	-19.0024577076356
-69.7795739049224	161.975029948002	11.2639579772949	20.9608913488999	-2.46869850158691	-18.0249700519977
-69.9092861762311	162.954265873754	11.2861976623535	20.9719891111319	-2.45269131660461	-17.0457341262457
-70.0396309509949	163.93534756378	11.3104362487793	20.9887398320844	-2.4305899143219	-16.0646524362195
-70.1705662263876	164.918375152749	11.3239879608154	21.0099975994354	-2.40634059906006	-15.0816248472507
-70.3020501083794	165.90345143513	11.3099136352539	21.0319865507795	-2.38745856285095	-14.0965485648703
-70.4340408107912	166.890681872587	11.2783536911011	21.0599635863146	-2.36644840240479	-13.1093181274129
-70.566496653565	167.880174602869	11.2458267211914	21.0906539121211	-2.34293842315674	-12.1198253971308
-70.6993760598563	168.872040446827	11.1996288299561	21.1256729267028	-2.31811761856079	-11.1279595531728
-70.8326375519756	169.86639291342	11.1522693634033	21.1583236095395	-2.29592156410217	-10.1336070865797
-70.9662397463022	170.863348203266	11.1083707809448	21.1907858427524	-2.2731499671936	-9.13665179673393
-71.1001413471527	171.86302521022	11.0526294708252	21.2277315662923	-2.24850916862488	-8.13697478977988
-71.2343011395637	172.865545520241	11.0076370239258	21.2665669197015	-2.21960592269897	-7.13445447975909
-71.3686779810838	173.871033407777	10.9613094329834	21.3004460761089	-2.1959536075592	-6.12896659222335
-71.5032307925991	174.879615829365	10.9193477630615	21.327590769753	-2.17807197570801	-5.12038417063471
-71.6379185481981	175.891422413953	10.8955154418945	21.3452795746574	-2.16564416885376	-4.10857758604669
-71.7727002641169	176.906585449652	10.8753137588501	21.3593831388629	-2.1560001373291	-3.09341455034806
-71.9075349867982	177.925239866568	10.869460105896	21.3694114695585	-2.14726400375366	-2.07476013343154
-72.0423817800979	178.947523215297	10.8689603805542	21.3771838420801	-2.13960194587708	-1.05247678470349
-72.1771997116747	179.973575640624	10.8766298294067	21.3831769451663	-2.131915807724	-0.0264243593758806
-72.3119478386015	181.003539849987	10.8898696899414	21.3875462708884	-2.12462377548218	1.00353984998705
-72.4465851922394	182.037561076166	10.9057283401489	21.3900993896636	-2.11856985092163	2.03756107616587
-72.5810707624173	183.075787033675	10.9261646270752	21.3904751720807	-2.11368274688721	3.07578703367466
-72.7153634809608	184.118367868261	10.9462461471558	21.3897023674668	-2.11002254486084	4.11836786826106
-72.8494222046217	185.165456098904	10.969895362854	21.3868893408617	-2.10761499404907	5.16545609890389
-72.9832056974562	186.217206551639	10.9954881668091	21.382139030145	-2.1067156791687	6.21720655163887
-73.1166726127079	187.273776284508	11.0218257904053	21.3756879307576	-2.10735273361206	7.27377628450787
-73.2497814742539	188.335324502899	11.0488376617432	21.367788132716	-2.10928964614868	8.33532450289883
-73.3824906576755	189.402012464483	11.0757217407227	21.3582688341078	-2.11287426948547	9.40201246448271
-73.5147583710187	190.474003372913	11.1067161560059	21.3467800217222	-2.11752104759216	10.4740033729132
-73.6465426353185	191.551462259432	11.139045715332	21.3340685504425	-2.12309575080872	11.5514622594321
-73.7778012649577	192.634555851455	11.1758680343628	21.3188794753936	-2.13015627861023	12.6345558514552
-73.9084918479462	193.723452427186	11.2178535461426	21.3020659177245	-2.13770151138306	13.7234524271863
-74.0385717262032	194.818321655274	11.2590885162354	21.2834174722499	-2.14724731445312	14.8183216552736
-74.167997975938	195.919334418469	11.2950601577759	21.26377775127	-2.15894627571106	15.9193344184692
-74.2967273882262	197.026662620238	11.3294725418091	21.2423808158891	-2.1727466583252	17.0266626202376
-74.4247164498895	198.140478973211	11.3621168136597	21.2176393652068	-2.19028186798096	18.1404789732109
-74.5519213247894	199.260956768376	11.3943796157837	21.1916240919505	-2.20917510986328	19.2609567683758
-74.6782978356586	200.388269623855	11.4210176467896	21.1649257368336	-2.22999310493469	20.3882696238555
-74.8038014465974	201.522591212138	11.443962097168	21.1371022528634	-2.25275158882141	21.522591212138
-74.9283872463717	202.664094964592	11.4622488021851	21.1082000637686	-2.27761697769165	22.6640949645916
-75.0520099326606	203.812953752118	11.4777574539185	21.0784450956265	-2.30394840240479	23.8129537521182
-75.1746237974058	204.969339540827	11.4875936508179	21.0579977735515	-2.32222437858582	24.9693395408269
-75.2961827134293	206.133423021611	11.4916591644287	21.0441095960588	-2.33521509170532	26.1334230216112
-75.4166401224906	207.305373212584	11.4874992370605	21.0352601315538	-2.34498286247253	27.305373212584
-75.5359490249676	208.485357033376	11.496021270752	21.0272899158217	-2.35107183456421	28.4853570333762
-75.6540619713519	209.673538850387	11.5060539245605	21.0169496583623	-2.35919737815857	29.673538850387
-75.7709310557609	210.870079992175	11.5205593109131	21.0075954333046	-2.36534953117371	30.8700799921753
-78.4456762464863	304.852306113586	15.4773874282837	21.2999461870846	-1.1995267868042	124.852306113586
-78.3900014021232	306.332063331743	15.5330295562744	21.2883266755287	-1.19886326789856	126.332063331743
-78.3315456294802	307.803481977481	15.6369066238403	21.2668307969639	-1.19742822647095	127.803481977481
-78.2703546922672	309.26630035187	15.7029228210449	21.253377060227	-1.19630885124207	129.26630035187
-78.2064756337884	310.720280185006	15.7484521865845	21.2441732904506	-1.1954619884491	130.720280185006
-78.1399566496185	312.165206499578	15.7734460830688	21.2379890172424	-1.19612884521484	132.165206499578
-78.070846962964	313.600887361999	15.7927236557007	21.2299240303882	-1.19993829727173	133.600887361999
-77.9991967033451	315.027153530106	15.8162422180176	21.220445886353	-1.20422470569611	135.027153530106
-77.9250567891614	316.443858006895	15.8703212738037	21.206396589216	-1.20633602142334	136.443858006895
-77.8484788146318	317.850875509952	15.8793478012085	21.2064835843661	-1.20425641536713	137.850875509952
-77.7695149415247	319.24810186634	15.898419380188	21.2033062328566	-1.20322370529175	139.24810186634
-77.6882177960235	320.63545334265	15.9058589935303	21.2003281940161	-1.20455944538116	140.63545334265
-77.6046403710031	322.012865919755	15.9090490341187	21.1978987939574	-1.20628464221954	142.012865919755
-77.5188359339291	323.380294521494	15.9123754501343	21.1973177889325	-1.20613133907318	143.380294521494
-77.430857940523	324.737712206165	15.9350814819336	21.1941824893551	-1.20425426959991	144.737712206165
-77.3407599542881	326.08510932923	15.9615821838379	21.1901998583055	-1.2023868560791	146.08510932923
-77.2485955719275	327.422492685153	16.0272083282471	21.1736027270753	-1.20449697971344	147.422492685153
-66.6718965967005	60.0621456021876	16.6301593780518	20.9049307815813	-1.34006714820862	-119.937854397812
-66.5771647552656	61.0200376499713	16.7039852142334	20.8982514929824	-1.33044934272766	-118.979962350029
-66.4842900438334	61.9779035197248	16.651891708374	20.9410999876511	-1.29910051822662	-118.022096480275
-66.3933120341018	62.935771760647	16.8898963928223	20.9037076505867	-1.28395318984985	-117.064228239353
-66.3042698392089	63.8936689084829	17.0952930450439	20.8681106320017	-1.27420878410339	-116.106331091517
-66.2172020796776	64.8516195180375	17.2235851287842	20.8432483452045	-1.27075052261353	-115.148380481963
-66.1321468488587	65.809646196775	17.2903060913086	20.8344382779225	-1.26483190059662	-114.190353803225
-66.0491416779421	66.7677696395561	17.3288536071777	20.8418039936104	-1.24895679950714	-113.232230360444
-65.9682235006091	67.7260086645461	17.3316268920898	20.8601976840964	-1.22995090484619	-112.273991335454
-65.8894286174048	68.6843802503195	17.3739833831787	20.879432899273	-1.20136547088623	-111.31561974968
-65.8127926599072	69.6428995741954	17.3944606781006	20.9008900174505	-1.17538797855377	-110.357100425805
-65.7383505547767	70.6015800518196	17.4126605987549	20.9049161409437	-1.16734421253204	-109.39841994818
-65.666136487769	71.5604333780234	17.4122428894043	20.9059409247855	-1.16641163825989	-108.439566621977
-65.5961838677956	72.5194695689749	17.4141101837158	20.9027194324182	-1.16922092437744	-107.480530431025
-65.5285252911214	73.4786970056329	17.4098739624023	20.8954545312107	-1.17742097377777	-106.521302994367
-65.4631925057855	74.438122478524	17.4070510864258	20.8798217078708	-1.19367694854736	-105.561877521476
-65.4002163763364	75.3977512338384	17.4183120727539	20.8523300215109	-1.21868276596069	-104.602248766162
-65.3396268489709	76.3575870208502	17.436372756958	20.8171589190334	-1.24986696243286	-103.64241297915
-65.2814529171685	77.3176321406609	17.4512996673584	20.7900764160598	-1.27365434169769	-102.682367859339
-65.2257225879112	78.2778874962593	17.4423637390137	20.771570659368	-1.29413270950317	-101.722112503741
-65.1724628485791	79.2383526438887	17.4302539825439	20.7558086549999	-1.31256794929504	-100.761647356111
-65.1216996346138	80.1990258456961	17.4185657501221	20.7525746440782	-1.3183821439743	-99.8009741543039
-65.0734577980374	81.1599041236525	17.410343170166	20.7516168558571	-1.32115507125854	-98.8400958763475
-65.0277610769144	82.1209833147161	17.4011993408203	20.7494797253977	-1.32531070709229	-97.8790166852839
-64.9846320658455	83.0822581272056	17.3800220489502	20.7476432936607	-1.33182203769684	-96.9177418727944
-64.9440921875753	84.043722198352	17.372257232666	20.7431545641775	-1.33802485466003	-95.956277801648
-64.9061616657969	85.0053681529877	17.366491317749	20.7513032656895	-1.33114898204803	-94.9946318470123
-64.8708594992338	85.9671876633303	17.350191116333	20.7559026637614	-1.33014786243439	-94.0328123366697
-64.8382034370738	86.9291715098138	17.3551235198975	20.7485306689281	-1.33643102645874	-93.0708284901862
-64.8082099558297	87.8913096429132	17.3995418548584	20.7217192573526	-1.35343706607819	-92.1086903570868
-64.7808942376949	88.8535912459092	17.3787269592285	20.7074182925635	-1.37233293056488	-91.1464087540908
-64.7562701504607	89.816004798528	17.3139114379883	20.7006538477428	-1.39340543746948	-90.183995201472
-64.7343502290548	90.7785381413985	17.2909984588623	20.6777568452932	-1.4213604927063	-89.2214618586015
-64.7151456587595	91.741178541256	17.2460479736328	20.6703346188758	-1.43870556354523	-88.258821458744
-64.698666260159	92.7039127568249	17.2101097106934	20.6648203679268	-1.45215320587158	-87.2960872431751
-64.6849204758648	93.6667271053062	17.1394634246826	20.675645295621	-1.45692348480225	-86.3332728946938
-64.6739153590588	94.6296075293944	17.099048614502	20.6703037341962	-1.47118663787842	-85.3703924706056
-64.6656565638901	95.5925396647455	17.154296875	20.631703388612	-1.49759089946747	-84.4074603352545
-64.6601483377567	96.5555089078185	17.1043243408203	20.6258642352443	-1.51446151733398	-83.4444910921815
-64.6573935154947	97.5185004840092	17.0596466064453	20.6177559501551	-1.53243243694305	-82.4814995159908
-64.3651930145158	98.4837455788018	17.0765838623047	20.61504677142	-1.53140270709991	-81.5162544211982
-64.3679326938881	99.4512299315915	17.0453777313232	20.6045097665281	-1.54882848262787	-80.5487700684085
-64.3734106507315	100.418693903263	17.0032634735107	20.5960033200435	-1.56663167476654	-79.5813060967367
-64.3816240831311	101.386124017446	16.9660873413086	20.5864845040618	-1.58435714244843	-78.6138759825544
-64.3925687929282	102.353506964184	16.9351100921631	20.5813668916294	-1.59631299972534	-77.6464930358155
-64.4062391913598	103.320829666228	16.9092922210693	20.5732488905884	-1.61013031005859	-76.6791703337724
-64.4226283065507	104.288079345027	16.941291809082	20.5628118178176	-1.61350345611572	-75.7119206549727
-64.4417277928353	105.25524358638	16.9840469360352	20.5455318936712	-1.62134516239166	-74.7447564136202
-64.4635279418791	106.222310405629	16.9624691009521	20.5483037022829	-1.6233366727829	-73.777689594371
-64.488017695567	107.189268312358	16.9371795654297	20.5492396030994	-1.62798345088959	-72.8107316876422
-64.5151846606174	108.156106374492	16.9150333404541	20.547201977134	-1.63490986824036	-71.8438936255083
-64.5450151248783	109.122814281747	16.8949031829834	20.5409518127673	-1.64560377597809	-70.8771857182532
-64.5774940752556	110.089382408352	16.7940979003906	20.5478216293895	-1.6609867811203	-69.9106175916484
-64.6126052172181	111.055801874978	16.7328872680664	20.5275978005222	-1.69472289085388	-68.944198125022
-64.6503309958228	112.022064609821	16.7029495239258	20.4843303609894	-1.74459910392761	-67.9779353901786
-64.6906526181946	112.988163408769	16.6590919494629	20.4753826322408	-1.76322841644287	-67.0118365912306
-64.7335500773972	113.954091994604	16.6378574371338	20.4651724584318	-1.77812612056732	-66.0459080053956
-64.7790021776208	114.919845075188	16.6132678985596	20.4556424694082	-1.79308426380157	-65.080154924812
-64.8269865606167	115.885418400582	16.5776023864746	20.4462857362187	-1.8103141784668	-64.1145815994185
-64.8774797333002	116.850808819058	16.5327396392822	20.434932050326	-1.83157134056091	-63.1491911809423
-64.9304570964429	117.816014331965	16.4866008758545	20.427440854361	-1.8492476940155	-62.1839856680355
-64.9858929743743	118.781034147409	16.4299945831299	20.4246720944019	-1.86451232433319	-61.2189658525906
-65.0437606456074	119.745868732728	16.3741130828857	20.4204260734533	-1.88109421730042	-60.2541312672721
-65.1040323743058	120.710519865712	16.3413066864014	20.4133198350734	-1.89544248580933	-59.2894801342877
-65.1666794425037	121.674990684583	16.326301574707	20.4024532304431	-1.90962147712708	-58.3250093154166
-65.2316721829944	122.639285736682	16.3643550872803	20.3847797251169	-1.91889464855194	-57.360714263318
-65.6691153027323	128.421808818422	15.6626625061035	20.3413751693751	-2.11719822883606	-51.5781911815778
-65.7496244650061	129.385128820432	15.6821632385254	20.3352371714763	-2.11903142929077	-50.6148711795679
-67.0775668488613	142.874196307077	14.7187271118164	20.5284967964585	-2.13845086097717	-37.1258036929227
-67.1851717622549	143.839158526037	14.5881519317627	20.594924479394	-2.10084772109985	-36.1608414739628
-67.2942567476071	144.804531455513	14.2502603530884	20.786643796146	-1.98371815681458	-35.1954685444875
-67.4047794849307	145.770364819564	14.299877166748	20.7722834980251	-1.98712551593781	-34.2296351804362
-67.516697505762	146.736710577724	13.9264841079712	21.1080031400222	-1.73383259773254	-33.2632894222758
-67.6299682164922	147.70362294542	14.0424947738647	21.1131237305816	-1.70310258865356	-32.2963770545796
-67.7445489206083	148.671158413712	14.2288513183594	21.1312040656345	-1.64388394355774	-31.3288415862883
-67.8603968398152	149.639375768353	14.6418924331665	20.8804028192103	-1.80350613594055	-30.3606242316468
-67.9774691340203	150.608336108214	15.1206483840942	20.487171020992	-2.09105229377747	-29.391663891786
-68.0957229201604	151.578102863064	14.4002304077148	20.6535102626346	-2.08374571800232	-28.421897136936
-68.2151152898557	152.548741810735	13.8827981948853	20.7020195883105	-2.14945983886719	-27.451258189265
-68.3356033258771	153.520321093663	13.2092752456665	20.7434234729666	-2.25673651695251	-26.4796789063369
-68.4571441174184	154.492911234817	12.926251411438	20.7430432742795	-2.31959438323975	-25.5070887651825
-68.5796947741628	155.466585152994	12.6269788742065	20.7585576296379	-2.3701446056366	-24.5334148470065
-68.703212439142	156.441418177478	12.3632154464722	20.7811895653638	-2.40573859214783	-23.5585818225216
-68.8276543003837	157.417488062051	12.137134552002	20.8064202478127	-2.430415391922	-22.5825119379488
-68.9529776013469	158.394874998297	11.919921875	20.833928772419	-2.45085668563843	-21.6051250017032
-69.0791396501465	159.373661628182	11.7085218429565	20.8623795514601	-2.46907258033752	-20.6263383718178
-69.2060978274981	160.353933055304	11.5234804153442	20.8980383683514	-2.47426176071167	-19.6460669446964
-69.333809594108	161.335776860088	11.3901252746582	20.9297973557024	-2.4719409942627	-18.6642231399123
-69.4622324948621	162.319283099388	11.3204221725464	20.9579571524993	-2.45916819572449	-17.6807169006121
-69.5913241646565	163.304544325056	11.3111343383789	20.9798283755911	-2.43934726715088	-16.6954556749439
-69.7210423318841	164.291655594888	11.3196420669556	21.0025231390863	-2.4147744178772	-15.7083444051118
-69.851344819145	165.280714467732	11.3198909759521	21.0247619983639	-2.39248061180115	-14.7192855322679
-69.9821895452767	166.271821017448	11.3038749694824	21.0487805575988	-2.37199759483337	-13.7281789825522
-70.1135345249126	167.265077834666	11.2837438583374	21.0747954324381	-2.35042667388916	-12.7349221653344
-70.2453378672963	168.260590029806	11.2567453384399	21.1067184386138	-2.32446360588074	-11.7394099701941
-70.3775577739616	169.258465233987	11.2046461105347	21.1416258775109	-2.30105710029602	-10.7415347660127
-70.5101525353039	170.258813597667	11.1554832458496	21.175833375775	-2.27770233154297	-9.74118640233286
-70.6430805261705	171.261747787582	11.0974216461182	21.2136470250473	-2.25270581245422	-8.73825221241773
-70.776300200448	172.267382981471	11.0360383987427	21.255635740478	-2.22426748275757	-7.73261701852897
-70.9097700846133	173.275836859833	10.9826498031616	21.2895920845057	-2.20209670066833	-6.72416314016689
-71.0434487703393	174.287229594973	10.9282541275024	21.3213560386472	-2.18234062194824	-5.71277040502707
-71.1772949061844	175.30168383702	10.8912363052368	21.3438383417151	-2.16803002357483	-4.69831616298043
-71.3112671883712	176.31932469644	10.8641147613525	21.3609326438399	-2.15692281723022	-3.68067530356021
-71.445324350697	177.340279722772	10.8477048873901	21.3739404799396	-2.14753746986389	-2.65972027722796
-71.5794251536122	178.364678879233	10.8396835327148	21.3839671569681	-2.13928151130676	-1.63532112076652
-71.7135283725008	179.392654512801	10.835976600647	21.3924751786996	-2.131591796875	-0.60734548719941
-71.8475927852012	180.424341319341	10.8458280563354	21.397540044574	-2.12435221672058	0.424341319341181
-71.9815771588074	181.459876303351	10.8641481399536	21.4003675762918	-2.11748051643372	1.459876303351
-72.1154402357939	182.499398731818	10.8887329101562	21.4008887798318	-2.11153221130371	2.49939873181782
-72.2491407195074	183.543050081699	10.914134979248	21.4006442465793	-2.1061692237854	3.5430500816986
-72.382637259075	184.590973980463	10.9373216629028	21.3996458848317	-2.10204911231995	4.59097398046268
-72.5158884337766	185.643316139131	10.9631338119507	21.3969624031985	-2.09903454780579	5.6433161391312
-72.648852736937	186.700224277194	10.9869518280029	21.3931903875953	-2.09754872322083	6.70022427719357
-72.7814885593923	187.761848038752	11.0106191635132	21.3880437730953	-2.09747076034546	7.76184803875211
-72.9137541725914	188.828338899224	11.0321035385132	21.3817988099904	-2.09897303581238	8.82833889922352
-73.0456077113975	189.899850061874	11.0542516708374	21.3739906388929	-2.10189199447632	9.89985006187422
-73.1770071566533	190.976536343435	11.0785388946533	21.3647558725959	-2.1057653427124	10.976536343435
-73.3079103175883	192.058554048025	11.1029930114746	21.3546374017829	-2.11048555374146	12.0585540480251
-73.4382748141383	193.146060828556	11.1295776367188	21.3430641897467	-2.11619019508362	13.1460608285565
-73.5680580592635	194.239215534776	11.1588001251221	21.3294447778866	-2.12335872650146	14.2392155347762
-73.6972172413499	195.338178047073	11.1923580169678	21.3135162515619	-2.1318793296814	15.3381780470733
-73.8257093067873	196.443109095147	11.2353477478027	21.2939594970897	-2.1419460773468	16.4431090951472
-73.953490942822	197.554170060618	11.2828025817871	21.2712624799337	-2.15416741371155	17.5541700606183
-74.0805185607889	198.671522762635	11.3299417495728	21.2465749713232	-2.16844892501831	18.6715227626349
-74.2067482798347	199.795329225525	11.3703517913818	21.2188925590473	-2.18721079826355	19.7953292255252
-74.332135911249	200.925751427538	11.4058322906494	21.1906663708339	-2.20760464668274	20.9257514275383
-74.4566369435308	202.062951029715	11.4371871948242	21.1593748033705	-2.23197460174561	22.0629510297148
-74.58020652832	203.207089083933	11.4621696472168	21.1244304774876	-2.26140403747559	23.2070890839327
-74.7027994673359	204.3583257192	11.4829978942871	21.094840879735	-2.28639578819275	24.3583257192
-74.8243702004698	205.516819805301	11.4972057342529	21.0717626844284	-2.30633759498596	25.5168198053013
-74.9448727951869	206.682728592928	11.5091247558594	21.0525416738413	-2.32292747497559	26.6827285929282
-75.064260937401	207.856207329498	11.516526222229	21.0376450473373	-2.33619022369385	27.8562073294976
-75.1824879239932	209.037408849928	11.5254945755005	21.0261619138402	-2.34569358825684	29.0374088499278
-75.2995066571524	210.22648314173	11.5336923599243	21.017106469367	-2.35293936729431	30.2264831417302
-75.4152696407244	211.423576883882	11.5402402877808	21.010924348768	-2.35767602920532	31.4235768838823
-75.5297289787602	212.628832959067	11.551197052002	21.0089421814377	-2.35723948478699	32.6288329590674
-75.6428363764653	213.842389939036	11.5604782104492	21.0113596558308	-2.35277318954468	33.8423899390362
-75.7545431437522	215.064381543006	11.5778198242188	20.9971414417621	-2.36316323280334	35.0643815430064
-78.0562775010641	304.509725986324	15.4947929382324	21.2971356675588	-1.19849503040314	124.509725986324
-78.0015154708736	305.97398589125	15.5700101852417	21.284871232957	-1.19415521621704	125.97398589125
-77.9440060893308	307.430499157256	15.6572790145874	21.2704640116386	-1.18929779529572	127.430499157256
-77.8837928509748	308.879015346474	15.7188158035278	21.2611514772011	-1.18502604961395	128.879015346474
-77.8209205233192	310.31930513841	15.757152557373	21.2540232848384	-1.18369138240814	130.31930513841
-77.7554350304411	311.751160263787	15.7905359268188	21.2457619637054	-1.18458330631256	131.751160263787
-77.6873833386391	313.174393338375	15.8218116760254	21.2373361182265	-1.18610501289368	133.174393338375
-77.616813344743	314.588837604068	15.8453807830811	21.2315260919251	-1.18671214580536	134.588837604068
-77.5437737675957	315.994346584909	15.8579072952271	21.2308693121601	-1.18460369110107	135.994346584909
-77.4683140431667	317.390793665995	15.8772058486938	21.2285414092062	-1.18267142772675	137.390793665995
-77.390484223695	318.778071603382	15.8804512023926	21.2261428333013	-1.1843535900116	138.778071603382
-77.3103348811999	320.156091973097	15.9035511016846	21.2170138861696	-1.18838322162628	140.156091973097
-77.2279170156334	321.524784567313	15.9106798171997	21.2121405051507	-1.19168293476105	141.524784567313
-77.1432819678972	322.884096745544	15.9204072952271	21.2086178414343	-1.19305825233459	142.884096745544
-77.0564813378872	324.233992748492	15.9585838317871	21.200610324247	-1.19263827800751	144.233992748492
-76.96756690768	325.574452981819	15.9698572158813	21.1989639321174	-1.19179606437683	145.574452981819
-76.8765905699262	326.905473276774	15.9818696975708	21.1946192790341	-1.19348895549774	146.905473276774
-76.7836042614719	328.227064134164	15.9728965759277	21.1963919611693	-1.1936970949173	148.227064134164
-76.6886599021912	329.539249957696	16.0223407745361	21.1818662776589	-1.19730794429779	149.539249957696
-76.5918093389724	330.842068282266	16.1205043792725	21.1555902415817	-1.20191431045532	150.842068282266
-76.4931042947742	332.135569002254	16.1108665466309	21.1531562549915	-1.20647585391998	152.135569002254
-70.776300200448	23.732617018529	16.0152225494385	20.795982523996	-1.58476305007935	-156.267382981471
-70.6430805261705	24.7382522124177	16.0426597595215	20.8012555148165	-1.57343327999115	-155.261747787582
-70.5101525353039	25.7411864023329	15.7438144683838	20.8870929595387	-1.5535660982132	-154.258813597667
-66.3692864322076	59.8727568236156	16.6375904083252	20.9146168097755	-1.32874071598053	-120.127243176384
-66.2750192856602	60.8359625024186	16.6921310424805	20.9134017342237	-1.31791591644287	-119.164037497581
-66.182602060556	61.7991081394603	16.7638473510742	20.9147048667567	-1.30078136920929	-118.20089186054
-66.0920740927017	62.762222400342	16.9214096069336	20.9028765413145	-1.27782773971558	-117.237777599658
-66.0034742509976	63.725331994156	17.0894508361816	20.8876338405062	-1.25597524642944	-116.274668005844
-65.9168409041076	64.6884617046897	17.2030925750732	20.8736395499038	-1.24488306045532	-115.31153829531
-65.8322118866542	65.6516344227373	17.2785053253174	20.8688616934202	-1.23301351070404	-114.348365577263
-65.7496244650061	66.6148711795679	17.3307914733887	20.8812499277902	-1.20908308029175	-113.385128820432
-65.6691153027323	67.5781911815778	17.3446426391602	20.900371163623	-1.18690419197083	-112.421808818422
-65.5907204257953	68.5416118461462	17.3668804168701	20.9205540484414	-1.16181230545044	-111.458388153854
-65.5144751875622	69.5051488387247	17.3726539611816	20.9388237791609	-1.14226806163788	-110.494851161275
-65.4404142337116	70.468816111176	17.3865547180176	20.9397893409855	-1.13823390007019	-109.531183888824
-65.3685714671183	71.4326259413808	17.389030456543	20.9356543823057	-1.14182233810425	-108.567374058619
-65.2989800127975	72.3965889741319	17.3906173706055	20.9274938351271	-1.14963257312775	-107.603411025868
-65.2316721829944	73.360714263318	17.3889808654785	20.9169846378415	-1.1605030298233	-106.639285736682
-65.1666794425037	74.3250093154167	17.3891506195068	20.9016443872557	-1.17580580711365	-105.674990684583
-65.1040323743058	75.2894801342878	17.3989715576172	20.8811625250128	-1.19411969184875	-104.710519865712
-65.0437606456074	76.2541312672721	17.4125862121582	20.8593716058247	-1.21290516853333	-103.745868732728
-64.9858929743743	77.2189658525907	17.4241237640381	20.8367543704726	-1.23297548294067	-102.781034147409
-64.9304570964429	78.1839856680355	17.4235210418701	20.8200913096632	-1.24977159500122	-101.816014331965
-64.8774797333002	79.1491911809424	17.421703338623	20.8044996887906	-1.26576447486877	-100.850808819058
-64.8269865606167	80.1145815994185	17.4228363037109	20.7921722545792	-1.27784180641174	-99.8854184005815
-64.7790021776208	81.080154924812	17.4211120605469	20.7838721809535	-1.28652250766754	-98.919845075188
-64.7335500773972	82.0459080053956	17.4188117980957	20.7788884700266	-1.29201400279999	-97.9540919946044
-64.6906526181946	83.0118365912306	17.4133720397949	20.7765154051728	-1.29558789730072	-96.9881634087694
-64.6503309958228	83.9779353901786	17.3999538421631	20.7800272729486	-1.29503810405731	-96.0220646098214
-64.6126052172181	84.9441981250221	17.3946075439453	20.7827159455807	-1.29352962970734	-95.0558018749779
-64.5774940752556	85.9106175916485	17.3820648193359	20.7802282253375	-1.29878616333008	-94.0893824083515
-64.5450151248783	86.8771857182532	17.3844890594482	20.7665720641218	-1.31190717220306	-93.1228142817468
-64.5151846606173	87.8438936255083	17.3975200653076	20.7477344113996	-1.32786822319031	-92.1561063744917
-64.488017695567	88.8107316876422	17.376371383667	20.7322083448469	-1.34806287288666	-91.1892683123578
-64.4635279418791	89.777689594371	17.3444881439209	20.7179776238027	-1.36933183670044	-90.222310405629
-64.4417277928353	90.7447564136202	17.3254413604736	20.6987703417574	-1.39274370670319	-89.2552435863798
-64.4226283065507	91.7119206549727	17.2864646911621	20.6839063262308	-1.4162118434906	-88.2880793450273
-64.4062391913598	92.6791703337724	17.262134552002	20.6725045900471	-1.43298447132111	-87.3208296662276
-64.3925687929282	93.6464930358156	17.2340469360352	20.6733127529784	-1.43837666511536	-86.3535069641844
-64.3816240831311	94.6138759825545	17.2046699523926	20.6623600418731	-1.45581436157227	-85.3861240174455
-64.3734106507315	95.5813060967368	17.1933536529541	20.640385050121	-1.48028743267059	-84.4186939032632
-64.3679326938881	96.5487700684085	17.1584529876709	20.6346776309129	-1.49369919300079	-83.4512299315915
-64.3651930145158	97.5162544211982	17.120231628418	20.6236059399893	-1.51320827007294	-82.4837455788018
-64.0677714924804	98.4859603679435	17.1783885955811	20.6269785518415	-1.49699747562408	-81.5140396320565
-64.0704952072564	99.4578749260303	17.1435699462891	20.6192351719138	-1.51242709159851	-80.5421250739697
-64.0759412515907	100.429770983106	17.1023616790771	20.610448022815	-1.53031098842621	-79.5702290168943
-64.0841068568795	101.401636313088	17.0649452209473	20.5987185937153	-1.55030012130737	-78.5983636869122
-64.0949878747894	102.373458851645	17.0391044616699	20.5878949452183	-1.56682813167572	-77.6265411483554
-64.1085787827278	103.34522676062	17.0243587493896	20.5833187342743	-1.57465946674347	-76.6547732393797
-64.1248726911122	104.316928492189	17.0332489013672	20.5743957171114	-1.58161997795105	-75.6830715078114
-64.1438613524128	105.288552852655	17.0369491577148	20.5656086695905	-1.58959019184113	-74.7114471473448
-64.1655351719438	106.260089065837	17.0128498077393	20.5650849750237	-1.5954338312149	-73.7399109341626
-64.1898832203685	107.231526835947	16.9781379699707	20.566599770887	-1.60158169269562	-72.7684731640531
-64.2168932478809	108.202856409904	16.9394836425781	20.5684166028273	-1.60829782485962	-71.7971435900955
-64.2465517000214	109.174068639018	16.8897247314453	20.569863093873	-1.61783564090729	-70.8259313609825
-64.278843735077	110.145155039954	16.8148155212402	20.5647294787119	-1.63950550556183	-69.8548449600456
-64.3137532430164	111.116107854951	16.7545852661133	20.5449688431969	-1.67256200313568	-68.8838921450491
-64.3512628659016	112.086920111191	16.7160453796387	20.5195027313485	-1.70653581619263	-67.9130798888091
-64.3913540197166	113.057585679302	16.6818084716797	20.5071756037129	-1.72642076015472	-66.9424143206981
-64.4340069175485	114.028099330911	16.6603107452393	20.4982053754609	-1.74013662338257	-65.9719006690888
-64.4792005940542	114.998456795213	16.6366939544678	20.4899058260402	-1.7536495923996	-65.0015432047872
-64.5269129311407	115.968654814498	16.6037044525146	20.4783546395649	-1.77248322963715	-64.0313451855022
-64.577120684787	116.938691198606	16.5594902038574	20.465889579413	-1.79470860958099	-63.0613088013943
-64.62979951293	117.908564878256	16.5111789703369	20.4585971003337	-1.81266582012177	-62.0914351217441
-64.6849240043376	118.878275957229	16.4515190124512	20.4512250433958	-1.83320784568787	-61.1217240427712
-64.7424677083875	119.84782576336	16.3938617706299	20.4422435884181	-1.85491716861725	-60.1521742366405
-64.8024031656704	120.817216898318	16.3483657836914	20.4345760477037	-1.87262797355652	-59.1827831016817
-64.8647019393359	121.786453286161	16.3056678771973	20.428697664743	-1.88793194293976	-58.2135467138389
-64.9293346470949	122.755540220625	16.2857208251953	20.4230353126989	-1.89799761772156	-57.2444597793753
-65.2864167791026	127.599019942343	15.6789798736572	20.3693823982811	-2.08558893203735	-52.4009800576565
-65.3643872778874	128.567403664863	15.6782932281494	20.3539046841215	-2.10121822357178	-51.4325963351367
-65.444462349816	129.53571704577	15.6978950500488	20.3453365814344	-2.10545921325684	-50.4642829542301
-65.5266062522832	130.503977885398	15.6884346008301	20.3506479231727	-2.10223627090454	-49.4960221146023
-65.6107826009882	131.472205721861	15.6890468597412	20.3556456802697	-2.09710335731506	-48.527794278139
-65.696954403924	132.440421865632	15.7092943191528	20.3468702028919	-2.10140919685364	-47.5595781343677
-65.7850840951265	133.408649432907	15.7442684173584	20.3364281033312	-2.10413074493408	-46.5913505670931
-66.5559343597881	141.158275469308	15.1651258468628	20.3925783407872	-2.17582654953003	-38.8417245306921
-66.6599160640466	142.127959044842	14.9662036895752	20.4436256696057	-2.16869139671326	-37.8720409551584
-66.7654555461833	143.097991041219	14.7713308334351	20.5033993026279	-2.15193605422974	-36.9020089587811
-66.8725110186115	144.068416317433	14.7892446517944	20.5060749996051	-2.1453058719635	-35.9315836825674
-66.9810404824618	145.039281853293	14.6513061523438	20.5635571364009	-2.11827373504639	-34.9607181467075
-67.0910017526356	146.010636769455	14.4940023422241	20.632307708395	-2.08424806594849	-33.9893632305452
-67.2023524818625	146.982532346616	14.1059494018555	20.882228850792	-1.91998982429504	-33.0174676533836
-67.3150501837342	147.955022043899	14.1257028579712	20.9714091713592	-1.82644891738892	-32.0449779561006
-67.4290522546859	148.928161516456	14.3147192001343	21.002560282122	-1.75357234477997	-31.0718384835442
-67.5443159949007	149.902008632286	14.6019420623779	20.8547309426546	-1.83799707889557	-30.0979913677136
-67.6607986281161	150.876623488304	14.6301221847534	20.6849615763355	-2.00154566764832	-29.123376511696
-67.778457320313	151.852068425646	14.3466062545776	20.6838226413095	-2.06527090072632	-28.1479315743545
-67.8972491972731	152.82840804423	13.9468994140625	20.7043124613646	-2.13301658630371	-27.1715919557703
-68.0171313609902	153.805709216563	13.4952421188354	20.7227162767457	-2.21431636810303	-26.1942907834366
-68.1380609049259	154.784041100792	13.1328125	20.7359162603256	-2.28112292289734	-25.2159588992077
-68.2599949281024	155.763475152972	12.8024282455444	20.7520247979406	-2.33794689178467	-24.236524847028
-68.3828905480268	156.744085138553	12.5013341903687	20.7756581485403	-2.38078022003174	-23.2559148614466
-68.5067049124453	157.725947143047	12.2420692443848	20.8032908850158	-2.41038036346436	-22.2740528569529
-68.6313952099257	158.70913958183	12.0034580230713	20.8365605093259	-2.42978429794312	-21.2908604181696
-68.7569186792693	159.693743209044	11.7858848571777	20.8690643263179	-2.44530987739563	-20.3062567909562
-68.8832326176855	160.679841124981	11.6032371520996	20.8987063319478	-2.45598745346069	-19.3201588750187
-69.0102943884474	161.667518787276	11.4616060256958	20.932295823992	-2.45366311073303	-18.3324812127239
-69.1380614253977	162.656864006201	11.3843688964844	20.9633840488282	-2.43962502479553	-17.3431359937995
-69.266491239126	163.647966958877	11.362473487854	20.9897702734991	-2.41807222366333	-16.3520330411228
-69.3955414208425	164.640920195613	11.3599557876587	21.0127192838303	-2.39567899703979	-15.3590798043874
-69.5251696435328	165.635818630115	11.3490676879883	21.0366920898555	-2.37410974502563	-14.3641813698854
-69.6553336644563	166.63275954847	11.3199024200439	21.0660974389933	-2.3511426448822	-13.3672404515296
-69.7859913252245	167.631842605658	11.2889518737793	21.0982305303578	-2.32584190368652	-12.3681573943421
-69.9171005511755	168.633169823121	11.2451295852661	21.1303988792512	-2.30334734916687	-11.3668301768794
-70.0486193496566	169.636845584024	11.192645072937	21.1650919161622	-2.2802402973175	-10.3631544159764
-70.1805058072442	170.64297662603	11.1450080871582	21.1999758547768	-2.25587224960327	-9.35702337396995
-70.3127180860248	171.651672032177	11.0812187194824	21.2419292400478	-2.22800040245056	-8.3483279678228
-70.4452144189205	172.663043219329	11.0236730575562	21.2777638472205	-2.20486903190613	-7.3369567806707
-70.5779531040221	173.67720392347	10.9684867858887	21.3092397938238	-2.18557548522949	-6.32279607653049
-70.7108924980272	174.694270182087	10.9162950515747	21.3355585970889	-2.17077803611755	-5.30572981791263
-70.8439910088072	175.71436031336	10.880763053894	21.355899491847	-2.15828084945679	-4.28563968663968
-70.9772070871153	176.737594891659	10.8504686355591	21.3727183605135	-2.14814949035645	-3.26240510834077
-71.1104992174761	177.764096719118	10.8335475921631	21.3853529020651	-2.1392502784729	-2.23590328088201
-71.2438259082955	178.793990792936	10.8226413726807	21.3953929500075	-2.13161778450012	-1.20600920706363
-71.3771456812257	179.827404268036	10.8192472457886	21.4034623710262	-2.12429761886597	-0.172595731964122
-71.5104170598259	180.86446641467	10.8267965316772	21.4086530187535	-2.11744046211243	0.864466414669693
-71.6435985575594	181.905308570567	10.8399534225464	21.4122202617443	-2.11096882820129	1.90530857056655
-71.7766486651725	182.95006408716	10.8617172241211	21.4132044552178	-2.10518026351929	2.95006408716017
-71.9095258374997	183.998868269427	10.8876552581787	21.4130158913846	-2.09964299201965	3.99886826942719
-72.0421884797455	185.051858308826	10.9182949066162	21.4108729625643	-2.09502220153809	5.05185830882618
-72.1745949332943	186.109173208809	10.9497098922729	21.4072528206486	-2.09170746803284	6.10917320880921
-72.3067034611021	187.170953702342	10.9774961471558	21.4035787540293	-2.08924770355225	7.17095370234185
-72.4384722327286	188.237342160838	11.002833366394	21.3989335011699	-2.08829975128174	8.23734216083773
-72.5698593090711	189.308482493897	11.0230007171631	21.3940538244268	-2.08872747421265	9.30848249389726
-72.7008226268644	190.384520039201	11.0436840057373	21.3873176527339	-2.09089779853821	10.3845200392013
-72.8313199830147	191.46560144188	11.063648223877	21.37983684824	-2.09397149085999	11.4656014418803
-72.9613090188413	192.551874522674	11.0830211639404	21.3714027178472	-2.09812903404236	12.5518745226738
-73.0907472043038	193.643488134149	11.1037340164185	21.3619849634486	-2.10297441482544	13.643488134149
-73.2195918222934	194.740592004234	11.125	21.3514115605133	-2.10885334014893	14.740592004234
-73.3477999530781	195.843336566307	11.1499719619751	21.3388170006523	-2.11593532562256	15.8433365663068
-73.475328458991	196.951872775058	11.1803531646729	21.3233124494026	-2.12473320960999	16.9518727750583
-73.602133969461	198.066351907342	11.2154407501221	21.3053508478548	-2.13494920730591	18.0663519073418
-73.7281728664852	199.186925347203	11.2575569152832	21.2839787337954	-2.14702415466309	19.1869253472027
-73.853401270655	200.313744354292	11.307692527771	21.2580546927505	-2.16188073158264	20.3137443542916
-73.9777750278469	201.446959814867	11.3595523834229	21.2278823978854	-2.18060493469238	21.4469598148673
-74.101249696702	202.5867219746	11.4055423736572	21.1953053842843	-2.20302963256836	22.5867219745998
-74.2237805370181	203.733180152406	11.4436769485474	21.1609755862364	-2.2289412021637	23.7331801524062
-74.3453224991892	204.886482434581	11.4757766723633	21.1244753775481	-2.25835537910461	24.8864824345806
-74.465830214833	206.04677534853	11.5015726089478	21.0945115678884	-2.2826247215271	26.0467753485296
-74.585257988751	207.214203515451	11.5217323303223	21.0706630858364	-2.30202293395996	27.2142035154508
-74.7035597923756	208.388909281377	11.5352602005005	21.0519600098759	-2.31773972511292	28.3889092813771
-74.820689258862	209.571032326082	11.546835899353	21.0370328894777	-2.33011150360107	29.5710323260823
-74.9365996799908	210.760709249428	11.5567073822021	21.0263698674722	-2.33859539031982	30.7607092494279
-75.0512440050509	211.95807313485	11.5671863555908	21.0174769907861	-2.34517502784729	31.9580731348499
-75.164574841879	213.1632530898	11.5746688842773	21.0119862024884	-2.34901404380798	33.1632530897999
-75.2765444602348	214.376373763117	11.5825538635254	21.0064251696563	-2.35283446311951	34.3763737631173
-75.3871047976982	215.59755483947	11.5986967086792	20.998021730524	-2.35767436027527	35.5975548394699
-75.4962074682717	216.826910511182	11.6023740768433	20.9961897563724	-2.35869455337524	36.8269105111816
-75.6038037738796	218.064548927973	11.6105794906616	20.9952193090721	-2.35785365104675	38.0645489279726
-75.7098447189493	219.310571625389	11.6479845046997	20.9831715145911	-2.36164426803589	39.3105716253891
-77.7582899496463	301.264704251887	15.3267087936401	21.3003882348669	-1.23234713077545	121.264704251887
-77.7099619953038	302.727692555011	15.3140773773193	21.3161790226206	-1.21934473514557	122.727692555011
-77.6588416649489	304.184014380835	15.3674192428589	21.322196954923	-1.20155155658722	124.184014380835
-77.6049674930872	305.633392776967	15.5651187896729	21.2903679538247	-1.18973827362061	125.633392776967
-77.5483794916254	307.075569574022	15.6980295181274	21.2678916696418	-1.18287444114685	127.075569574022
-77.4891190420737	308.510305567036	15.7384386062622	21.2670158224127	-1.17482995986938	128.510305567036
-77.4272287881134	309.937380597979	15.7662515640259	21.2643511666367	-1.17135488986969	129.937380597979
-77.3627525291517	311.356593544091	15.790675163269	21.258920542978	-1.17139399051666	131.356593544091
-77.2957351154392	312.767762217398	15.8329849243164	21.2498433771512	-1.17113125324249	132.767762217398
-77.2262223452812	314.170723181237	15.8771715164185	21.2435034358212	-1.16771697998047	134.170723181237
-77.1542608648213	315.565331490058	15.9142627716064	21.2394643616729	-1.16356813907623	135.565331490058
-77.079898070826	316.951460359022	15.9356641769409	21.2374939626416	-1.16081416606903	136.951460359022
-77.0031820168469	318.3290007701	15.9313907623291	21.2364669109286	-1.16278457641602	138.3290007701
-76.9241613230834	319.697861021447	15.9375972747803	21.2285897808096	-1.16929161548615	139.697861021447
-76.8428850902205	321.057966226859	15.9440584182739	21.22202186395	-1.17443323135376	141.057966226859
-76.7594028174632	322.409257771949	15.9559421539307	21.2165584806312	-1.17727327346802	142.409257771949
-76.6737643249439	323.751692733602	15.9692354202271	21.2131795725286	-1.17771768569946	143.751692733602
-76.5860196806318	325.08524326898	15.9692296981812	21.2114207105131	-1.17947781085968	145.08524326898
-76.496219131832	326.409895980107	15.9810047149658	21.2042214402037	-1.18407773971558	146.409895980107
-76.4044130413211	327.725651259745	15.9921741485596	21.1975640253252	-1.18826949596405	147.725651259745
-76.3106518281299	329.032522623895	16.0175647735596	21.1861515118849	-1.1940770149231	149.032522623895
-76.2149859129515	330.330536035919	16.0808849334717	21.1643312493171	-1.20191931724548	150.330536035919
-76.1174656681209	331.619729226872	16.1367511749268	21.1445679538297	-1.20935010910034	151.619729226872
-75.9170631682892	334.17186063675	15.9125118255615	21.151656990546	-1.25176203250885	154.17186063675
-75.8142810282673	335.434927067057	15.8795719146729	21.1573219104582	-1.25336861610413	155.434927067057
-75.7098447189493	336.689428374611	15.8594846725464	21.1594639048145	-1.2556608915329	156.689428374611
-75.6038037738796	337.935451072027	15.9803848266602	21.1286068570535	-1.25982916355133	157.935451072027
-75.4962074682717	339.173089488818	15.984992980957	21.1259398670912	-1.26147890090942	159.173089488818
-70.7108924980272	21.3057298179126	15.7861585617065	20.8533144873499	-1.57799708843231	-158.694270182087
-70.5779531040221	22.3227960765305	15.8713340759277	20.8353683451154	-1.57714068889618	-157.67720392347
-70.4452144189205	23.3369567806707	16.0429153442383	20.7933855214656	-1.58124685287476	-156.663043219329
-70.3127180860248	24.3483279678228	15.9166202545166	20.8417117711461	-1.56080031394958	-155.651672032177
-70.1805058072442	25.35702337397	15.707257270813	20.9117781334365	-1.53695094585419	-154.64297662603
-69.7859913252245	28.3681573943421	16.4916591644287	20.7222357848885	-1.55333614349365	-151.631842605658
-69.6553336644563	29.3672404515296	16.533634185791	20.7195318895197	-1.54677402973175	-150.63275954847
-69.5251696435328	30.3641813698854	16.2989177703857	20.8033098506085	-1.51480984687805	-149.635818630115
-68.7569186792693	36.3062567909563	16.3372898101807	20.748922167498	-1.56072688102722	-143.693743209044
-68.6313952099257	37.2908604181697	16.4342079162598	20.7228437091078	-1.56541061401367	-142.70913958183
-66.1564121961755	58.7177987697675	16.8388385772705	20.8493488516502	-1.34958302974701	-121.282201230233
-66.0608369288133	59.6863404090508	16.6558265686035	20.920370382189	-1.31896150112152	-120.313659590949
-65.9670642089413	60.654759476792	16.8217620849609	20.8975934561252	-1.30510807037354	-119.345240523208
-65.8751335681135	61.6230866222275	16.864538192749	20.9045160156212	-1.28874266147614	-118.376913377772
-65.7850840951265	62.5913505670933	17.0016670227051	20.8959146153848	-1.26707279682159	-117.408649432907
-65.696954403924	63.5595781343677	17.1402626037598	20.8900570416819	-1.24233531951904	-116.440421865632
-65.6107826009882	64.527794278139	17.2058544158936	20.8941846333329	-1.22372829914093	-115.472205721861
-65.5266062522832	65.4960221146024	17.2560958862305	20.9012767939641	-1.20554530620575	-114.503977885398
-65.444462349816	66.4642829542301	17.3021831512451	20.9206759684923	-1.17597234249115	-113.53571704577
-65.3643872778874	67.4325963351367	17.3272895812988	20.9442442610827	-1.14686179161072	-112.567403664863
-65.2864167791026	68.4009800576566	17.3423957824707	20.9621207061456	-1.12565064430237	-111.599019942343
-65.2105859202189	69.3694502201562	17.3524684906006	20.9699690239319	-1.11557877063751	-110.630549779844
-65.1369290579049	70.3380212560967	17.3598518371582	20.9701402792604	-1.11377763748169	-109.661978743903
-65.065479804492	71.3067059723589	17.3621044158936	20.9649651295302	-1.11845552921295	-108.693294027641
-64.9962709937964	72.2755155888475	17.3614387512207	20.953751072452	-1.12981653213501	-107.724484411152
-64.9293346470949	73.2444597793754	17.3643684387207	20.9405090464135	-1.14241182804108	-106.755540220625
-64.8647019393359	74.2135467138389	17.3669586181641	20.9273612788708	-1.15498781204224	-105.786453286161
-64.8024031656704	75.1827831016818	17.3761386871338	20.9139601807984	-1.1663624048233	-104.817216898318
-64.7424677083875	76.1521742366405	17.3883247375488	20.8991800165071	-1.17845249176025	-103.847825763359
-64.6849240043377	77.1217240427712	17.4003047943115	20.8847913899959	-1.19019651412964	-102.878275957229
-64.62979951293	78.0914351217441	17.4074592590332	20.8671278437768	-1.20628070831299	-101.908564878256
-64.577120684787	79.0613088013944	17.4144115447998	20.8508409732751	-1.2210328578949	-100.938691198606
-64.5269129311407	80.0313451855022	17.419792175293	20.8330534217637	-1.23763263225555	-99.9686548144978
-64.4792005940542	81.0015432047872	17.4289665222168	20.8170510096266	-1.25160980224609	-98.9984567952128
-64.4340069175485	81.9719006690888	17.4370040893555	20.8128449619474	-1.25404155254364	-98.0280993309112
-64.3913540197166	82.9424143206982	17.4433994293213	20.8173898369008	-1.24808490276337	-97.0575856793018
-64.3512628659016	83.9130798888091	17.4422168731689	20.8171970570587	-1.24853873252869	-96.0869201111909
-64.3137532430164	84.8838921450491	17.4401664733887	20.8133678054704	-1.25282061100006	-95.1161078549509
-64.278843735077	85.8548449600457	17.4328536987305	20.8049349071701	-1.26286780834198	-94.1451550399543
-64.2465517000214	86.8259313609825	17.4377937316895	20.7907668946858	-1.27594530582428	-93.1740686390175
-64.2168932478809	87.7971435900956	17.4456405639648	20.7721802967274	-1.29279971122742	-92.2028564099044
-64.1898832203685	88.7684731640532	17.4390506744385	20.7567527181002	-1.30968201160431	-91.2315268359468
-64.1655351719438	89.7399109341627	17.4260120391846	20.7444495817947	-1.32486343383789	-90.2600890658373
-64.1438613524128	90.7114471473448	17.4047908782959	20.7223213729479	-1.35167622566223	-89.2885528526552
-64.1248726911122	91.6830715078115	17.3614253997803	20.7022903681328	-1.38128018379211	-88.3169284921885
-64.1085787827278	92.6547732393799	17.3438911437988	20.6841760108013	-1.40326523780823	-87.3452267606201
-64.0949878747894	93.6265411483554	17.3375759124756	20.6763876484456	-1.41244769096375	-86.3734588516446
-64.0841068568795	94.5983636869122	17.30686378479	20.6677776867191	-1.42783737182617	-85.4016363130878
-64.0759412515907	95.5702290168943	17.2823600769043	20.6524342253771	-1.44859004020691	-84.4297709831057
-64.0704952072563	96.5421250739697	17.2541828155518	20.6419862900875	-1.46525812149048	-83.4578749260303
-64.0677714924804	97.5140396320565	17.2198238372803	20.6339108867624	-1.4809182882309	-82.4859603679435
-63.7650368225455	98.4881435564161	17.3008060455322	20.6439257747027	-1.45302653312683	-81.5118564435839
-63.7677437492275	99.4644250945237	17.2597732543945	20.6391748203084	-1.46683549880981	-80.5355749054763
-63.7731562342495	100.440689939909	17.216968536377	20.6307287637235	-1.48473072052002	-79.5593100600915
-63.7812715427027	101.416927068889	17.1839809417725	20.6176270778079	-1.5051144361496	-78.5830729311107
-63.7920855766569	102.393125614851	17.1618709564209	20.6068856110899	-1.52073669433594	-77.6068743851485
-63.8055928804647	103.369274930809	17.1484832763672	20.5967547490897	-1.53382289409637	-76.6307250691913
-63.8217866478089	104.345364651701	17.1442375183105	20.5876120226273	-1.54390287399292	-75.6546353482993
-63.8406587304712	105.32138475635	17.1292533874512	20.5825499743552	-1.55227267742157	-74.6786152436498
-63.8621996487962	106.29732562901	17.0953807830811	20.5837717437849	-1.55852830410004	-73.7026743709896
-63.8863986038189	107.273178120432	17.0506076812744	20.5886538857656	-1.56352984905243	-72.7268218795675
-63.913243491019	108.24893360838	16.9991970062256	20.5954897953711	-1.56804287433624	-71.75106639162
-63.9427209156609	109.224584057527	16.937427520752	20.5987630566751	-1.57840526103973	-70.7754159424727
-63.974816209674	110.200122078675	16.8692646026611	20.587737198697	-1.60447812080383	-69.7998779213249
-64.0095134500234	111.175540987221	16.8102798461914	20.5717175412125	-1.6335186958313	-68.8244590127792
-64.0467954785153	112.150834860827	16.7662792205811	20.552745253045	-1.66220414638519	-67.8491651391734
-64.0866439229822	113.125998596229	16.7319812774658	20.5408547919318	-1.68166589736938	-66.874001403771
-64.1290392197825	114.101027965133	16.7024574279785	20.5343341587921	-1.69470393657684	-65.8989720348668
-64.1739606375533	115.075919669147	16.6716995239258	20.5298495261085	-1.70597839355469	-64.9240803308533
-64.2213863021456	116.050671393703	16.6312007904053	20.5190832754371	-1.72568476200104	-63.9493286062965
-64.2712932226731	117.025281860936	16.5810165405273	20.5075486661583	-1.74829757213593	-62.9747181390642
-64.3236573186003	117.999750881456	16.5292301177979	20.495453521379	-1.77182459831238	-62.0002491185438
-64.3784534477956	118.974079405014	16.4695281982422	20.4818335511037	-1.79862380027771	-61.0259205949862
-64.4356554354715	119.948269569994	16.4096584320068	20.4704771049765	-1.8231965303421	-60.0517304300065
-64.4952361039332	120.922324751726	16.352912902832	20.461895919004	-1.84430432319641	-59.0776752482741
-64.5571673030573	121.896249609594	16.2839736938477	20.4591471825214	-1.86227142810822	-58.1037503904062
-64.6214199414176	122.870050132907	16.176061630249	20.4727493753496	-1.87249088287354	-57.1299498670926
-64.6879640179782	123.843733685533	16.0304107666016	20.5069471576619	-1.87044560909271	-56.156266314467
-64.7567686542718	124.817309049263	15.9924411773682	20.5058436014794	-1.87993097305298	-55.182690950737
-64.9764246617928	127.737495969214	15.6990823745728	20.3908556144495	-2.05967807769775	-52.2625040307859
-65.0539463502735	128.710756200791	15.7069444656372	20.3715388290666	-2.07725930213928	-51.2892437992094
-65.1335621946208	129.683974850489	15.7266597747803	20.3555663805661	-2.08887958526611	-50.3160251495115
-65.2152367444584	130.657170047357	15.7305297851562	20.3499296353616	-2.09366202354431	-49.3428299526427
-65.2989339040195	131.630361606448	15.7349576950073	20.3481353497663	-2.09447884559631	-48.3696383935525
-65.3846169653232	132.603571062087	15.7500743865967	20.3419580512226	-2.09731912612915	-47.3964289379134
-65.472248641132	133.576821699933	15.7522497177124	20.3428747401332	-2.09592223167419	-46.4231783000666
-65.5617910976216	134.550138587828	15.7060861587524	20.3485485312691	-2.10043907165527	-45.4498614121722
-65.6532059866925	135.523548605454	15.6306076049805	20.350664069321	-2.11498546600342	-44.4764513945464
-65.7464544778623	136.497080472851	15.546142578125	20.3597234363851	-2.12457180023193	-43.5029195271494
-65.8414972896706	137.470764777779	15.4803867340088	20.3654199720218	-2.1333909034729	-42.5292352222209
-65.9382947205394	138.444634001963	15.4757852554321	20.3569352474171	-2.14289140701294	-41.5553659980366
-66.0368066790307	139.418722546252	15.6078701019287	20.3081658475973	-2.1625030040741	-40.5812774537483
-66.1369927134468	140.393066754705	15.5642213821411	20.3044267595472	-2.17587757110596	-39.6069332452946
-66.2388120407216	141.367704937649	15.3665237426758	20.3436469115958	-2.18029928207397	-38.6322950623506
-66.3422235745539	142.3426773937	15.25390625	20.3659743262706	-2.18283224105835	-37.6573226063002
-66.4471859527376	143.318026430799	15.1144762039185	20.3963036900325	-2.18328213691711	-36.6819735692013
-66.5536575636464	144.293796386284	15.0365390777588	20.4139015058808	-2.18288898468018	-35.7062036137156
-66.6615965718328	145.270033646005	14.9379091262817	20.4450425417481	-2.17352056503296	-34.7299663539946
-66.770960942706	146.246786662514	14.7631015777588	20.5152855240483	-2.14186644554138	-33.7532133374856
-66.8817084662552	147.224105972346	14.5050954818726	20.6731783554254	-2.04092860221863	-32.7758940276541
-66.9937967797866	148.2020442124	14.4884128570557	20.8043838802552	-1.91340577602386	-31.7979557875995
-67.1071833896507	149.180656135457	14.5834741592407	20.8394125102635	-1.85739231109619	-30.8193438645435
-67.2218256919308	150.159998624798	14.6093416213989	20.7876798385553	-1.90341472625732	-29.8400013752016
-67.3376809920752	151.140130707986	14.5249729156494	20.7160051474245	-1.99371385574341	-28.8598692920143
-67.4547065234535	152.121113569761	14.3306875228882	20.7023823529679	-2.05022525787354	-27.8788864302388
-67.5728594648211	153.103010564089	14.0342149734497	20.7079345085237	-2.11011958122253	-26.896989435911
-67.6920969566789	154.085887225319	13.6590785980225	20.7210341468289	-2.17983150482178	-25.9141127746806
-67.8123761165201	155.06981127847	13.300368309021	20.7371810535195	-2.24287009239197	-24.9301887215296
-67.9336540529526	156.054852648597	12.9540348052979	20.7537433801108	-2.30276107788086	-23.9451473514033
-68.0558878786972	157.041083469234	12.6359300613403	20.7773238281014	-2.34940242767334	-22.9589165307662
-68.1790347224541	158.028578089879	12.3580055236816	20.8071750068244	-2.38090324401855	-21.9714219101211
-68.3030517396412	159.017413082462	12.1052207946777	20.8439351217636	-2.39994549751282	-20.9825869175377
-68.4278961220013	160.007667246754	11.8816604614258	20.8790855012982	-2.41414618492126	-19.9923327532459
-68.5535251060155	160.999421614114	11.6940727233887	20.9116466924318	-2.42299509048462	-19.0005783858857
-68.6798959808331	161.992759454873	11.5501976013184	20.9429761442391	-2.42342615127563	-18.0072405451265
-68.8069660931047	162.987766269612	11.4728469848633	20.972216166671	-2.41126132011414	-17.0122337303877
-68.934692853519	163.984529799293	11.4404411315918	20.996394293724	-2.39423680305481	-16.0154702007071
-69.0630337410709	164.983140027265	11.4239616394043	21.0200659870838	-2.37420296669006	-15.0168599727348
-69.1919463046746	165.983689164946	11.3982286453247	21.0485143419396	-2.35143518447876	-14.0163108350539
-69.3213881661415	166.986271656173	11.3579368591309	21.083255972557	-2.32558798789978	-13.0137283438268
-69.4513170207909	167.990984168863	11.3128662109375	21.1164764268509	-2.30231690406799	-12.0090158311369
-69.5816906373961	168.997925587574	11.2476816177368	21.1542522017793	-2.2789306640625	-11.0020744124261
-69.7124668570836	170.007197003574	11.1827993392944	21.191399287967	-2.25610637664795	-9.99280299642595
-69.8436035912129	171.018901702258	11.1192941665649	21.2323062219893	-2.22921824455261	-8.98109829774171
-69.9750588183616	172.033145148501	11.0539331436157	21.2684553516885	-2.20749759674072	-7.96685485149897
-70.1067905804001	173.050034969428	11.0042390823364	21.2980680070965	-2.18885493278503	-6.94996503057166
-70.2387569776204	174.069680933872	10.9531497955322	21.3244579185713	-2.17374300956726	-5.93031906612779
-70.3709161630151	175.09219492878	10.9120082855225	21.3465034630125	-2.16077947616577	-4.90780507121988
-70.5032263357351	176.117690932286	10.8796081542969	21.365370268327	-2.1490650177002	-3.88230906771381
-70.635645733734	177.146284982988	10.8524856567383	21.3806337262884	-2.13978886604309	-2.85371501701175
-70.7681326256458	178.178095145187	10.8369178771973	21.3925053331236	-2.13135385513306	-1.821904854813
-70.9006453019317	179.213241469774	10.8222303390503	21.4027971758221	-2.12430429458618	-0.786758530225995
-71.033142065335	180.251845950411	10.8184700012207	21.4103923996553	-2.11753916740417	0.251845950411251
-71.1655812206825	181.294032474629	10.8215913772583	21.4163809817358	-2.1108615398407	1.29403247462901
-71.2979210640781	182.339926769447	10.8314762115479	21.4203236339897	-2.10473680496216	2.33992676944706
-71.4301198715313	183.389656341107	10.8481111526489	21.4224350194531	-2.09895324707031	3.3896563411071
-71.5621358870688	184.443350408473	10.8682336807251	21.4238520968566	-2.09309411048889	4.44335040847261
-71.6939273103796	185.501139829631	10.8941831588745	21.4228425157518	-2.08837532997131	5.50113982963134
-71.8254522840458	186.563157021217	10.9220409393311	21.4206225103627	-2.08444571495056	6.56315702121705
-71.9566688804148	187.629535869937	10.9544286727905	21.4163074588144	-2.08161115646362	7.62953586993692
-72.087535088171	188.700411635768	10.9863271713257	21.4111884550806	-2.07968854904175	8.70041163576806
-72.2180087986691	189.775920846274	11.0125131607056	21.4055804985248	-2.07951593399048	9.77592084627406
-72.3480477920955	190.856201181461	11.0356016159058	21.3994325217822	-2.08056712150574	10.856201181461
-72.4776097235234	191.94139134857	11.056077003479	21.3929599205127	-2.08251976966858	11.9413913485703
-72.6066521089377	193.031630946203	11.0752182006836	21.3854037831161	-2.08585047721863	13.0316309462026
-72.735132311304	194.127060317133	11.0923633575439	21.3777878321296	-2.08968162536621	14.1270603171331
-72.8630075267641	195.227820389171	11.108907699585	21.36931722001	-2.09450006484985	15.2278203891706
-72.9902347710416	196.334052503406	11.1279964447021	21.3589159300259	-2.1006875038147	16.3340525034058
-73.1167708661489	197.445898229181	11.1510562896729	21.3467022246346	-2.10781073570251	17.4458982291805
-73.2425724274906	198.563499165112	11.1778879165649	21.3328042651381	-2.11578559875488	18.5634991651118
-73.3675958514611	199.686996725493	11.2095851898193	21.3157784738814	-2.12581419944763	19.6869967254928
-73.4917973036426	200.816531911415	11.2457857131958	21.2961676204968	-2.13743376731873	20.8165319114152
-73.615132707714	201.952245065961	11.28586769104	21.2725115622379	-2.15224170684814	21.9522450659614
-73.7375577351852	203.094275612834	11.3283252716064	21.2443816846043	-2.17099905014038	23.0942756128342
-73.8590277960782	204.242761777818	11.3794059753418	21.2114943773804	-2.19261026382446	24.2427617778176
-73.9794980306794	205.397840292499	11.4287424087524	21.1751409434851	-2.21807265281677	25.3978402924985
-74.0989233024995	206.559646079735	11.473593711853	21.1356386580478	-2.24767398834229	26.5596460797353
-74.2172581925716	207.728311920395	11.5072679519653	21.1051378150123	-2.27074122428894	27.7283119203946
-74.334456995235	208.90396810096	11.5346755981445	21.0786035913505	-2.29122519493103	28.9039681009601
-74.4504737155484	210.086742041698	11.557204246521	21.0590806475801	-2.30577492713928	30.0867420416977
-74.565262068486	211.276757905147	11.5756235122681	21.0443262796002	-2.31646323204041	31.2767579051467
-74.6787754800704	212.47413618482	11.5899801254272	21.0327446881772	-2.32487559318542	32.4741361848202
-74.7909670906026	213.678993274116	11.5979871749878	21.0233844494978	-2.33246827125549	33.6789932741158
-74.9017897601509	214.891441015588	11.6033363342285	21.0152010275565	-2.33947086334229	34.8914410155882
-75.0111960764629	216.11158623089	11.6128768920898	21.0075765077115	-2.34498929977417	36.1115862308905
-75.1191383654673	217.339530231857	11.6243162155151	21.0024150765232	-2.3476254940033	37.3395302318573
-75.2255687045276	218.575368313392	11.6566038131714	20.9926916700325	-2.35022139549255	38.5753683133917
-75.3304389386166	219.819189229051	11.7190761566162	20.9748637239401	-2.35425853729248	39.8191892290513
-77.351090837196	300.984883532196	15.4041042327881	21.2838492467177	-1.23180103302002	120.984883532196
-77.3035549967446	302.432619517533	15.4546737670898	21.2786091460824	-1.22587788105011	122.432619517533
-77.2532640875368	303.874163549367	15.5546207427979	21.2657898803947	-1.21663379669189	123.874163549367
-77.2002547319155	305.309253567849	15.6566114425659	21.255711886267	-1.20419728755951	125.309253567849
-77.1445649962879	306.737644391863	15.7753267288208	21.246742607742	-1.18696010112762	126.737644391863
-77.0862342930742	308.15910791887	15.7598295211792	21.2677920562016	-1.16933166980743	128.15910791887
-77.0253032827281	309.573433238046	15.7742147445679	21.2738861053458	-1.16006207466125	129.573433238046
-76.9618137763869	310.980426660394	15.8139390945435	21.2686692507851	-1.15650975704193	130.980426660394
-76.8958086396685	312.379911670066	15.8619871139526	21.2618645658556	-1.15270781517029	132.379911670066
-76.8273316980988	313.771728801588	15.9107780456543	21.2564758825513	-1.14732587337494	133.771728801588
-76.7564276446065	315.155735448048	15.9377269744873	21.2558345660469	-1.14201819896698	135.155735448048
-76.6831419494842	316.531805605622	15.9632511138916	21.2525228911941	-1.13969540596008	136.531805605622
-76.6075207731672	317.899829559942	15.9630031585693	21.2500511057856	-1.14222192764282	137.899829559942
-76.5296108821398	319.259713519993	15.9816808700562	21.2391362798135	-1.1490136384964	139.259713519993
-76.4494595682332	320.611379205224	15.9775552749634	21.2338023477832	-1.15525829792023	140.611379205224
-76.3671145715362	321.954763391519	15.9870347976685	21.2276258660731	-1.15934216976166	141.954763391519
-76.2826240071012	323.289817421612	15.9830436706543	21.2259571420699	-1.16189193725586	143.289817421612
-76.1960362955817	324.61650668536	15.9838256835938	21.2199496943956	-1.16772675514221	144.61650668536
-76.1074000979069	325.934810075082	15.9937601089478	21.2107465622441	-1.17473685741425	145.934810075082
-76.016764254058	327.244719420987	16.0047016143799	21.2028530751896	-1.18021500110626	147.244719420987
-75.9241777259801	328.546238911365	15.9898490905762	21.1979974129342	-1.18834936618805	148.546238911365
-75.8296895446321	329.839384502023	16.0583801269531	21.1707530742713	-1.20046544075012	149.839384502023
-75.7333487611506	331.124183319055	16.1670150756836	21.1312206399362	-1.21601665019989	151.124183319055
-75.6352044020777	332.400673058765	16.0649662017822	21.1405480597456	-1.22921657562256	152.400673058765
-75.5353054285803	333.668901388215	16.0656089782715	21.1263920416106	-1.24323070049286	153.668901388215
-75.4337006995702	334.928925349555	15.9706592559814	21.1412474182794	-1.24933552742004	154.928925349555
-75.3304389386166	336.180810770949	15.94140625	21.1420951655369	-1.25494539737701	156.180810770949
-75.2255687045276	337.424631686608	15.9545040130615	21.1342255279718	-1.25992369651794	157.424631686608
-75.1191383654673	338.660469768143	15.9940128326416	21.1213844188265	-1.26404321193695	158.660469768143
-70.7681326256458	17.821904854813	15.584659576416	20.9520308387201	-1.52376174926758	-162.178095145187
-70.635645733734	18.8537150170118	15.6178426742554	20.9365196688549	-1.53194773197174	-161.146284982988
-70.5032263357351	19.8823090677138	15.7172737121582	20.8980778455734	-1.54844009876251	-160.117690932286
-70.3709161630151	20.9078050712199	15.8076505661011	20.8652110170844	-1.56135618686676	-159.09219492878
-70.2387569776203	21.9303190661278	15.8664331436157	20.8488832806909	-1.56470763683319	-158.069680933872
-70.1067905804001	22.9499650305717	15.9829978942871	20.8299566099449	-1.55790257453918	-157.050034969428
-69.9750588183616	23.966854851499	16.0041465759277	20.8415604524528	-1.54163014888763	-156.033145148501
-69.8436035912129	24.9810982977417	16.0787754058838	20.8293802540823	-1.53733599185944	-155.018901702258
-69.7124668570836	25.992802996426	16.2112236022949	20.8106078635778	-1.52687036991119	-154.007197003574
-69.5816906373961	27.0020744124262	16.4164066314697	20.7544728230693	-1.53771114349365	-152.997925587574
-69.4513170207909	28.009015831137	16.4677886962891	20.7414771286857	-1.53936421871185	-151.990984168863
-69.3213881661415	29.0137283438269	16.3849678039551	20.7655618024978	-1.53356230258942	-150.986271656173
-69.1919463046746	30.0163108350539	16.2123966217041	20.8166497258951	-1.52056956291199	-149.983689164946
-68.8069660931047	33.0122337303877	16.3319416046143	20.7367499158872	-1.57407975196838	-146.987766269612
-68.6798959808331	34.0072405451265	16.4161319732666	20.7123152457063	-1.57992935180664	-145.992759454873
-68.5535251060155	35.0005783858857	16.4267673492432	20.7209204301139	-1.56897640228271	-144.999421614114
-68.4278961220013	35.9923327532459	16.4967555999756	20.7146933502446	-1.55975353717804	-144.007667246754
-68.3030517396412	36.9825869175378	16.4924983978271	20.715060329332	-1.56032633781433	-143.017413082462
-65.8414972896706	58.529235222221	17.239688873291	20.7387304382345	-1.37171351909637	-121.470764777779
-65.7464544778623	59.5029195271495	16.9278125762939	20.8516580371667	-1.32763278484344	-120.49708047285
-65.6532059866925	60.4764513945465	16.9435329437256	20.8755634554701	-1.30025708675385	-119.523548605453
-65.5617910976216	61.4498614121723	16.9697036743164	20.8905168669113	-1.27952647209167	-118.550138587828
-65.472248641132	62.4231783000667	17.0397148132324	20.8963676688424	-1.25822067260742	-117.576821699933
-65.3846169653232	63.3964289379134	17.1153945922852	20.9053934754652	-1.23248851299286	-116.603571062087
-65.2989339040195	64.3696383935524	17.1772880554199	20.9199714976431	-1.20424747467041	-115.630361606448
-65.2152367444584	65.3428299526428	17.232608795166	20.9337930537218	-1.17821383476257	-114.657170047357
-65.1335621946208	66.3160251495115	17.2759647369385	20.9567482218837	-1.14568781852722	-113.683974850488
-65.0539463502735	67.2892437992094	17.3048458099365	20.9798135889024	-1.11624693870544	-112.710756200791
-64.9764246617928	68.2625040307859	17.3169097900391	20.9931528752476	-1.10024452209473	-111.737495969214
-64.9010319008425	69.2358223217996	17.3233795166016	20.9980948663442	-1.093874335289	-110.7641776782
-64.8278021269809	70.2092135340783	17.327709197998	20.9963354969656	-1.09467792510986	-109.790786465922
-64.7567686542717	71.182690950737	17.3292217254639	20.990666393939	-1.10001313686371	-108.817309049263
-64.6879640179782	72.1562663144671	17.3308010101318	20.980980340745	-1.10935056209564	-107.843733685533
-64.6214199414176	73.1299498670927	17.3333492279053	20.9664047682785	-1.12336361408234	-106.870050132907
-64.5571673030573	74.1037503904062	17.3381958007812	20.9559103174189	-1.13278818130493	-105.896249609594
-64.4952361039332	75.0776752482741	17.3463191986084	20.9457051885575	-1.14120006561279	-104.922324751726
-64.4356554354715	76.0517304300065	17.3608074188232	20.9356192316177	-1.14808773994446	-103.948269569993
-64.3784534477956	77.0259205949862	17.3760662078857	20.9262575984791	-1.15408098697662	-102.974079405014
-64.3236573186003	78.0002491185439	17.3907833099365	20.9110846424734	-1.16600513458252	-101.999750881456
-64.2712932226731	78.9747181390642	17.4052600860596	20.892053958596	-1.18184006214142	-101.025281860936
-64.2213863021456	79.9493286062965	17.4163513183594	20.8703977277474	-1.20104789733887	-100.050671393704
-64.1739606375533	80.9240803308532	17.4357318878174	20.8527744532158	-1.21439290046692	-99.0759196691468
-64.1290392197825	81.8989720348669	17.4612007141113	20.8496939762275	-1.21185111999512	-98.1010279651331
-64.0866439229822	82.8740014037711	17.4795322418213	20.8557288109861	-1.20176959037781	-97.1259985962289
-64.0467954785153	83.8491651391734	17.4893779754639	20.8521289014922	-1.20319604873657	-96.1508348608266
-64.0095134500234	84.8244590127793	17.4918804168701	20.8433245807294	-1.21144795417786	-95.1755409872207
-63.974816209674	85.799877921325	17.4909000396729	20.8318462106039	-1.22314274311066	-94.200122078675
-63.9427209156609	86.7754159424727	17.4977474212646	20.8179367620161	-1.23554062843323	-93.2245840575273
-63.913243491019	87.75106639162	17.5074615478516	20.800851624533	-1.25048136711121	-92.24893360838
-63.8863986038189	88.7268218795676	17.5109920501709	20.7866451258691	-1.26390850543976	-91.2731781204324
-63.8621996487962	89.7026743709896	17.505542755127	20.7730093652313	-1.27874720096588	-90.2973256290104
-63.8406587304712	90.6786152436497	17.4888896942139	20.7465245144783	-1.30890822410583	-89.3213847563503
-63.8217866478089	91.6546353482993	17.4584007263184	20.7216267198916	-1.34053647518158	-88.3453646517007
-63.8055928804647	92.6307250691914	17.4364891052246	20.7024888268633	-1.36451137065887	-87.3692749308086
-63.7920855766569	93.6068743851486	17.4291248321533	20.690465268973	-1.37816059589386	-86.3931256148514
-63.7812715427027	94.5830729311108	17.4097785949707	20.6788487010707	-1.39404785633087	-85.4169270688892
-63.7731562342495	95.5593100600915	17.393949508667	20.6667903406467	-1.40960049629211	-84.4406899399085
-63.7677437492275	96.5355749054762	17.3704662322998	20.6575430486902	-1.42403173446655	-83.4644250945238
-63.7650368225455	97.5118564435838	17.3400115966797	20.65010922713	-1.43818843364716	-82.4881435564162
-63.456895569608	98.4902948321646	17.4399700164795	20.6632721992518	-1.40295958518982	-81.5097051678354
-63.4595848835391	99.4708795009635	17.3972835540771	20.6590539019629	-1.41660094261169	-80.5291204990365
-63.4649621601236	100.451449213683	17.3546981811523	20.6512756342393	-1.43377995491028	-79.5485507863166
-63.4730246985265	101.431994101275	17.3238277435303	20.6444782684444	-1.44739198684692	-78.5680058987255
-63.4837684517905	102.412504447061	17.3027725219727	20.6297939305274	-1.46672427654266	-77.5874955529392
-63.4971880319761	103.392970747433	17.2875080108643	20.6140258396435	-1.48586201667786	-76.6070292525665
-63.5132767169909	104.373383772288	17.2756767272949	20.6031662370459	-1.49933338165283	-75.6266162277124
-63.5320264590874	105.35373462513	17.250452041626	20.6002925560701	-1.50777542591095	-74.6462653748702
-63.5534278950047	106.334014802789	17.2083759307861	20.6050957504487	-1.51226055622101	-73.6659851972113
-63.5774703577225	107.314216254659	17.1550350189209	20.6147277607823	-1.51440358161926	-72.6857837453409
-63.604141889794	108.294331441412	17.0945796966553	20.6233588175532	-1.51911807060242	-71.7056685585878
-63.6334292582173	109.274353393106	17.0275783538818	20.6229269707177	-1.5343405008316	-70.7256466068942
-63.6653179708012	110.254275766634	16.9625759124756	20.6119504011756	-1.55966639518738	-69.7457242333663
-63.6997922939792	111.234092902451	16.9056777954102	20.5993371470348	-1.58483994007111	-68.7659070975491
-63.7368352720167	112.21379988052	16.8599834442139	20.5852433111494	-1.60902082920074	-67.7862001194802
-63.7764287475596	113.193392575422	16.8217639923096	20.5734870570648	-1.62921404838562	-66.8066074245779
-63.8185533834623	114.172867710581	16.7848281860352	20.5697892267446	-1.64106547832489	-65.8271322894188
-63.8631886858335	115.152222911549	16.7457103729248	20.5649422925566	-1.65454769134521	-64.8477770884508
-63.9103130282363	116.131456758311	16.697093963623	20.5575927267011	-1.67262935638428	-63.8685432416891
-63.9599036769722	117.110568836563	16.6389274597168	20.5476877628836	-1.69537460803986	-62.8894311634365
-64.0119368173808	118.089559787931	16.576587677002	20.5317692906651	-1.72505462169647	-61.9104402120686
-64.0663875810817	119.068431359084	16.5071601867676	20.5151393708278	-1.75701069831848	-60.9315686409157
-64.1232300740852	120.047186449722	16.4372615814209	20.5023666351836	-1.78521358966827	-59.9528135502781
-64.1824374056961	121.025829159398	16.3655204772949	20.4915535715768	-1.81186354160309	-58.9741708406024
-64.2439817181329	122.004364833162	16.2841987609863	20.4870015324873	-1.83436739444733	-57.9956351668383
-64.3078342167866	122.982800105998	16.1906642913818	20.4917578855098	-1.85025882720947	-57.0171998940025
-64.3739652010388	123.961142946033	16.0838088989258	20.5049081877631	-1.86069691181183	-56.0388570539666
-64.4423440955613	124.939402696516	15.9767580032349	20.5147755890756	-1.87446105480194	-55.0605973034845
-64.512939482019	125.917590116537	15.8399829864502	20.5232881560231	-1.89614164829254	-54.0824098834632
-64.585719131097	126.89571742051	15.7621192932129	20.4978343735204	-1.93878388404846	-53.1042825794904
-64.6606500347732	127.873798316375	15.7124452590942	20.4406491852228	-2.00693464279175	-52.1262016836245
-64.7376984387615	128.851848042558	15.7484788894653	20.3983913146897	-2.0412380695343	-51.1481519574417
-64.8168298750462	129.829883403655	15.7683658599854	20.3747935389841	-2.06044578552246	-50.1701165963451
-64.8980091944351	130.807922804872	15.7736549377441	20.3622257493716	-2.07184600830078	-49.192077195128
-64.9812005990567	131.785986285218	15.7795181274414	20.353989651661	-2.0787878036499	-48.2140137147821
-65.0663676747292	132.764095549457	15.7937593460083	20.3471814012422	-2.08245229721069	-47.2359044505434
-65.1534734231318	133.742273998835	15.7967948913574	20.3446933612655	-2.08427023887634	-46.2577260011649
-65.24248029371	134.720546760598	15.7773208618164	20.344775593044	-2.08848690986633	-45.2794532394018
-65.333350215248	135.698940716303	15.7440633773804	20.3413223230812	-2.09928178787231	-44.3010592836968
-65.4260446270468	136.677484528966	15.6987333297729	20.3352721800604	-2.11533856391907	-43.3225154710343
-65.5205245096446	137.656208669036	15.6579847335815	20.3315547381016	-2.12805128097534	-42.3437913309644
-65.6167504150213	138.635145439228	15.6458177566528	20.321027685738	-2.14126420021057	-41.3648545607721
-65.7146824962323	139.614328998236	15.6750564575195	20.2986449579529	-2.15719246864319	-40.3856710017639
-65.8142805364173	140.593795383341	15.6466646194458	20.2913393021683	-2.17076563835144	-39.4062046166594
-65.9155039771345	141.573582531937	15.5534715652466	20.2999085369489	-2.18276882171631	-38.4264174680632
-66.0183119459719	142.553730301995	15.4673824310303	20.3098929091531	-2.19178867340088	-37.4462696980053
-66.1226632833911	143.534280491473	15.3556137084961	20.3283312704916	-2.19802331924438	-36.4657195085269
-66.2285165687639	144.515276856715	15.2516603469849	20.3493847968036	-2.19991755485535	-35.4847231432852
-66.3358301455602	145.496765129823	15.1405115127563	20.3788168888218	-2.1950216293335	-34.5032348701774
-66.4445621456542	146.478793035048	14.9615364074707	20.4439097245534	-2.16943764686584	-33.5212069649522
-66.5546705127144	147.461410304191	14.7149610519409	20.5622883327223	-2.10549068450928	-32.5385896958093
-66.6661130246484	148.444668691029	14.6490440368652	20.6909727889707	-1.99135744571686	-31.5553313089708
-66.7788473150772	149.428621984792	14.7370223999023	20.7259309799729	-1.93697798252106	-30.5713780152082
-66.8928308938116	150.413326022658	14.6480550765991	20.7322616829777	-1.95028686523438	-29.5866739773418
-67.0080211663136	151.398838701307	14.5872526168823	20.6991201149707	-1.99685060977936	-28.6011612986929
-67.1243754521227	152.385219987503	14.4324550628662	20.692878499989	-2.03726387023926	-27.6147800124971
-67.2418510022315	153.372531927709	14.1541004180908	20.7046845475043	-2.08690476417542	-26.6274680722912
-67.3604050153991	154.360838656717	13.8094387054443	20.7223197808592	-2.1453537940979	-25.6391613432832
-67.4799946533911	155.35020640528	13.4569044113159	20.7388621471312	-2.20663356781006	-24.6497935947203
-67.6005770551393	156.340703506712	13.1076107025146	20.7600809885703	-2.26252150535583	-23.6592964932883
-67.7221093498162	157.33240040244	12.7820358276367	20.7837316642534	-2.31074166297913	-22.6675995975596
-67.844548668822	158.325369646467	12.4889430999756	20.8165359312862	-2.34263777732849	-21.6746303535329
-67.967852156683	159.319685908687	12.2183609008789	20.854783679739	-2.36412119865417	-20.6803140913132
-68.0919769808621	160.315425977009	11.9862003326416	20.8918370958459	-2.37831735610962	-19.6845740229906
-68.2168803404168	161.31266875768	11.7898836135864	20.9297572498027	-2.38373422622681	-18.6873312423197
-68.3425194742116	162.311495279112	11.6493434906006	20.9622583241915	-2.38225746154785	-17.6885047208884
-68.4688516660861	163.311988679395	11.5690803527832	20.9831586289353	-2.37907528877258	-16.688011320605
-68.5958342517577	164.314234212637	11.5263242721558	21.0047754783504	-2.36689686775208	-15.685765787363
-68.7234246234955	165.318319246968	11.4978370666504	21.0298576276034	-2.34810328483582	-14.6816807530315
-68.8515802321982	166.324333246012	11.4562520980835	21.0633946128239	-2.32374620437622	-13.6756667539875
-68.9802585908614	167.332367768987	11.4050102233887	21.0971233534234	-2.30132913589478	-12.6676322310132
-69.1094172757288	168.34251645791	11.3433494567871	21.1338048602308	-2.27825927734375	-11.6574835420898
-69.2390139268204	169.354875025582	11.2609815597534	21.1762395568241	-2.25400733947754	-10.6451249744179
-69.3690062474561	170.36954124093	11.1859712600708	21.2178792795598	-2.22892618179321	-9.63045875906994
-69.4993520028042	171.386614911567	11.1081809997559	21.2558943130586	-2.20808339118958	-8.61338508843275
-69.6300090175795	172.406197864161	11.0408630371094	21.2882506610542	-2.19058752059937	-7.59380213583898
-69.7609351728751	173.428393922102	10.9864339828491	21.3148564066055	-2.17599701881409	-6.57160607789828
-69.8920884020933	174.45330887974	10.9347534179688	21.3386002202697	-2.16366171836853	-5.54669112026028
-70.0234266860735	175.481050473479	10.9027328491211	21.3580169535631	-2.1513135433197	-4.51894952652091
-70.1549080474438	176.511728349446	10.8765306472778	21.3737269463655	-2.14138770103455	-3.48827165055408
-70.2864905442077	177.545454027291	10.859094619751	21.3863788498422	-2.13258481025696	-2.45454597270864
-70.4181322626108	178.582340859904	10.8448457717896	21.397565195892	-2.12454390525818	-1.41765914009616
-70.5497913093263	179.622503988736	10.832558631897	21.4070403318005	-2.11778116226196	-0.377496011264299
-70.6814258029967	180.666060294412	10.8293552398682	21.4143104305857	-2.11121821403503	0.66606029441192
-70.8129938651739	181.713128342274	10.8285608291626	21.4208961575237	-2.10480785369873	1.71312834227433
-70.9444536107002	182.763828322494	10.8351469039917	21.4256614265063	-2.09858870506287	2.76382832249436
-71.0757631375776	183.818281984376	10.8462781906128	21.4292964987934	-2.09249639511108	3.81828198437623
-71.2068805163719	184.876612564445	10.8626565933228	21.4314556937607	-2.08672165870667	4.87661256444477
-71.337763779203	185.938944707892	10.8838319778442	21.4317310240621	-2.08177185058594	5.93894470789246
-71.468370908375	187.005404382949	10.9067420959473	21.4306771276276	-2.07776832580566	7.00540438294934
-71.5986598247006	188.076118787712	10.9343967437744	21.427662253643	-2.07467842102051	8.07611878771206
-71.7285883755803	189.151216248951	10.961238861084	21.4240037252835	-2.07241153717041	9.15121624895133
-71.8581143228972	190.230826112408	10.9888172149658	21.4190163286053	-2.07131099700928	10.2308261124081
-71.9871953307929	191.315078624064	11.0165233612061	21.4129659850603	-2.07124519348145	11.3150786240644
-72.1157889533929	192.404104801861	11.0429954528809	21.40598523801	-2.07238221168518	12.4041048018609
-72.2438526225535	193.498036297328	11.0664024353027	21.3989503625739	-2.07424998283386	13.4980362973279
-72.3713436357058	194.597005246579	11.0854272842407	21.3916907526273	-2.07730984687805	14.5970052465791
-72.4982191438758	195.70114411011	11.1031637191772	21.3839132822639	-2.08117198944092	15.7011441101103
-72.6244361399655	196.810585500843	11.1211109161377	21.3755564205431	-2.08556699752808	16.8105855008431
-72.7499514473808	197.925461999854	11.1397733688354	21.3657155815866	-2.0912880897522	17.9254619998537
-72.8747217090998	199.045905959227	11.1616115570068	21.3545609615233	-2.09762191772461	19.0459059592274
-72.998703377276	200.172049291481	11.1861019134521	21.3413753420049	-2.10540127754211	20.1720492914811
-73.1218527034791	201.30402324502	11.2152938842773	21.3259595072033	-2.11437296867371	21.3040232450202
-73.2441257296767	202.441958165112	11.2453880310059	21.3077254884817	-2.12596368789673	22.4419581651117
-73.3654782800679	203.585983239872	11.2761478424072	21.28733370162	-2.13956522941589	23.5859832398718
-73.4858659538832	204.736226230811	11.3103523254395	21.2617395250476	-2.1576087474823	24.7362262308106
-73.6052441192686	205.892813187504	11.3467807769775	21.2319951578481	-2.17931151390076	25.8928131875042
-73.7235679083776	207.055868146032	11.3888740539551	21.1989155452509	-2.20309901237488	27.0558681460325
-73.8407922137989	208.225512810858	11.4382400512695	21.1633650161836	-2.22775197029114	28.2255128108582
-73.9568716864507	209.401866219906	11.4882164001465	21.1255180104153	-2.25456666946411	29.4018662199059
-74.071760735077	210.585044392679	11.5329341888428	21.0964524077527	-2.27376079559326	30.5850443926791
-74.1854135274841	211.77515996134	11.5684680938721	21.0736730235565	-2.28869605064392	31.7751599613404
-74.297783993659	212.972321784788	11.5963125228882	21.0554707150322	-2.30075168609619	32.9723217847877
-74.4088258309123	214.176634545872	11.6164560317993	21.0407410310067	-2.31103467941284	34.1766345458723
-74.5184925111914	215.388198332048	11.6289892196655	21.029005969597	-2.32000303268433	35.3881983320481
-74.6267372907104	216.607108199881	11.6404809951782	21.0206703371296	-2.32580184936523	36.6071081998815
-74.7335132220417	217.833453724009	11.6536836624146	21.0127998340472	-2.33075785636902	37.8334537240089
-74.8387731688133	219.067318531296	11.6709642410278	21.0040906417712	-2.33565235137939	39.067318531296
-74.9424698231559	220.308779821168	11.6937894821167	20.9957703638814	-2.33893394470215	40.3087798211678
-76.9356854233383	300.71873688329	15.5655908584595	21.2517853698983	-1.22821664810181	120.71873688329
-76.8889210242238	302.151867572818	15.582347869873	21.2575626736445	-1.21874022483826	122.151867572818
-76.8394385113663	303.579243049564	15.6352005004883	21.2572031426377	-1.20743250846863	123.579243049564
-76.7872727302468	305.000615528698	15.7092332839966	21.2494163731602	-1.1988765001297	125.000615528698
-76.7324599362506	306.415752408136	15.8111295700073	21.2374672502871	-1.18833196163177	126.415752408136
-76.6750377054278	307.824436479404	15.8753805160522	21.2402350218354	-1.17138075828552	127.824436479404
-76.6150448450977	309.226466062467	15.9056844711304	21.2506738745877	-1.15425229072571	129.226466062467
-76.5525213047954	310.621655067398	15.9361906051636	21.2539859915411	-1.14420592784882	130.621655067398
-76.487508088026	312.009832986228	15.9469594955444	21.2593165872902	-1.13649809360504	132.009832986228
-76.4200471652638	313.390844818714	15.9738245010376	21.2622314517861	-1.12765276432037	133.390844818714
-76.3501813885964	314.764550936162	15.9804496765137	21.2676722313921	-1.12074947357178	134.764550936162
-76.2779544083806	316.13082688765	16.0018501281738	21.2634119132234	-1.12028563022614	136.13082688765
-76.2034105922389	317.489563153241	16.0022754669189	21.2596240812053	-1.12397956848145	137.489563153241
-76.1265949466875	318.840664848889	16.0049171447754	21.2524975314572	-1.13052296638489	138.840664848889
-76.0475530416509	320.18405138781	16.0014839172363	21.2483386311836	-1.13543975353241	140.18405138781
-75.966330938078	321.519656103104	15.9925270080566	21.2448030402329	-1.14095258712769	141.519656103104
-75.8829751188429	322.847425836368	15.9821605682373	21.240678335394	-1.14736568927765	142.847425836368
-75.797532423073	324.167320496948	15.969747543335	21.2357940105413	-1.15499019622803	144.167320496948
-75.7100499840196	325.479312596347	15.9677209854126	21.228648696251	-1.1625828742981	145.479312596347
-75.6205751705478	326.783386762136	15.9577121734619	21.2241101859684	-1.16933083534241	146.783386762136
-75.5291555322991	328.079539235517	15.9408569335938	21.2171662880095	-1.1799955368042	148.079539235517
-75.4358387485476	329.367777356458	15.9673013687134	21.1976406961087	-1.19368350505829	149.367777356458
-75.3406725807475	330.648119040096	15.9834604263306	21.1796586687202	-1.20809841156006	150.648119040096
-75.243704828746	331.920592247818	15.9761543273926	21.1685469753169	-1.220822930336	151.920592247818
-75.1449832906155	333.185234456208	15.9540576934814	21.162866095044	-1.23138165473938	153.185234456208
-75.0445557260368	334.442092126735	15.9309482574463	21.158054786539	-1.24129438400269	154.442092126735
-74.9424698231559	335.691220178832	15.9580631256104	21.1431456338491	-1.2502179145813	155.691220178832
-74.8387731688133	336.932681468704	15.9416255950928	21.1389293028556	-1.25806283950806	156.932681468704
-74.7335132220417	338.166546275991	15.9969339370728	21.1140052122259	-1.27077758312225	158.166546275991
-74.6267372907104	339.392891800118	15.9817867279053	21.102877555304	-1.28524899482727	159.392891800118
-74.5184925111914	340.611801667952	15.9641227722168	21.096354772713	-1.29567110538483	160.611801667952
-74.4088258309123	341.823365454128	15.8392944335938	21.1155344566236	-1.30404734611511	161.823365454128
-70.6814258029967	15.3339397055881	15.5157089233398	20.9987791334556	-1.49223434925079	-164.666060294412
-70.5497913093263	16.3774960112643	15.6124477386475	20.971661528741	-1.49799680709839	-163.622503988736
-70.4181322626108	17.4176591400962	15.7276735305786	20.9372522499388	-1.50696992874146	-162.582340859904
-70.2864905442077	18.4545459727087	15.6382064819336	20.9563110940504	-1.50766098499298	-161.545454027291
-70.1549080474438	19.4882716505541	15.7143640518188	20.9294784163797	-1.51768183708191	-160.511728349446
-70.0234266860735	20.5189495265209	15.7797241210938	20.904918666707	-1.52781331539154	-159.481050473479
-69.8920884020933	21.5466911202603	15.8557996749878	20.8832968507645	-1.53264141082764	-158.45330887974
-69.7609351728751	22.5716060778983	15.9639329910278	20.8697979273912	-1.52226984500885	-157.428393922102
-69.6300090175795	23.593802135839	16.0538654327393	20.8606531464764	-1.51156198978424	-156.406197864161
-69.4993520028042	24.6133850884328	16.1512832641602	20.8407388351874	-1.50997126102448	-155.386614911567
-69.3690062474561	25.6304587590699	16.2560119628906	20.8217785332113	-1.5058126449585	-154.36954124093
-69.2390139268204	26.645124974418	16.3484745025635	20.7992002708759	-1.50797975063324	-153.354875025582
-69.1094172757288	27.6574835420899	16.3957843780518	20.7850721882405	-1.51166415214539	-152.34251645791
-68.9802585908614	28.6676322310132	16.3410243988037	20.8031860366299	-1.50563859939575	-151.332367768987
-68.8515802321982	29.6756667539875	16.2190895080566	20.8370471721717	-1.49869465827942	-150.324333246012
-68.7234246234955	30.6816807530315	16.0332870483398	20.8830868855744	-1.49367094039917	-149.318319246968
-68.5958342517577	31.685765787363	16.1963996887207	20.8192842461942	-1.52146637439728	-148.314234212637
-68.4688516660861	32.688011320605	16.2591743469238	20.7800863870722	-1.54680669307709	-147.311988679395
-68.3425194742116	33.6885047208884	16.3562068939209	20.7486809518427	-1.55679214000702	-146.311495279112
-68.2168803404168	34.6873312423197	16.4132633209229	20.7367706906717	-1.55610716342926	-145.31266875768
-68.0919769808621	35.6845740229906	16.4643630981445	20.7346314741813	-1.54696607589722	-144.315425977009
-67.967852156683	36.6803140913132	16.4792881011963	20.737516104254	-1.54078674316406	-143.319685908687
-67.844548668822	37.6746303535329	16.499361038208	20.7358905829604	-1.53798115253448	-142.325369646467
-67.7221093498162	38.6675995975596	16.4973392486572	20.7288644982226	-1.5454535484314	-141.33240040244
-67.6005770551393	39.6592964932882	16.4231548309326	20.748997987764	-1.54169631004333	-140.340703506712
-67.4799946533911	40.6497935947203	16.3568840026855	20.7686869095493	-1.53663671016693	-139.35020640528
-65.8142805364173	55.4062046166593	17.0735015869141	20.819635867283	-1.32749402523041	-124.593795383341
-65.7146824962323	56.3856710017639	17.1359958648682	20.798622813709	-1.33471143245697	-123.614328998236
-65.6167504150213	57.3648545607721	17.1738872528076	20.7892328306013	-1.33573687076569	-122.635145439228
-65.5205245096446	58.3437913309645	17.1907024383545	20.7725834425448	-1.34867429733276	-121.656208669036
-65.4260446270468	59.3225154710344	17.0273895263672	20.833986978394	-1.32332217693329	-120.677484528966
-65.333350215248	60.3010592836968	16.9925079345703	20.8694619198245	-1.29554736614227	-119.698940716303
-65.24248029371	61.2794532394018	17.0061721801758	20.8936062938067	-1.26838660240173	-118.720546760598
-65.1534734231318	62.257726001165	17.0566902160645	20.9077283286101	-1.2431126832962	-117.742273998835
-65.0663676747292	63.2359044505433	17.1183242797852	20.922667120203	-1.21456813812256	-116.764095549457
-64.9812005990567	64.214013714782	17.1781768798828	20.9425327001555	-1.1814900636673	-115.785986285218
-64.8980091944351	65.192077195128	17.2176609039307	20.9670769255156	-1.14822971820831	-114.807922804872
-64.8168298750462	66.1701165963451	17.2488632202148	20.9911579014713	-1.11726081371307	-113.829883403655
-64.7376984387615	67.1481519574417	17.274974822998	21.0082557082966	-1.09439885616302	-112.851848042558
-64.6606500347732	68.1262016836246	17.2800102233887	21.0200669047059	-1.08147609233856	-111.873798316375
-64.585719131097	69.1042825794903	17.2835903167725	21.0225281496974	-1.07822453975677	-110.89571742051
-64.512939482019	70.0824098834632	17.2833862304688	21.0203882147934	-1.08040952682495	-109.917590116537
-64.4423440955613	71.0605973034845	17.2848625183105	21.0146008690461	-1.08587098121643	-108.939402696515
-64.3739652010388	72.0388570539667	17.2865695953369	21.0068735860568	-1.09322142601013	-107.961142946033
-64.3078342167866	73.0171998940026	17.2893218994141	20.9971989548496	-1.10228848457336	-106.982800105997
-64.2439817181329	73.9956351668383	17.2990627288818	20.9857361508784	-1.11160099506378	-106.004364833162
-64.1824374056961	74.9741708406025	17.3146781921387	20.9761579757758	-1.11773204803467	-105.025829159398
-64.1232300740852	75.9528135502781	17.3337459564209	20.9694140091637	-1.12026679515839	-104.047186449722
-64.0663875810817	76.9315686409157	17.3560199737549	20.9631625787575	-1.12160122394562	-103.068431359084
-64.0119368173808	77.9104402120686	17.3815250396729	20.9516808141936	-1.12745273113251	-102.089559787931
-63.9599036769722	78.8894311634365	17.4032535552979	20.9318044956683	-1.1425324678421	-101.110568836563
-63.9103130282363	79.8685432416891	17.421012878418	20.9091525212029	-1.1612640619278	-100.131456758311
-63.8631886858335	80.8477770884509	17.4491138458252	20.8941209347832	-1.17009234428406	-99.1522229115491
-63.8185533834623	81.8271322894188	17.4873428344727	20.89324295205	-1.16253125667572	-98.1728677105812
-63.7764287475596	82.8066074245779	17.5161190032959	20.8945456214298	-1.15487623214722	-97.1933925754221
-63.7368352720167	83.7862001194803	17.5350437164307	20.8878925996637	-1.15735161304474	-96.2137998805197
-63.6997922939792	84.7659070975491	17.5460014343262	20.8745036809387	-1.16832160949707	-95.2340929024509
-63.6653179708012	85.7457242333663	17.5526218414307	20.8607289756897	-1.18063485622406	-94.2542757666337
-63.6334292582173	86.7256466068942	17.5636978149414	20.8470783944162	-1.19184041023254	-93.2743533931058
-63.604141889794	87.7056685585877	17.5783500671387	20.8337220793002	-1.20196223258972	-92.2943314414123
-63.5774703577225	88.6857837453409	17.5894603729248	20.8190897408437	-1.21414196491241	-91.3142162546591
-63.5534278950047	89.6659851972114	17.5908451080322	20.8003159182487	-1.2326101064682	-90.3340148027886
-63.5320264590874	90.6462653748701	17.5795364379883	20.7753909581544	-1.2600314617157	-89.3537346251299
-63.5132767169909	91.6266162277124	17.5622711181641	20.7454362557687	-1.29379749298096	-88.3733837722876
-63.4971880319761	92.6070292525666	17.5481033325195	20.7223322749401	-1.32002902030945	-87.3929707474334
-63.4837684517905	93.5874955529392	17.5396423339844	20.7061119426955	-1.33811712265015	-86.4125044470608
-63.4730246985265	94.5680058987256	17.5262088775635	20.6950985466934	-1.35209596157074	-85.4319941012744
-63.4649621601236	95.5485507863165	17.5166110992432	20.6878601667897	-1.36145305633545	-84.4514492136835
-63.4595848835391	96.5291204990365	17.5027408599854	20.6804558117658	-1.37191927433014	-83.4708795009635
-63.456895569608	97.5097051678355	17.4761333465576	20.671452473331	-1.38679623603821	-82.4902948321645
-63.1432532652912	98.4924138965648	17.5876064300537	20.6898273069074	-1.34381365776062	-81.5075861034352
-63.1459241413106	99.4772372495671	17.5474872589111	20.6815349029389	-1.36096239089966	-80.5227627504329
-63.1512645593217	100.462047311759	17.5081672668457	20.6742938162212	-1.37688338756561	-79.537952688241
-63.1592718529356	101.446835321136	17.4788646697998	20.6684601012182	-1.38918566703796	-78.553164678864
-63.1699420267283	102.431592663372	17.4564113616943	20.6542591524966	-1.40834319591522	-77.5684073366278
-63.1832697612195	103.416310930643	17.4385662078857	20.63676917974	-1.42977249622345	-76.5836890693573
-63.1992484194859	104.400981980198	17.4221630096436	20.6236071957658	-1.44655549526215	-75.5990180198019
-63.2178700553931	105.38559799262	17.3920841217041	20.6216404545912	-1.45516216754913	-74.6144020073803
-63.2391254234184	106.370151529691	17.3445987701416	20.6313071229863	-1.45597791671753	-73.6298484703091
-63.2630039900376	107.354635591815	17.28564453125	20.6420901826939	-1.45820903778076	-72.6453644081845
-63.2894939466419	108.339043674918	17.2200164794922	20.6461526397575	-1.46863400936127	-71.6609563250822
-63.3185822239468	109.323369826762	17.1516170501709	20.6452398981743	-1.48464596271515	-70.6766301732378
-63.3502545078515	110.30760870263	17.0891189575195	20.6377555018755	-1.50592684745789	-69.6923912973697
-63.3844952567024	111.291755620295	17.0343608856201	20.625622790644	-1.53014743328094	-68.7082443797048
-63.421287719911	112.275806614239	16.9867630004883	20.6150961669602	-1.55118131637573	-67.724193385761
-63.4606139578744	113.25975848906	16.9435138702393	20.6060258063259	-1.56979894638062	-66.7402415109405
-63.5024548631393	114.243608872012	16.898609161377	20.6010723127171	-1.58466517925262	-65.7563911279876
-63.5467901827517	115.227356264642	16.8506412506104	20.5971458555584	-1.59918057918549	-64.7726437353579
-63.5935985417294	116.211000093456	16.7930278778076	20.5934948158054	-1.61554980278015	-63.7889999065438
-63.6428574675918	117.194540759601	16.7268695831299	20.5842204830768	-1.63942861557007	-62.805459240399
-63.6945434158802	118.177979687499	16.6557693481445	20.5675923003266	-1.67175221443176	-61.8220203125014
-63.7486317965988	119.161319372413	16.5769329071045	20.5495573082244	-1.70719039440155	-60.8386806275871
-63.8050970015053	120.144563426909	16.4980144500732	20.5331325804687	-1.7410364151001	-59.8554365730912
-63.8639124321786	121.127716626173	16.4165267944336	20.518620162347	-1.77353727817535	-58.8722833738267
-63.92505052879	122.110784952183	16.3301067352295	20.5107288397437	-1.80050587654114	-57.8892150478171
-63.9884827995027	123.093775636684	16.2413997650146	20.5097680923428	-1.82104873657227	-56.9062243633156
-64.0541798504253	124.076697202976	16.1479206085205	20.5136131585039	-1.8378392457962	-55.9233027970243
-64.1221114160411	125.059559506466	16.0498790740967	20.5180759153619	-1.8550192117691	-54.9404404935341
-64.1922463900414	126.04237377401	15.944317817688	20.5174844301826	-1.87891340255737	-53.9576262259898
-64.2645528564839	127.025152642007	15.8647155761719	20.4963820759561	-1.91758799552917	-52.9748473579934
-64.3389981212017	128.007910193242	15.8166456222534	20.4602126009417	-1.96436893939972	-51.9920898067583
-64.4155487433898	128.990661992492	15.8164319992065	20.4245485891043	-2.00008010864258	-51.0093380075077
-64.4941705672942	129.973425120875	15.8236618041992	20.400268031535	-2.02276468276978	-50.0265748791252
-64.5748287539309	130.956218208945	15.8298215866089	20.3841289268687	-2.0375440120697	-49.0437817910549
-64.6574878127652	131.939061468558	15.8343782424927	20.3739908957323	-2.04667615890503	-48.0609385314419
-64.7421116332799	132.921976723488	15.842264175415	20.3648998653126	-2.05402636528015	-47.078023276512
-64.8286635163662	133.904987438819	15.8515892028809	20.3584124968278	-2.05845522880554	-46.0950125611813
-64.9171062054701	134.888118749115	15.8538265228271	20.3515657057562	-2.06480813026428	-45.1118812508848
-65.0074019174301	135.871397485382	15.844030380249	20.3441499816398	-2.07438635826111	-44.1286025146177
-65.0995123729466	136.85485220084	15.8217306137085	20.3298415864014	-2.09361743927002	-43.1451477991603
-65.1933988266217	137.83851319551	15.8004369735718	20.3139218231437	-2.11423778533936	-42.1614868044902
-65.2890220965122	138.822412539634	15.7899808883667	20.2957205282931	-2.13474726676941	-41.1775874603659
-65.3863425931432	139.806584095947	15.7869186401367	20.2783754145599	-2.15276837348938	-40.1934159040533
-65.4853203479285	140.791063540809	15.7611532211304	20.2676277602745	-2.16920375823975	-39.2089364591909
-65.5859150409513	141.775888384229	15.6981782913208	20.2672723181727	-2.18346095085144	-38.2241116157715
-65.6880860280562	142.761097988766	15.6262369155884	20.2698863763157	-2.19672799110413	-37.2389020112335
-65.7917923672098	143.746733587355	15.5244750976562	20.2845614572235	-2.20451688766479	-36.2532664126446
-65.8969928440912	144.732838300045	15.4093532562256	20.306893345536	-2.2075982093811	-35.2671616999554
-66.0036459968718	145.719457149673	15.2789640426636	20.3410963291101	-2.20217871665955	-34.2805428503266
-66.111710140152	146.706637076493	15.0958976745605	20.4023201270872	-2.18136692047119	-33.2933629235065
-66.2211433880205	147.69442695174	14.8769340515137	20.498617702762	-2.1334056854248	-32.3055730482598
-66.3319036762092	148.682877590161	14.7398166656494	20.6194816867247	-2.04281044006348	-31.3171224098394
-66.4439487833165	149.672041761511	14.7809810638428	20.6737078688792	-1.97949719429016	-30.327958238489
-66.5572363510753	150.661974201002	14.7943382263184	20.6717495394595	-1.97850692272186	-29.3380257989977
-66.6717239036451	151.65273161871	14.7280836105347	20.6633699161327	-2.00151228904724	-28.34726838129
-66.7873688659114	152.644372707932	14.579532623291	20.6699811691217	-2.02769374847412	-27.3556272920683
-66.9041285807763	153.636958152479	14.3151359558105	20.6896102975799	-2.06643033027649	-26.3630418475208
-67.0219603254271	154.630550632891	13.9818019866943	20.7146829269317	-2.11494135856628	-25.3694493671088
-67.1408213265746	155.625214831544	13.632007598877	20.7398775355442	-2.16696405410767	-24.3747851684561
-67.2606687746527	156.621017436628	13.277515411377	20.7653889235019	-2.21970701217651	-23.378982563372
-67.381459836974	157.618027144966	12.9441785812378	20.7949787859885	-2.26370143890381	-22.381972855034
-67.5031516698408	158.616314663627	12.6362867355347	20.8270342823685	-2.29961323738098	-21.3836853363734
-67.6257014296086	159.615952710286	12.3530740737915	20.8653908644291	-2.32377600669861	-20.3840472897142
-67.7490662827048	160.617016012269	12.1065444946289	20.9060458779072	-2.33754253387451	-19.3829839877315
-67.873203414535	161.619581303666	11.8938522338867	20.9477380595723	-2.34280228614807	-18.380418696334
-67.9980700379866	162.623727325884	11.744797706604	20.980377760944	-2.34306645393372	-17.3762726741163
-68.1236233989342	163.629534811639	11.6483240127563	21.0043434780955	-2.34039735794067	-16.3704651883614
-68.2498207835137	164.63708648779	11.5919580459595	21.0231527876907	-2.33403086662292	-15.3629135122105
-68.376619523211	165.646467069688	11.5550975799561	21.0489553805219	-2.31636524200439	-14.3535329303115
-68.5039769974078	166.657763238765	11.5017385482788	21.0793529998914	-2.2977466583252	-13.3422367612354
-68.6318506373456	167.671063638751	11.4447412490845	21.1125204836822	-2.27716135978699	-12.3289363612486
-68.7601979278233	168.68645885884	11.3702344894409	21.1523281443724	-2.25380110740662	-11.3135411411599
-68.8889764083121	169.704041417505	11.2818794250488	21.1966107012683	-2.22902297973633	-10.2959585824949
-69.0181436731099	170.723905743592	11.2001066207886	21.2356193244589	-2.20806574821472	-9.2760942564083
-69.1476573705633	171.746148154508	11.1130199432373	21.2709129304023	-2.19199657440186	-8.25385184549191
-69.2774752014831	172.77086683214	11.0453367233276	21.299650606467	-2.17820000648499	-7.22913316785989
-69.4075549167365	173.79816179598	10.9856576919556	21.3253226874943	-2.16570210456848	-6.20183820402013
-69.5378543139839	174.828134872749	10.9371347427368	21.3476015095153	-2.15413475036621	-5.17186512725081
-69.6683312336567	175.86088966282	10.9042692184448	21.3653086242297	-2.14368271827698	-4.13911033718028
-69.7989435542033	176.89653150316	10.8762178421021	21.3799626948291	-2.13522100448608	-3.10346849683978
-69.9296491866174	177.93516742639	10.8601169586182	21.3920037214856	-2.12673425674438	-2.06483257360958
-70.0604060682912	178.976906115735	10.8483800888062	21.4019589150452	-2.1193699836731	-1.02309388426514
-70.1911721562339	180.0218578556	10.8428335189819	21.4103835644838	-2.11216974258423	0.0218578555995066
-70.3219054196943	181.070134477468	10.8420362472534	21.417484907125	-2.10524439811707	1.07013447746817
-70.4525638322282	182.121849300797	10.8414440155029	21.42433761603	-2.09852242469788	2.12184930079692
-70.5831053632561	183.177117068569	10.8470411300659	21.4296099234364	-2.09201455116272	3.17711706856923
-70.7134879691557	184.236053877168	10.8544778823853	21.4337704107988	-2.0862123966217	4.23605387716776
-70.8436695839392	185.298777100195	10.8684635162354	21.4364096502595	-2.08048582077026	5.29877710019537
-70.9736081095655	186.365405305859	10.8848361968994	21.4376135730322	-2.0756676197052	6.36540530585907
-71.1032614059401	187.436058167526	10.9048509597778	21.437226245998	-2.07163667678833	7.4360581675258
-71.23258728066	188.510856367036	10.9282388687134	21.4353716483969	-2.06832838058472	8.5108563670357
-71.3615434785604	189.589921490346	10.9516153335571	21.4330160370463	-2.06552362442017	9.58992149034648
-71.4900876711268	190.673375915075	10.975269317627	21.4296333295094	-2.06368470191956	10.6733759150752
-71.6181774458352	191.761342689489	10.9968910217285	21.4253772178759	-2.06316781044006	11.7613426894885
-71.7457702954887	192.85394540248	11.0195217132568	21.4199790296702	-2.06357026100159	12.8539454024797
-71.872823607622	193.951308044074	11.0433349609375	21.4137659451819	-2.06452655792236	13.9513080440743
-71.9992946540469	195.05355485599	11.068284034729	21.4063613267398	-2.06642365455627	15.0535548559904
-72.1251405806165	196.16081017178	11.0932807922363	21.3984989088366	-2.06876802444458	16.16081017178
-72.2503183972897	197.273198246082	11.1158199310303	21.3901850445644	-2.07210636138916	17.2731982460818
-72.3747849685814	198.39084307252	11.136697769165	21.381265642364	-2.07641696929932	18.3908430725198
-72.4984970044854	199.513868189787	11.1588296890259	21.3716268960477	-2.08117008209229	19.5138681897868
-72.6214110519636	200.642396475463	11.1814393997192	21.3610358143484	-2.08677005767822	20.6423964754627
-72.7434834870972	201.776549927144	11.2059106826782	21.3485822972346	-2.09382152557373	21.7765499271439
-72.8646705080005	202.916449430479	11.2281246185303	21.3349593527796	-2.10254073143005	22.9164494304785
-72.9849281285999	204.062214513727	11.2510299682617	21.318958856149	-2.11348485946655	24.062214513727
-73.1042121733868	205.213963088511	11.2746496200562	21.2996545053739	-2.12757515907288	25.2139630885113
-73.2224782732556	206.371811176452	11.3010339736938	21.2767784479701	-2.14462685585022	26.3718111764518
-73.33968186254	207.535872621454	11.331992149353	21.2494349321782	-2.16513633728027	27.5358726214535
-73.4557781773678	208.706258787449	11.3680171966553	21.2205363572565	-2.18608236312866	28.7062587874495
-73.5707222554529	209.883078241485	11.4087429046631	21.1875123498719	-2.210116147995	29.8830782414854
-73.68446893745	211.066436422114	11.4541902542114	21.1519835779472	-2.23561239242554	31.0664364221137
-73.7969728699966	212.256435293142	11.5071449279785	21.120100227676	-2.25580596923828	32.2564352931422
-73.9081885105697	213.453172982891	11.5599975585938	21.0921203811174	-2.27211856842041	33.4531729828906
-74.0180701342875	214.656743409213	11.6065921783447	21.0692062762136	-2.28474688529968	34.6567434092129
-74.1265718427824	215.867235890673	11.6399660110474	21.0527280566445	-2.29385781288147	35.8672358906729
-74.2336475752778	217.084734744398	11.6607303619385	21.0399534444409	-2.3020486831665	37.0847347443977
-74.3392511219938	218.309318871267	11.675895690918	21.0284362770864	-2.31021809577942	38.3093188712667
-74.4433361400078	219.541061329251	11.6871385574341	21.018585605074	-2.31758689880371	39.5410613292508
-74.5458561716928	220.780028895906	11.698371887207	21.0110654341464	-2.3226273059845	40.7800288959057
-74.6467646658513	222.02628162119	11.7691869735718	20.9969834007701	-2.3210768699646	42.0262816211898
-74.7460150016558	223.279872371957	11.8134765625	20.9817030335104	-2.326580286026	43.2798723719571
-75.4747306188299	233.576371853804	11.7257823944092	20.6952191699156	-2.63242268562317	53.5763718538042
-75.5569638467043	234.89696786722	11.7433862686157	20.691934873463	-2.63182091712952	54.8969678672199
-75.637076330267	236.224933111093	11.831033706665	20.6566359733641	-2.64777159690857	56.2249331110927
-75.7150231480087	237.560210986605	11.8405122756958	20.6514980150901	-2.65081715583801	57.5602109866052
-76.511963087256	300.465458281884	15.8268260955811	21.1936498890913	-1.22868430614471	120.465458281884
-76.46595112777	301.884601951901	15.8346109390259	21.2026862042892	-1.21792948246002	121.884601951901
-76.4172576746011	303.298392853025	15.9745321273804	21.1796056603227	-1.21012234687805	123.298392853025
-76.3659159204388	304.706596846706	15.9462184906006	21.1954030256398	-1.2005752325058	124.706596846706
-76.3119604333084	306.108993465062	15.9165830612183	21.2080208028915	-1.19449949264526	126.108993465062
-76.2554270753014	307.505376127041	15.9445247650146	21.2127896318372	-1.18356251716614	127.505376127041
-76.1963529209754	308.895552287924	15.9330720901489	21.2361253207883	-1.16275501251221	128.895552287924
-76.134776175866	310.279343524362	15.9533081054688	21.2568668016535	-1.13754642009735	130.279343524362
-76.0707360955309	311.65658555757	15.9407911300659	21.2752114194908	-1.12196493148804	131.65658555757
-76.0042729055196	313.027128217693	15.998025894165	21.2711158943492	-1.11342585086823	133.027128217693
-75.9354277226344	314.39083535264	16.0140342712402	21.2746084702199	-1.10639941692352	134.39083535264
-75.8642424778188	315.747584684982	16.0124034881592	21.2754329058771	-1.10593497753143	135.747584684982
-75.7907598409786	317.097267620654	16.0017871856689	21.2736712502065	-1.11004018783569	137.097267620654
-75.7150231480087	318.439789013395	15.9988374710083	21.2691097367415	-1.11525285243988	138.439789013395
-75.637076330267	319.775066888907	15.9878444671631	21.2670985249757	-1.11969077587128	139.775066888907
-75.5569638467043	321.10303213278	15.9695377349854	21.2657779507816	-1.12505257129669	141.10303213278
-75.4747306188299	322.423628146196	15.9639835357666	21.2593221967057	-1.13273441791534	142.423628146196
-75.3904219686572	323.736810473408	15.9513635635376	21.2532024133548	-1.14164006710052	143.736810473408
-75.3040835597509	325.04254640487	15.9420394897461	21.2468539494816	-1.15004682540894	145.04254640487
-75.2157613414615	326.340814559815	15.9282932281494	21.2407459262717	-1.15918934345245	146.340814559815
-75.125501496413	327.63160445188	15.9194068908691	21.2318489351546	-1.17004799842834	147.63160445188
-75.0333503912803	328.914916041269	15.9187364578247	21.2201610008876	-1.18188393115997	148.914916041269
-74.9393545308705	330.190759276715	15.9216527938843	21.2072807421484	-1.19412040710449	150.190759276715
-74.8435605155021	331.459153630303	15.9204483032227	21.1946024126301	-1.20706462860107	151.459153630303
-74.7460150016558	332.720127628043	15.9128303527832	21.1833106516213	-1.2200380563736	152.720127628043
-74.6467646658513	333.97371837881	15.9055032730103	21.1723653567548	-1.23260080814362	153.97371837881
-74.5458561716928	335.219971104094	15.920916557312	21.1595232781459	-1.24204039573669	155.219971104094
-74.4433361400078	336.458938670749	15.9081153869629	21.1511513381604	-1.25323820114136	156.458938670749
-74.3392511219938	337.690681128733	15.9281339645386	21.1315794141087	-1.26839101314545	157.690681128733
-74.2336475752778	338.915265255602	15.9219303131104	21.1175110321698	-1.28382885456085	158.915265255602
-74.1265718427824	340.132764109327	15.9081630706787	21.1062052278856	-1.29817378520966	160.132764109327
-74.0180701342875	341.343256590787	15.8675050735474	21.1019907105574	-1.31136357784271	161.343256590787
-70.3219054196943	14.9298655225318	15.4927139282227	21.0265358123295	-1.46955382823944	-165.070134477468
-70.1911721562339	15.9781421444005	15.5607786178589	21.0089743168938	-1.47209000587463	-164.021857855599
-70.0604060682912	17.0230938842652	15.6707448959351	20.9856167542224	-1.47117245197296	-162.976906115735
-69.9296491866174	18.0648325736096	15.711311340332	20.9795168709281	-1.46831727027893	-161.93516742639
-69.7989435542033	19.1034684968398	15.7950563430786	20.9515653746018	-1.4777820110321	-160.89653150316
-69.6683312336567	20.1391103371803	15.8692140579224	20.9287757170911	-1.48420131206512	-159.86088966282
-69.5378543139839	21.1718651272508	15.9528169631958	20.9067072152565	-1.48781442642212	-158.828134872749
-69.4075549167365	22.2018382040202	16.0364742279053	20.896792379173	-1.47926187515259	-157.79816179598
-69.2774752014831	23.2291331678599	16.1263198852539	20.8832947552599	-1.47292602062225	-156.77086683214
-69.1476573705633	24.2538518454919	16.2093334197998	20.8668406999137	-1.47105479240417	-155.746148154508
-69.0181436731099	25.2760942564082	16.2949028015137	20.8555362603522	-1.46346974372864	-154.723905743592
-68.8889764083121	26.2959585824948	16.3428421020508	20.8483618268904	-1.46006155014038	-153.704041417505
-68.7601979278233	27.31354114116	16.3677425384521	20.8436791220511	-1.45924746990204	-152.68645885884
-68.6318506373456	28.3289363612486	16.3528156280518	20.8481888692111	-1.45803284645081	-151.671063638751
-68.5039769974078	29.3422367612354	16.3019180297852	20.8483955370669	-1.46906185150146	-150.657763238765
-68.376619523211	30.3535329303115	16.2636623382568	20.8455768931517	-1.48032546043396	-149.646467069689
-68.2498207835137	31.3629135122105	16.2921104431152	20.8191391442785	-1.50048327445984	-148.63708648779
-68.1236233989342	32.3704651883615	16.3302974700928	20.7919186151054	-1.51927399635315	-147.629534811639
-67.9980700379866	33.3762726741163	16.3829498291016	20.7723506362759	-1.52721893787384	-146.623727325884
-67.873203414535	34.380418696334	16.4272708892822	20.7648084684713	-1.52497720718384	-145.619581303666
-67.7490662827048	35.3829839877314	16.4647884368896	20.7600333480119	-1.52147030830383	-144.617016012269
-67.6257014296086	36.3840472897141	16.4929141998291	20.7508826042643	-1.52441227436066	-143.615952710286
-67.5031516698408	37.3836853363733	16.515983581543	20.7387147157661	-1.53148758411407	-142.616314663627
-67.381459836974	38.381972855034	16.5063037872314	20.7389196299559	-1.53341948986053	-141.618027144966
-67.2606687746527	39.3789825633721	16.4310722351074	20.7612343005524	-1.527712225914	-140.621017436628
-67.1408213265746	40.3747851684561	16.3193340301514	20.7980270167323	-1.51558578014374	-139.625214831544
-66.6717239036451	44.3472683812901	16.303373336792	20.8835542996724	-1.43358182907104	-135.65273161871
-66.5572363510753	45.3380257989977	16.3276081085205	20.8790104344454	-1.43277585506439	-134.661974201002
-65.5859150409513	54.2241116157715	17.0112533569336	20.8640589277213	-1.2968122959137	-125.775888384229
-65.4853203479285	55.2089364591908	17.1063690185547	20.821995069649	-1.31787931919098	-124.791063540809
-65.3863425931432	56.1934159040532	17.0739097595215	20.8274116687164	-1.31962811946869	-123.806584095947
-65.2890220965123	57.1775874603658	17.0891971588135	20.8241150489706	-1.31955003738403	-122.822412539634
-65.1933988266217	58.1614868044902	17.0863437652588	20.8274369213492	-1.3168580532074	-121.83851319551
-65.0995123729466	59.1451477991603	17.0264739990234	20.8583376649726	-1.29917359352112	-120.85485220084
-65.0074019174301	60.1286025146178	17.0189266204834	20.884299440626	-1.27487790584564	-119.871397485382
-64.9171062054701	61.1118812508849	17.0441913604736	20.9049118009887	-1.24868834018707	-118.888118749115
-64.8286635163662	62.0950125611813	17.0742950439453	20.9271161172037	-1.21983861923218	-117.904987438819
-64.7421116332799	63.0780232765119	17.1267204284668	20.9449797729256	-1.19040203094482	-116.921976723488
-64.6574878127652	64.0609385314418	17.1759757995605	20.9718184813232	-1.15269017219543	-115.939061468558
-64.5748287539309	65.043781791055	17.1972942352295	20.9977188139299	-1.12208378314972	-114.956218208945
-64.4941705672942	66.0265748791252	17.2169914245605	21.0197834931725	-1.09567093849182	-113.973425120875
-64.4155487433898	67.0093380075078	17.2278499603271	21.0343786767513	-1.07867872714996	-112.990661992492
-64.3389981212016	67.9920898067584	17.2258243560791	21.0446415229086	-1.06886303424835	-112.007910193242
-64.2645528564839	68.9748473579933	17.2259674072266	21.0461396378923	-1.06733334064484	-111.025152642007
-64.1922463900414	69.9576262259898	17.231481552124	21.0425435659901	-1.06971216201782	-110.04237377401
-64.1221114160411	70.9404404935341	17.2394180297852	21.036357356223	-1.07414638996124	-109.059559506466
-64.0541798504253	71.9233027970242	17.2497653961182	21.0285819126807	-1.07963764667511	-108.076697202976
-63.9884827995028	72.9062243633155	17.2598400115967	21.0206033457194	-1.08539223670959	-107.093775636684
-63.92505052879	73.8892150478172	17.2737846374512	21.0119455902782	-1.09097170829773	-106.110784952183
-63.8639124321786	74.8722833738267	17.2928638458252	21.0038377272899	-1.09486782550812	-105.127716626173
-63.8050970015053	75.8554365730913	17.3150882720947	20.9996090201089	-1.09419047832489	-104.144563426909
-63.7486317965988	76.8386806275871	17.3412036895752	20.9941379973957	-1.09389650821686	-103.161319372413
-63.6945434158802	77.8220203125015	17.3728790283203	20.9846334323188	-1.09640872478485	-102.177979687499
-63.6428574675918	78.805459240399	17.4071025848389	20.9694914880967	-1.10399580001831	-101.194540759601
-63.5935985417294	79.7889999065438	17.4272575378418	20.9487672228424	-1.12027084827423	-100.211000093456
-63.5467901827517	80.7726437353579	17.4602298736572	20.9377860401903	-1.12397336959839	-99.2273562646421
-63.5024548631393	81.7563911279876	17.5078067779541	20.9344425261942	-1.11681425571442	-98.2436088720124
-63.4606139578744	82.7402415109405	17.5460147857666	20.9294560968744	-1.11336624622345	-97.2597584890595
-63.421287719911	83.724193385761	17.5759906768799	20.9187550305268	-1.11745011806488	-96.275806614239
-63.3844952567024	84.7082443797047	17.597074508667	20.9046722618949	-1.12687861919403	-95.2917556202953
-63.3502545078515	85.6923912973696	17.6135292053223	20.8899526993434	-1.13796579837799	-94.3076087026304
-63.3185822239468	86.6766301732378	17.6317882537842	20.8771422401432	-1.14674556255341	-93.3233698267622
-63.2894939466419	87.6609563250822	17.6521835327148	20.8661750128727	-1.15321052074432	-92.3390436749178
-63.2630039900375	88.6453644081845	17.6695308685303	20.8504204776377	-1.16513562202454	-91.3546355918155
-63.2391254234184	89.6298484703092	17.6778316497803	20.8269968890723	-1.18672680854797	-90.3701515296908
-63.2178700553931	90.6144020073803	17.6746845245361	20.8019515912791	-1.21246683597565	-89.3855979926197
-63.1992484194859	91.599018019802	17.6683807373047	20.7741274623155	-1.24168252944946	-88.400981980198
-63.1832697612195	92.5836890693573	17.6624774932861	20.7470316160594	-1.27008152008057	-87.4163109306427
-63.1699420267283	93.5684073366278	17.6576862335205	20.7284583803307	-1.28971242904663	-86.4315926633722
-63.1592718529356	94.5531646788641	17.6526527404785	20.7168202123895	-1.3024617433548	-85.4468353211359
-63.1512645593217	95.5379526882411	17.650110244751	20.7092078847864	-1.31063532829285	-84.4620473117589
-63.1459241413106	96.5227627504329	17.6426696777344	20.7037676933322	-1.31771802902222	-83.4772372495671
-63.1432532652912	97.5075861034352	17.6209468841553	20.7008057059042	-1.32547533512115	-82.4924138965648
-62.8240143491097	98.4945004654217	17.7468757629395	20.7181753554355	-1.28030681610107	-81.5054995345783
-62.8266659622522	99.4834974878697	17.712121963501	20.7081706839681	-1.29798340797424	-80.5165025121303
-62.8319678719423	100.472482813763	17.67698097229	20.702239155243	-1.31167232990265	-79.5275171862366
-62.8399174466026	101.461448740805	17.6483039855957	20.6921502051764	-1.32809174060822	-78.5385512591951
-62.8505107428933	102.450387709682	17.623384475708	20.6771712832103	-1.34857165813446	-77.549612290318
-62.8637425105307	103.439292361021	17.6022357940674	20.6600665280361	-1.37034499645233	-76.5607076389785
-62.8796061986897	104.428155592102	17.5823745727539	20.6490973431543	-1.38569855690002	-75.5718444078977
-62.8980939639718	105.416970613259	17.5489501953125	20.6481973038078	-1.39397704601288	-74.5830293867412
-62.9191966799151	106.405731003912	17.4978332519531	20.6594469457799	-1.39401149749756	-73.594268996088
-62.942903948019	107.394430768162	17.4357776641846	20.6649610796248	-1.40219616889954	-72.6055692318379
-62.9692041102509	108.383064389878	17.3687229156494	20.666573302109	-1.41538631916046	-71.6169356101219
-62.9980842629999	109.371626887224	17.3007659912109	20.6656705233172	-1.43129062652588	-70.6283731127763
-63.0295302724362	110.36011386656	17.2396240234375	20.6614418211362	-1.44901645183563	-69.6398861334395
-63.0635267912334	111.348521575668	17.1854496002197	20.6546492337128	-1.46776807308197	-68.6514784243319
-63.1000572766047	112.33684695623	17.135669708252	20.6467680570569	-1.48663818836212	-67.6631530437702
-63.1391040096037	113.325087695529	17.0871810913086	20.6384939463196	-1.50561618804932	-66.674912304471
-63.1806481156344	114.313242277306	17.0354595184326	20.6316538941255	-1.52387380599976	-65.6867577226943
-63.2246695861137	115.301310031726	16.9791374206543	20.6288295505326	-1.53913128376007	-64.6986899682742
-63.2711473012267	116.289291184419	16.9130878448486	20.6242689528476	-1.55827236175537	-63.710708815581
-63.3200590537117	117.277186904542	16.8395614624023	20.6155676770684	-1.58320462703705	-62.7228130954579
-63.3713815736115	118.264999351832	16.7613677978516	20.6010987966529	-1.61493480205536	-61.735000648168
-63.4250905539237	119.252731722609	16.6753387451172	20.584524500449	-1.65050005912781	-60.7472682773912
-63.4811606770813	120.2403882947	16.5903739929199	20.5635090787416	-1.69027149677277	-59.7596117052996
-63.539565642195	121.227974471253	16.5030288696289	20.5453050826033	-1.7277569770813	-58.7720255287473
-63.600278192986	122.215496823408	16.4148216247559	20.5324504207038	-1.76008343696594	-57.7845031765917
-63.6632701463369	123.202963131824	16.3290576934814	20.5275225205137	-1.78394377231598	-56.7970368681762
-63.7285124213892	124.190382427006	16.2433433532715	20.5281360841482	-1.80225169658661	-55.8096175729942
-63.7959750691141	125.177765028449	16.1551113128662	20.5312794181158	-1.81858563423157	-54.8222349715508
-63.8656273022835	126.165122582567	16.0663452148438	20.5261617822626	-1.84329843521118	-53.8348774174332
-63.9374375257699	127.152468099397	15.9913282394409	20.5082067977514	-1.87781345844269	-52.8475319006029
-64.0113733671002	128.139815988077	15.937520980835	20.4799136333908	-1.91798460483551	-51.8601840119229
-64.0874017071949	129.127182091083	15.909948348999	20.4517955856344	-1.95218932628632	-50.8728179089169
-64.1654887112183	130.114583717227	15.8930492401123	20.4311370446982	-1.97657835483551	-49.8854162827734
-64.2455998594723	131.102039673411	15.8829336166382	20.4168984497883	-1.9930499792099	-48.8979603265891
-64.3276999782649	132.08957029515	15.8833456039429	20.4047677227467	-2.00508975982666	-47.9104297048495
-64.4117532706845	133.07719747585	15.8898286819458	20.3940234731628	-2.01440286636353	-46.9228025241499
-64.4977233472165	134.064944694855	15.8999185562134	20.3826222577632	-2.0235767364502	-45.9350553051446
-64.5855732561369	135.052837044278	15.9139156341553	20.3714228255333	-2.03168630599976	-44.9471629557223
-64.6752655136209	136.040901254596	15.9221448898315	20.3559596101706	-2.04533290863037	-43.9590987454038
-64.7667621335096	137.029165719065	15.9175357818604	20.3373137394061	-2.06499624252319	-42.9708342809353
-64.8600246566727	138.017660516915	15.9113502502441	20.3071340367231	-2.09654140472412	-41.9823394830848
-64.9550141799152	139.006417435369	15.9036808013916	20.2790576511661	-2.1263108253479	-40.9935825646309
-65.0516913843743	139.995469990482	15.8943367004395	20.2566555209507	-2.15077567100525	-40.004530009518
-65.1500165633562	140.98485344682	15.8683815002441	20.2411499181331	-2.17201089859009	-39.0151465531796
-65.2499496495657	141.97460483599	15.8176345825195	20.2342849683025	-2.1900782585144	-38.0253951640103
-65.351450241682	142.964762974017	15.750997543335	20.2360485257955	-2.20302486419678	-37.0352370259832
-65.4544776302396	143.955368477599	15.6497898101807	20.2509765630263	-2.21043848991394	-36.0446315224015
-65.5589908227751	144.946463779235	15.5286560058594	20.2779686872007	-2.21018671989441	-35.0535362207653
-65.6649485682012	145.938093141239	15.3850126266479	20.3179618959658	-2.20190286636353	-34.0619068587613
-65.7723093803759	146.930302668643	15.2018728256226	20.3812215480847	-2.1790714263916	-33.0696973313567
-65.8810315608346	147.923140320998	15.0128946304321	20.4604268110877	-2.14158320426941	-32.076859679002
-65.9910732206553	148.916655923059	14.8854122161865	20.5479436720707	-2.08220815658569	-31.0833440769406
-66.1023923014348	149.910901174386	14.8543434143066	20.6220097020762	-2.01500058174133	-30.0890988256135
-66.2149465953487	150.905929657811	14.8949575424194	20.6278758922686	-2.000168800354	-29.0940703421888
-66.3286937642776	151.901796846801	14.8497438430786	20.6292566063651	-2.00876903533936	-28.0982031531989
-66.4435913579812	152.89856011169	14.7467460632324	20.6370636516849	-2.0236988067627	-27.10143988831
-66.5595968313053	153.896278724761	14.5046720504761	20.6645337872158	-2.0496666431427	-26.103721275239
-66.6766675604093	154.895013864167	14.1814088821411	20.6990073795613	-2.0865535736084	-25.104986135833
-66.7947608580044	155.894828616657	13.824987411499	20.7355950541844	-2.1286461353302	-24.1051713833429
-66.9138339875951	156.895787979082	13.4574890136719	20.7733433672924	-2.1720232963562	-23.1042120209183
-67.0338441767199	157.897958858641	13.1117105484009	20.805656839417	-2.21604061126709	-22.1020411413586
-67.1547486291876	158.901410071835	12.7882175445557	20.8423324189176	-2.25077629089355	-21.0985899281651
-67.27650453631	159.90621234206	12.4968738555908	20.8790540400457	-2.27836894989014	-20.0937876579397
-67.3990690871308	160.912438295794	12.238844871521	20.9197470194457	-2.29463601112366	-19.0875617042061
-67.5223994775852	161.920162456737	12.0141334533691	20.9593169126026	-2.30467128753662	-18.0798375432631
-67.6464529192947	162.929461243329	11.848653793335	20.9936422206971	-2.30687570571899	-17.0705387566709
-67.7711866454167	163.940412949512	11.7216939926147	21.0255026759428	-2.30304169654846	-16.0595870504881
-67.8965579182922	164.953097744352	11.6354293823242	21.0545828200334	-2.29300451278687	-15.0469022556481
-68.0225240349503	165.96759766304	11.5719604492188	21.0755783327368	-2.28601980209351	-14.0324023369603
[truncated: 235,637 more rows]
