# Supplementary material for: Eocene Shark Teeth From Peninsular Antarctica: Windows to Habitat Use and Paleoceanography
Source: Paleoceanogr Paleoclimatol. Author manuscript; Available in PMC 2025 Nov 18. (PMC7618383; doi:10.1029/2024PA004965)
Supplement: S2 [file EMS209679-supplement-S2.csv]

Sample_ID	Other_ID	Taxon	TELM	d18Op	sd	Protocol	Environment	Collection
P15774	NA	Brachycarcharias lerichei	4	22.4	0.5	UC_Rapid	pelagic	NRM-PZ
P15775	NA	Brachycarcharias lerichei	5	22.6	0.1	UC_Rapid	pelagic	NRM-PZ
P15778	NA	Brachycarcharias lerichei	5	18.4	0.3	UC_Rapid	pelagic	NRM-PZ
P15798	NA	Brachycarcharias lerichei	5	21.3	0.4	UC_Rapid	pelagic	NRM-PZ
P15801	NA	Eodalatias austrinalis	5	23.2	0.2	UC_Rapid	benthic	NRM-PZ
P15838	NA	Brachycarcharias lerichei	2	16.6	0	UC_Rapid	pelagic	NRM-PZ
P15845	NA	Brachycarcharias lerichei	5	21.2	0.3	UC_Rapid	pelagic	NRM-PZ
P15846	NA	Brachycarcharias lerichei	4	23	0.2	UC_Rapid	pelagic	NRM-PZ
P15847	NA	Brachycarcharias lerichei	4	22.9	0.4	UC_Rapid	pelagic	NRM-PZ
P15849	NA	Brachycarcharias lerichei	4	23.7	0.1	UC_Rapid	pelagic	NRM-PZ
P15871	NA	Brachycarcharias lerichei	4	22.6	0.4	UC_Rapid	pelagic	NRM-PZ
P15873	NA	Brachycarcharias lerichei	5	23	0.1	UC_Rapid	pelagic	NRM-PZ
P15874	NA	Brachycarcharias lerichei	5	20.3	0.5	UC_Rapid	pelagic	NRM-PZ
P15878	NA	Brachycarcharias lerichei	5	24	0.2	UC_Rapid	pelagic	NRM-PZ
P15882	NA	Brachycarcharias lerichei	5	22.5	0.5	UC_Rapid	pelagic	NRM-PZ
P15883	NA	Brachycarcharias lerichei	2	23	0.2	UC_Rapid	pelagic	NRM-PZ
P15886	NA	Brachycarcharias lerichei	4	22.4	0.4	UC_Rapid	pelagic	NRM-PZ
P15887	NA	Brachycarcharias lerichei	5	22.5	0	UC_Rapid	pelagic	NRM-PZ
P15926	NA	Brachycarcharias lerichei	4	23	0.2	UC_Rapid	pelagic	NRM-PZ
P15928	NA	Brachycarcharias lerichei	4	22.8	0.3	UC_Rapid	pelagic	NRM-PZ
P15930	NA	Brachycarcharias lerichei	4	23.4	0.5	UC_Rapid	pelagic	NRM-PZ
PRI68680_tooth 5	NA	Striatolamia macrota	2	23.6	0	UC_Rapid	pelagic	PRI
PRI68681_ tooth 7	NA	Striatolamia macrota	2	21.6	0.2	UC_Rapid	pelagic	PRI
PRI68683_tooth 17	NA	Striatolamia macrota	2	20.9	0.1	UC_Rapid	pelagic	PRI
PRI68684_tooth 18	NA	Striatolamia macrota	2	22.5	0.1	UC_Rapid	pelagic	PRI
PRIXXX_101	NA	Striatolamia macrota	2	21.5	0.1	UC_Rapid	pelagic	PRI
PRIXXX_102	NA	Striatolamia macrota	2	22.2	0.1	UC_Rapid	pelagic	PRI
PRIXXX_108	NA	Striatolamia macrota	2	23.2	0.2	UC_Rapid	pelagic	PRI
PRIXXXX_96	NA	Striatolamia macrota	2	20.4	0.2	UC_Rapid	pelagic	PRI
PRIXXX_88	NA	Striatolamia macrota	3	22.1	0.2	UC_Rapid	pelagic	PRI
PRI68685_ tooth 21	NA	Striatolamia macrota	5	22.3	0.1	UC_Rapid	pelagic	PRI
PRI68686_ tooth 28	NA	Striatolamia macrota	5	22.3	0.1	UC_Rapid	pelagic	PRI
PRI68687_tooth 32	NA	Striatolamia macrota	5	22.9	0	UC_Rapid	pelagic	PRI
PRI68688_ tooth 38	NA	Striatolamia macrota	5	22.3	0.1	UC_Rapid	pelagic	PRI
PRI68689_tooth 47	NA	Striatolamia macrota	5	21.1	0.2	UC_Rapid	pelagic	PRI
PRIXXX_100	NA	Striatolamia macrota	5	21.8	0.5	UC_Rapid	pelagic	PRI
PRIXXX_98	NA	Striatolamia macrota	5	21.5	0.1	UC_Rapid	pelagic	PRI
PRIXXXX_85	NA	Striatolamia macrota	5	21.3	0	UC_Rapid	pelagic	PRI
UCMP 192832	NA	Striatolamia macrota	2	21.3	0.8	UC_Rapid	pelagic	UCMP
UCMP 192836	NA	Striatolamia macrota	2	21.6	0.6	UC_Rapid	pelagic	UCMP
UCMP 192834	NA	Striatolamia macrota	2	20.7	0.3	UC_Rapid	pelagic	UCMP
UCMP 192835	NA	Striatolamia macrota	2	22.3	0.1	UC_Rapid	pelagic	UCMP
UCMP 192842	NA	Striatolamia macrota	3	21.6	0.1	UC_Rapid	pelagic	UCMP
UCMP 192844	NA	Striatolamia macrota	3	23.4	0.1	UC_Rapid	pelagic	UCMP
UCMP 192847	NA	Striatolamia macrota	3	22.8	0.1	UC_Rapid	pelagic	UCMP
UCMP 192864	NA	Striatolamia macrota	3	21.3	0.2	UC_Rapid	pelagic	UCMP
UCMP 192865	NA	Striatolamia macrota	3	20.6	0.3	UC_Rapid	pelagic	UCMP
UCMP 192866	NA	Striatolamia macrota	3	21.8	0.2	UC_Rapid	pelagic	UCMP
UCMP 192788	NA	Striatolamia macrota	4	20.5	0.3	UC_Rapid	pelagic	UCMP
UCMP 192849	NA	Striatolamia macrota	4	22	0.2	UC_Rapid	pelagic	UCMP
UCMP 192859	NA	Striatolamia macrota	4	21.3	0	UC_Rapid	pelagic	UCMP
UCMP 192861	NA	Striatolamia macrota	4	21.2	0.1	UC_Rapid	pelagic	UCMP
UCMP 192862	NA	Striatolamia macrota	4	21.3	0.1	UC_Rapid	pelagic	UCMP
UCMP 192872	NA	Striatolamia macrota	4	21.5	0.1	UC_Rapid	pelagic	UCMP
UCMP 192874	NA	Striatolamia macrota	4	22.3	0.1	UC_Rapid	pelagic	UCMP
UCMP 192876	NA	Striatolamia macrota	4	20.8	0.1	UC_Rapid	pelagic	UCMP
UCMP 192875	NA	Striatolamia macrota	4	19.6	0.1	UC_Rapid	pelagic	UCMP
UCMP 192791	NA	Striatolamia macrota	4	21.5	0.3	UC_Rapid	pelagic	UCMP
UCMP 192792	NA	Striatolamia macrota	4	20.2	0.1	UC_Rapid	pelagic	UCMP
UCMP 192851	NA	Striatolamia macrota	4	20.8	0.3	UC_Rapid	pelagic	UCMP
UCMP 192852	NA	Striatolamia macrota	4	21	0.3	UC_Rapid	pelagic	UCMP
UCMP 192860	NA	Striatolamia macrota	4	21.3	0	UC_Rapid	pelagic	UCMP
UCMP 192873	NA	Striatolamia macrota	4	22.4	0.3	UC_Rapid	pelagic	UCMP
P15821	NA	Dalatiidae indet.	5	18.5	1.2	UC_Rapid	benthic	NRM-PZ
P15852	NA	Brachycarcharias lerichei	4	23.9	0.2	UC_Rapid	pelagic	NRM-PZ
P15858	NA	Brachycarcharias lerichei	2	23.7	0	UC_Rapid	pelagic	NRM-PZ
P15870	NA	Brachycarcharias lerichei	4	22.2	0.1	UC_Rapid	pelagic	NRM-PZ
P15896	NA	Paleohypotodus sp cf. P.rutoti	7	23.6	0.3	UC_Rapid	pelagic	NRM-PZ
P15924	NA	Striatolamia sp cf. S.macrota	7	21.3	0.1	UC_Rapid	pelagic	NRM-PZ
P16001	NA	Striatolamia sp cf. S.macrota	7	22.7	1.1	UC_Rapid	pelagic	NRM-PZ
P16002	NA	Striatolamia sp cf. S.macrota	7	22.7	0.2	UC_Rapid	pelagic	NRM-PZ
P16004	NA	Striatolamia sp cf. S.macrota	7	22.4	0.3	UC_Rapid	pelagic	NRM-PZ
P16005	NA	Squatina sp.	7	17.5	0.7	UC_Rapid	benthic	NRM-PZ
P16007	NA	Carcharocles sokolovi	7	19.7	0.3	UC_Rapid	pelagic	NRM-PZ
P16006	NA	Pristiophorus laevis	7	21.9	0.1	UC_Rapid	benthic	NRM-PZ
P15903	NA	Eodalatias austrinalis	5	21.4	0.1	UC_Rapid	benthic	NRM-PZ
P16000	NA	Squalus sp.	7	20.5	0.2	UC_Rapid	benthic	NRM-PZ
P16216	NA	Abdounia mesetae	4	20.7	0.1	UC_Rapid	benthic	NRM-PZ
P15814	NA	Dalatiidae indet.	5	22	0.2	UC_Rapid	benthic	NRM-PZ
P19691	UCM 211	Carcharias hopei	6	22.7	0.5	UC_Rapid	pelagic	NRM-PZ
P15920	UCM 212	Carcharias hopei	6	23.4	0.2	UC_Rapid	pelagic	NRM-PZ
P15862	UCM 213.1	Carcharias hopei	6	22.7	0.1	UC_Rapid	pelagic	NRM-PZ
P19692	UCM 213.2	Carcharias hopei	6	23	0.1	UC_Rapid	pelagic	NRM-PZ
P19693	UCM 213.3	Carcharias hopei	6	22.4	0.2	UC_Rapid	pelagic	NRM-PZ
P19694	UCM 213.4	Carcharias hopei	6	22	0.4	UC_Rapid	pelagic	NRM-PZ
P19695	UCM 213.5	Carcharias hopei	6	21.5	0.4	UC_Rapid	pelagic	NRM-PZ
P19696	UCM 213.6	Carcharias hopei	6	20.6	0.3	UC_Rapid	pelagic	NRM-PZ
P19697	UCM 213.7	Carcharias hopei	6	21.8	0.5	UC_Rapid	pelagic	NRM-PZ
P15872	UCM 118.1	Carcharias hopei	4	22.4	0.3	UC_Rapid	pelagic	NRM-PZ
P19669	UCM 118.2	Carcharias hopei	4	22.7	0.3	UC_Rapid	pelagic	NRM-PZ
P19670	UCM 118.3	Carcharias hopei	4	23.1	0.1	UC_Rapid	pelagic	NRM-PZ
P19630	UCM 207.1	Carcharias hopei	2	23.2	0.1	UC_Rapid	pelagic	NRM-PZ
P19631	UCM 207.2	Carcharias hopei	2	23.1	0.3	UC_Rapid	pelagic	NRM-PZ
P19634	UCM 207.5	Carcharias hopei	2	22.4	0.2	UC_Rapid	pelagic	NRM-PZ
P19625	UCM 208.1	Carcharias hopei	2	20	0.4	UC_Rapid	pelagic	NRM-PZ
P19626	UCM 208.2	Carcharias hopei	2	22.2	0.1	UC_Rapid	pelagic	NRM-PZ
P19627	UCM 208.3	Carcharias hopei	2	22.5	0.3	UC_Rapid	pelagic	NRM-PZ
P19628	UCM 208.4	Carcharias hopei	2	23	0.3	UC_Rapid	pelagic	NRM-PZ
P19629	UCM 208.5	Carcharias hopei	2	21.9	0.1	UC_Rapid	pelagic	NRM-PZ
P19659	UCM 132.1	Carcharias hopei	4	23.1	0.1	UC_Rapid	pelagic	NRM-PZ
P19660	UCM 132.2	Carcharias hopei	4	22.7	0.4	UC_Rapid	pelagic	NRM-PZ
P19627	UCM 207.3	Carcharias hopei	2	23.7	0.1	UC_Rapid	pelagic	NRM-PZ
P19628	UCM 207.4	Carcharias hopei	2	23.2	0.4	UC_Rapid	pelagic	NRM-PZ
P19638	UCM 209.1	Carcharias hopei	3	23.8	0.1	UC_Rapid	pelagic	NRM-PZ
P19639	UCM 209.2	Carcharias hopei	3	22.6	0.2	UC_Rapid	pelagic	NRM-PZ
P19640	UCM 209.3	Carcharias hopei	3	22.9	0.4	UC_Rapid	pelagic	NRM-PZ
P19641	UCM 209.4	Carcharias hopei	3	23.1	0.4	UC_Rapid	pelagic	NRM-PZ
P19643	UCM 209.6	Carcharias hopei	3	21	0.1	UC_Rapid	pelagic	NRM-PZ
P19644	UCM 209.7	Carcharias hopei	3	22.6	0.2	UC_Rapid	pelagic	NRM-PZ
P19663	UCM 132.5	Carcharias hopei	4	23.7	0.1	UC_Rapid	pelagic	NRM-PZ
P19671	UCM 118.4	Carcharias hopei	4	22.3	0.1	UC_Rapid	pelagic	NRM-PZ
P19673	UCM 118.6	Carcharias hopei	4	22.6	0.1	UC_Rapid	pelagic	NRM-PZ
P19668	UCM 132.10	Carcharias hopei	4	22.3	0	UC_Rapid	pelagic	NRM-PZ
P19661	UCM 132.3	Carcharias hopei	4	18.7	0.1	UC_Rapid	pelagic	NRM-PZ
P19662	UCM 132.4	Carcharias hopei	4	23	0.1	UC_Rapid	pelagic	NRM-PZ
P19664	UCM 132.6	Carcharias hopei	4	22.6	0.2	UC_Rapid	pelagic	NRM-PZ
P19665	UCM 132.7	Carcharias hopei	4	22.4	0.2	UC_Rapid	pelagic	NRM-PZ
P19666	UCM 132.8	Carcharias hopei	4	22.7	0.1	UC_Rapid	pelagic	NRM-PZ
P19667	UCM 132.9	Carcharias hopei	4	23.3	0.1	UC_Rapid	pelagic	NRM-PZ
P16781	NA	Pristiophorus laevis	5	22.9	0.1	UC_Rapid	benthic	NRM-PZ
P16782	NA	Pristiophorus laevis	5	23.7	0.1	UC_Rapid	benthic	NRM-PZ
P16783	NA	Pristiophorus laevis	5	22.6	0.3	UC_Rapid	benthic	NRM-PZ
P16784	NA	Pristiophorus laevis	5	20.6	0.1	UC_Rapid	benthic	NRM-PZ
P16785	NA	Pristiophorus laevis	5	22.7	0.3	UC_Rapid	benthic	NRM-PZ
P16794	NA	Pristiophorus laevis	5	21.2	0.1	UC_Rapid	benthic	NRM-PZ
P16795	NA	Pristiophorus laevis	5	21.8	0.2	UC_Rapid	benthic	NRM-PZ
P16796	NA	Pristiophorus laevis	5	23.7	0.1	UC_Rapid	benthic	NRM-PZ
P16797	NA	Pristiophorus laevis	6	23	0.2	UC_Rapid	benthic	NRM-PZ
P16799	NA	Pristiophorus laevis	6	23.3	0.1	UC_Rapid	benthic	NRM-PZ
P16800	NA	Pristiophorus laevis	6	22.8	0.2	UC_Rapid	benthic	NRM-PZ
P16802	NA	Squalus weltoni	5	21.2	0.1	SPORA	benthic	NRM-PZ
P16803	NA	Squalus weltoni	5	21.7	0.2	SPORA	benthic	NRM-PZ
P16817	NA	Squalus weltoni	5	21.4	0.3	SPORA	benthic	NRM-PZ
P16818	NA	Squalus weltoni	5	22.1	0.1	SPORA	benthic	NRM-PZ
P16819	NA	Squalus weltoni	5	21.4	0.1	SPORA	benthic	NRM-PZ
P16804	NA	Squalus weltoni	5	21.9	0.4	SPORA	benthic	NRM-PZ
P16805	NA	Squalus woodburnei	5	22.7	0.1	SPORA	benthic	NRM-PZ
P16806	NA	Squalus woodburnei	5	22.5	0.4	SPORA	benthic	NRM-PZ
P16807	NA	Squalus woodburnei	5	23	0.3	SPORA	benthic	NRM-PZ
P16814	NA	Squalus weltoni	5	22	0.2	SPORA	benthic	NRM-PZ
P19683	UCM 080.1	Carcharias hopei	5	20.1	0.2	UC_Rapid	pelagic	NRM-PZ
P19684	UCM 080.2	Carcharias hopei	5	22.2	0.4	UC_Rapid	pelagic	NRM-PZ
P19685	UCM 080.3	Carcharias hopei	5	22	0.3	UC_Rapid	pelagic	NRM-PZ
P19686	UCM 080.4	Carcharias hopei	5	22.1	0.3	UC_Rapid	pelagic	NRM-PZ
P19687	UCM 080.5	Carcharias hopei	5	17.8	0.2	UC_Rapid	pelagic	NRM-PZ
P19688	UCM 080.6	Carcharias hopei	5	22	0.3	UC_Rapid	pelagic	NRM-PZ
P19678	UCM 118.11	Carcharias hopei	4	23.4	0.2	UC_Rapid	pelagic	NRM-PZ
P19674	UCM 118.7	Carcharias hopei	4	22.2	0.3	UC_Rapid	pelagic	NRM-PZ
P19675	UCM 118.8	Carcharias hopei	4	23.1	0.1	UC_Rapid	pelagic	NRM-PZ
P19676	UCM 118.9	Carcharias hopei	4	16.9	0.2	UC_Rapid	pelagic	NRM-PZ
P19677	UCM 118.10	Carcharias hopei	4	23	0.7	UC_Rapid	pelagic	NRM-PZ
P19679	UCM 148.1	Carcharias hopei	5	16.7	0.1	UC_Rapid	pelagic	NRM-PZ
P19680	UCM 148.2	Carcharias hopei	5	21.4	0.1	UC_Rapid	pelagic	NRM-PZ
P19681	UCM 148.3	Carcharias hopei	5	23.1	0.1	UC_Rapid	pelagic	NRM-PZ
P19689	UCM 083.1	Carcharias hopei	5	23.3	0.2	UC_Rapid	pelagic	NRM-PZ
P15898	NA	Squalus weltoni	6	22.3	0.2	SPORA	benthic	NRM-PZ
P15920	NA	Squalus sp.	6	22.8	0.2	SPORA	benthic	NRM-PZ
P16811	NA	Squalus woodburnei	6	22.6	0.2	SPORA	benthic	NRM-PZ
P16812	NA	Squalus woodburnei	6	22.6	0.1	SPORA	benthic	NRM-PZ
P16828	NA	Squatina sp.	6	22.7	0.2	SPORA	benthic	NRM-PZ
P16829	NA	Squatina sp.	6	22.6	0.2	SPORA	benthic	NRM-PZ
P16830	NA	Squatina sp.	6	22.6	0.3	SPORA	benthic	NRM-PZ
P16831	NA	Squatina sp.	6	22	0.1	SPORA	benthic	NRM-PZ
P16073	NA	Pristiophorus laevis	4	23.2	0.2	UC_Rapid	benthic	NRM-PZ
P16786	NA	Pristiophorus laevis	5	24	0.2	UC_Rapid	benthic	NRM-PZ
P16787	NA	Pristiophorus laevis	5	22.9	0.1	UC_Rapid	benthic	NRM-PZ
P16788	NA	Pristiophorus laevis	5	23.6	0.5	UC_Rapid	benthic	NRM-PZ
P16789	NA	Pristiophorus laevis	5	22.6	0.2	UC_Rapid	benthic	NRM-PZ
P16790	NA	Pristiophorus laevis	5	22.3	0.1	UC_Rapid	benthic	NRM-PZ
P16791	NA	Pristiophorus laevis	5	23.7	0.3	UC_Rapid	benthic	NRM-PZ
P16792	NA	Pristiophorus laevis	4	23.9	0.1	UC_Rapid	benthic	NRM-PZ
P16853	NA	Pristiophorus laevis	4	24	0.3	UC_Rapid	benthic	NRM-PZ
P16854	NA	Pristiophorus laevis	4	23.5	0.1	UC_Rapid	benthic	NRM-PZ
P19690	UCM 083.2	Carcharias hopei	5	22.9	0.1	UC_Rapid	pelagic	NRM-PZ
P15905	UCM 084.1	Carcharias hopei	5	21.8	0.3	UC_Rapid	pelagic	NRM-PZ
P19682	UCM 084.2	Carcharias hopei	5	20.9	0.2	UC_Rapid	pelagic	NRM-PZ
P19672	UCM 118.5	Carcharias hopei	4	23.3	0.2	UC_Rapid	pelagic	NRM-PZ
P19657	UCM 191.1	Otodus auriculatus	4	20.2	0.1	UC_Rapid	pelagic	NRM-PZ
P19658	UCM 191.2	Otodus auriculatus	4	20.5	0	UC_Rapid	pelagic	NRM-PZ
P15932	UCM 195.1	Otodus auriculatus	4	21.1	0.1	UC_Rapid	pelagic	NRM-PZ
P19646	UCM 210.2	Carcharias hopei	3	23.3	0.1	UC_Rapid	pelagic	NRM-PZ
P19647	UCM 210.3	Carcharias hopei	3	22.8	0.2	UC_Rapid	pelagic	NRM-PZ
P19648	UCM 210.4	Carcharias hopei	3	21	0.2	UC_Rapid	pelagic	NRM-PZ
P19649	UCM 210.5	Carcharias hopei	3	23.7	0.2	UC_Rapid	pelagic	NRM-PZ
P19650	UCM 210.6	Carcharias hopei	3	23	0.1	UC_Rapid	pelagic	NRM-PZ
P19651	UCM 210.7	Carcharias hopei	3	21.4	0.1	UC_Rapid	pelagic	NRM-PZ
P19652	UCM 210.8	Carcharias hopei	3	23.2	0.2	UC_Rapid	pelagic	NRM-PZ
P19653	UCM 210.9	Carcharias hopei	3	22.8	0.1	UC_Rapid	pelagic	NRM-PZ
P19636	UCM 215.1	Brachycarcharias lerichei	2	22.6	0.1	UC_Rapid	pelagic	NRM-PZ
P19637	UCM 215.2	Brachycarcharias lerichei	2	21.3	0.2	UC_Rapid	pelagic	NRM-PZ
P15945	NA	Squalus weltoni	5	22.3	0.1	SPORA	benthic	NRM-PZ
P16006	NA	Pristiophorus laevis	7	21.9	0.2	SPORA	benthic	NRM-PZ
P16076	NA	Pristiophorus laevis	4	22.2	0.1	SPORA	benthic	NRM-PZ
P16077	NA	Pristiophorus laevis	4	22.5	0.3	SPORA	benthic	NRM-PZ
P16815	NA	Squalus weltoni	5	21.2	0.2	SPORA	benthic	NRM-PZ
P16816	NA	Squalus weltoni	5	22.4	0.2	SPORA	benthic	NRM-PZ
P16820	NA	Squatina sp.	5	22.1	0.1	SPORA	benthic	NRM-PZ
P16821	NA	Squatina sp.	5	22.7	0.2	SPORA	benthic	NRM-PZ
P16822	NA	Squatina sp.	5	22.1	0.2	SPORA	benthic	NRM-PZ
P16825	NA	Squatina sp.	5	21.8	0.3	SPORA	benthic	NRM-PZ
P16826	NA	Squatina sp.	5	21.6	0.1	SPORA	benthic	NRM-PZ
P16827	NA	Squatina sp.	5	22.2	0.1	SPORA	benthic	NRM-PZ
P16832	NA	Squatina sp.	5	21.4	0.3	SPORA	benthic	NRM-PZ
P16833	NA	Squatina sp.	5	20.3	0.3	SPORA	benthic	NRM-PZ
P16834	NA	Squatina sp.	5	21.6	0.2	SPORA	benthic	NRM-PZ
P16835	NA	Raja amphitrita	5	22.3	0.2	SPORA	benthic	NRM-PZ
P16836	NA	Raja amphitrita	5	20.9	0.1	SPORA	benthic	NRM-PZ
P16837	NA	Raja amphitrita	5	22.4	0.1	SPORA	benthic	NRM-PZ
P16838	NA	Raja amphitrita	5	22.6	0.3	SPORA	benthic	NRM-PZ
P15790	NA	Raja amphitrita	6	22.8	0.2	SPORA	benthic	NRM-PZ
P16187	NA	Kallodentis rhytistemma	5	22	0	SPORA	benthic	NRM-PZ
P16816	NA	Raja amphitrita	5	22.4	0.2	SPORA	benthic	NRM-PZ
P16841	NA	Raja amphitrita	5	22.5	0.2	SPORA	benthic	NRM-PZ
P16842	NA	Raja amphitrita	5	21.8	0	SPORA	benthic	NRM-PZ
P16843	NA	Raja amphitrita	5	22.5	0.1	SPORA	benthic	NRM-PZ
P16844	NA	Raja amphitrita	5	22.5	0	SPORA	benthic	NRM-PZ
P16845	NA	Raja amphitrita	5	22.4	0.3	SPORA	benthic	NRM-PZ
P16846	NA	Raja amphitrita	5	21.5	0.2	SPORA	benthic	NRM-PZ
P16847	NA	Kallodentis rhytistemma	5	20.3	0.3	SPORA	benthic	NRM-PZ
P16848	NA	Kallodentis rhytistemma	5	20.7	0.3	SPORA	benthic	NRM-PZ
P16849	NA	Kallodentis rhytistemma	5	20.5	0.3	SPORA	benthic	NRM-PZ
P16824	NA	Squatina sp.	5	20.2	0.2	SPORA	benthic	NRM-PZ
P16839	NA	Raja amphitrita	5	22.1	0.3	SPORA	benthic	NRM-PZ
P19654	UCM 192.1	Otodus auriculatus	4	20.5	0.4	UC_Rapid	pelagic	NRM-PZ
P19656	UCM 193.1	Otodus auriculatus	4	20.6	0.4	UC_Rapid	pelagic	NRM-PZ
P15940	UCM 194.1	Otodus auriculatus	4	20.5	0.1	UC_Rapid	pelagic	NRM-PZ
P19655	UCM 196.1	Otodus auriculatus	4	20.7	0.2	UC_Rapid	pelagic	NRM-PZ
P19642	UCM 209.5	Carcharias hopei	3	21.5	0.1	UC_Rapid	pelagic	NRM-PZ
P19635	UCM 214.1	Carcharias hopei	2	20.8	0.4	UC_Rapid	pelagic	NRM-PZ
P15936	NA	Squalus woodburnei	5	21.7	0.3	SPORA	benthic	NRM-PZ
P16798	NA	Pristiophorus laevis	5	22.6	0.3	SPORA	benthic	NRM-PZ
P16808	NA	Squalus woodburnei	5	22.2	0.3	SPORA	benthic	NRM-PZ
P16810	NA	Squalus woodburnei	5	22	0.3	SPORA	benthic	NRM-PZ
P16823	NA	Squatina sp.	5	21.1	0.3	SPORA	benthic	NRM-PZ
P16842	NA	Raja amphitrita	5	22	0.4	SPORA	benthic	NRM-PZ
P16851	NA	Kallodentis rhytistemma	5	20.8	0.2	SPORA	benthic	NRM-PZ
P16878	NA	Squalus weltoni	6	22.1	0.2	SPORA	benthic	NRM-PZ
P16840	NA	Raja amphitrita	5	21.3	0.3	SPORA	benthic	NRM-PZ
P16793	NA	Pristiophorus laevis	5	22.9	0	SPORA	benthic	NRM-PZ
P16801	NA	Pristiophorus laevis	6	22.5	0.2	SPORA	benthic	NRM-PZ
P16809	NA	Squalus woodburnei	5	22.4	0.1	SPORA	benthic	NRM-PZ
P16850	NA	Kallodentis rhytistemma	5	21.9	0.4	SPORA	benthic	NRM-PZ
P16877	NA	Squalus weltoni	5	21.7	0.5	SPORA	benthic	NRM-PZ
