# Supplementary material for: Eocene Shark Teeth From Peninsular Antarctica: Windows to Habitat Use and Paleoceanography
Source: Paleoceanogr Paleoclimatol. Author manuscript; Available in PMC 2025 Nov 18. (PMC7618383; doi:10.1029/2024PA004965)
Supplement: S3 [file EMS209679-supplement-S3.csv]

genus	species	environment	TELM
Centrophorus	Centrophorus sp.	benthic	1
Deania	Deania sp.	benthic	1
Otodus	Otodus auriculatus	pelagic	1
Striatolamia	Striatolamia macrota	pelagic	1
Striatolamia	Striatolamia macrota	pelagic	2
Brachycarcharias	Brachycarcharias lerichei	pelagic	2
Macrorhizodus	Macrorhizodus preacursor	pelagic	2
Carcharias	Carcharias sp. Cf. C. hopei	pelagic	2
Otodus	Otodus auriculatus	pelagic	2
Myliobatis	Myliobatis sp.	benthic	2
Callorhinchus	Callorhinchus stahli	benthic	2
Ischyodus	Ischyodus dolloi	benthic	2
Chimaera	Chimaera seymourensis	benthic	2
Pristiophorus	Pristiophorus laevis	benthic	3
Carcharhinus	Carcharhinus sp.	pelagic	3
Carcharias	Carcharias sp. Cf. C. hopei	pelagic	3
Otodus	Otodus auriculatus	pelagic	3
Lamna	Lamna sp.cf. L. nasus	pelagic	3
Macrorhizodus	Macrorhizodus sp. cf. M. americanus	pelagic	3
Squatina	Squatina sp.	benthic	3
Squalus	Squalus woodburnei	benthic	3
Striatolamia	Striatolamia macrota	pelagic	3
Myliobatis	Myliobatis sp.	benthic	3
Ischyodus	Ischyodus dolloi	benthic	3
Paraorthacodus	Paraorthacodus sp.	benthic	4
Heptranchias	Heptranchias howelli	benthic	4
Hexanchus	Hexanchus sp.	benthic	4
Centrophorus	Centrophorus sp.	benthic	4
Eodalatias	Eodalatias austrinalis	benthic	4
Squalus	Squalus weltoni	benthic	4
Squalus	Squalus woodburnei	benthic	4
Pristiophorus	Pristiophorus laevis	benthic	4
Squatina	Squatina sp.	benthic	4
Anomotodon	Anomotodon multidenticulata	benthic	4
Otodus	Otodus auriculatus	pelagic	4
Cetorhinus	Cetorhinus sp.	pelagic	4
Macrorhizodus	Macrorhizodus praecursor	pelagic	4
Lamna	Lamna sp.cf. L. nasus	pelagic	4
Odontaspis	Odontaspis winkleri	pelagic	4
Palaeohypotodus	Palaeohypotodus rutoti	pelagic	4
Brachycarcharias	Brachycarcharias lerichei	pelagic	4
Carcharias	Carcharias sp. Cf. C. hopei	pelagic	4
Striatolamia	Striatolamia macrota	pelagic	4
Carcharhinus	Carcharhinus sp.	pelagic	4
Marambioraja	Marambioraja leiostemma	benthic	4
Myliobatis	Myliobatis sp.	benthic	4
Chimaera	Chimaera seymourensis	benthic	4
Ischyodus	Ischyodus dolloi	benthic	4
Heptranchias	Heptranchias howelli	benthic	5
Hexanchus	Hexanchus sp.	benthic	5
Centrophorus	Centrophorus sp.	benthic	5
Eodalatias	Eodalatias austrinalis	benthic	5
Squalus	Squalus weltoni	benthic	5
Squalus	Squalus woodburnei	benthic	5
Pristiophorus	Pristiophorus laevis	benthic	5
Squatina	Squatina sp.	benthic	5
Anomotodon	Anomotodon multidenticulata	benthic	5
Cetorhinus	Cetorhinus sp.	pelagic	5
Macrorhizodus	Macrorhizodus praecursor	pelagic	5
Lamna	Lamna sp.cf. L. nasus	pelagic	5
Odontaspis	Odontaspis winkleri	pelagic	5
Palaeohypotodus	Palaeohypotodus rutoti	pelagic	5
Brachycarcharias	Brachycarcharias lerichei	pelagic	5
Carcharias	Carcharias sp. Cf. C. hopei	pelagic	5
Striatolamia	Striatolamia macrota	pelagic	5
Meridiogaleus	Meridiogaleus cristatus	benthic	5
Galeorhinus	Galeorhinus sp.	benthic	5
Kallodenthis	Kallodentis rhytistemma	benthic	5
Notoramphoscyllium	Notoramphoscyllium woodwardi	benthic	5
Coelometlaouia	Coelometlaouia pannucea	benthic	5
Myliobatis	Myliobatis sp.	benthic	5
Raja	Raja amphitrita	benthic	5
Raja	Raja manitaria	benthic	5
Marambioraja	Marambioraja leiostemma	benthic	5
Mesetaraja	Mesetaraja maleficapelli	benthic	5
Myliobatis	Myliobatis sp.	benthic	5
Ischyodus	Ischyodus dolloi	benthic	5
Squalus	Squalus weltoni	benthic	6
Squalus	Squalus woodburnei	benthic	6
Pristiophorus	Pristiophorus laevis	benthic	6
Squatina	Squatina sp.	benthic	6
Striatolamia	Striatolamia sp. cf. S. macrota	pelagic	6
Carcharias	Carcharias sp. Cf. C. hopei	pelagic	6
Meridiogaleus	Meridiogaleus cristatus	benthic	6
Kallodenthis	Kallodentis rhytistemma	benthic	6
Squatina	Squatina sp.	benthic	6
Ischyodus	Ischyodus dolloi	benthic	6
Coelometlaouia	Coelometlaouia pannucea	benthic	6
Notoramphoscyllium	Notoramphoscyllium woodwardi	benthic	6
Myliobatis	Myliobatis sp.	benthic	6
Raja	Raja amphitrita	benthic	6
Raja	Raja manitaria	benthic	6
Squalus	Squalus sp.	benthic	7
Pristiophorus	Pristiophorus laevis	benthic	7
Squatina	Squatina sp.	benthic	7
Otodus	Otodus sokolovi	pelagic	7
Palaeohypotodus	Palaeohypotodus sp. cf. P. rutoti	pelagic	7
Striatolamia	Striatolamia sp. cf. S. macrota	pelagic	7
Ischyodus	Ischyodus dolloi	benthic	7
