# Supplementary material for: Eocene Shark Teeth From Peninsular Antarctica: Windows to Habitat Use and Paleoceanography
Source: Paleoceanogr Paleoclimatol. Author manuscript; Available in PMC 2025 Nov 18. (PMC7618383; doi:10.1029/2024PA004965)
Supplement: S4 [file EMS209679-supplement-S4.csv]

lat	long	T_mean	d18Ow	d18Op
-79.47392064	174.0156095	10.47275066	-2.435898781	21.16835052
-79.61494604	174.8535542	10.49009609	-2.440974951	21.15944534
-79.75591404	175.6970717	10.50742054	-2.446738958	21.14985695
-79.89680125	176.5465081	10.52830887	-2.451123238	21.14086156
-79.01091052	173.2123253	10.50559616	-2.412115097	21.18488354
-79.1521861	174.0562948	10.52276325	-2.41854167	21.17466733
-79.29343343	174.905441	10.49755859	-2.427531481	21.17124146
-79.43462798	175.7600832	10.50982285	-2.435761929	21.16030367
-79.57574517	176.6205551	10.53029442	-2.443407297	21.14813919
-79.71676032	177.4872057	10.55238533	-2.451710463	21.13495944
-79.85764863	178.3604003	10.5309763	-2.458506584	21.13288938
-79.99838513	179.240521	10.47321892	-2.46394062	21.14020531
-78.68585808	173.1857387	10.53186131	-2.39028573	21.20091486
-78.82729881	174.0399671	10.50908661	-2.400140762	21.19608736
-78.96871894	174.899283	10.53320885	-2.409959316	21.18094381
-79.1100928	175.7639939	10.5486269	-2.419714928	21.16778465
-79.25139469	176.634421	10.55661869	-2.428930759	21.15680463
-79.39259886	177.5108993	10.57655144	-2.438192368	21.14314286
-79.53367941	178.3937791	10.58159256	-2.446984529	21.13323786
-79.67461026	179.2834263	10.57801247	-2.454973698	21.126039
-79.81536513	180.1802232	10.52511501	-2.461086035	21.13160381
-79.95591742	181.0845698	10.48076534	-2.467274427	21.13520563
-78.35798674	173.1069127	10.53941631	-2.359706402	21.22982642
-78.49954356	173.9705084	10.59031391	-2.373831034	21.20446612
-78.64108926	174.8390838	10.56561375	-2.386743784	21.19700594
-78.78259711	175.7129347	10.58626938	-2.398990631	21.18019935
-78.92404038	176.5923693	10.60284805	-2.409787178	21.16574305
-79.06539225	177.4777089	10.62735844	-2.420219898	21.14989965
-79.20662578	178.3692885	10.64944077	-2.430377722	21.13486714
-79.3477139	179.2674579	10.66002464	-2.440173149	21.12273532
-79.48862931	180.1725818	10.66480637	-2.44935894	21.11249396
-79.62934443	181.085041	10.66082287	-2.457094669	21.10563759
-79.76983137	182.0052333	10.63427353	-2.461667538	21.1069255
-78.02574267	172.986166	10.52590084	-2.333368301	21.25914807
-78.16736852	173.858464	10.48715496	-2.343844414	21.25722513
-78.30899442	174.7356211	10.56901455	-2.357260942	21.22573805
-78.45059261	175.6179212	10.6171875	-2.371210098	21.20115469
-78.59213536	176.5056598	10.65619469	-2.38560462	21.17814931
-78.73359484	177.3991443	10.68893814	-2.398087978	21.15843782
-78.87494314	178.2986951	10.72740078	-2.409704685	21.13833046
-79.01615222	179.2046459	10.76615334	-2.421125174	21.11835533
-79.15719381	180.1173442	10.80575848	-2.432816982	21.09792066
-79.29803941	181.0371522	10.80614662	-2.444393158	21.0862588
-79.43866023	181.9644475	10.82159138	-2.453714848	21.07352767
-79.57902709	182.8996236	10.77597427	-2.458701372	21.07861115
-77.68743977	172.8322835	10.61231327	-2.308760166	21.26468061
-77.82908795	173.7128048	10.57615852	-2.320166588	21.26125537
-77.97074887	174.5980559	10.5983181	-2.331315041	21.24521518
-78.11239379	175.488309	10.6485405	-2.343381166	21.22206243
-78.25399399	176.3838469	10.69550037	-2.355853081	21.1992241
-78.39552068	177.2849637	10.74351597	-2.369423628	21.17505408
-78.53694501	178.1919651	10.79313946	-2.383840561	21.14968274
-78.67823797	179.1051692	10.85130501	-2.397088528	21.12359469
-78.81937041	180.0249067	10.92565155	-2.410240173	21.09403101
-78.96031293	180.951522	11.03390598	-2.424654484	21.05571947
-79.10103585	181.8853731	10.96224213	-2.440272093	21.0559217
-79.24150917	182.8268329	10.93052387	-2.44832325	21.05487236
-77.3431247	172.6464864	10.68731308	-2.285379171	21.27150536
-77.48474749	173.5347957	10.6594286	-2.295492172	21.26754787
-77.62639724	174.4276989	10.65673065	-2.307070255	21.25656536
-77.76804425	175.3254564	10.69179058	-2.318519592	21.23737653
-77.90965884	176.2283388	10.73308468	-2.329744339	21.21703609
-78.0512113	177.136627	10.78589439	-2.341365099	21.19375755
-78.19267184	178.0506126	10.84259605	-2.354129076	21.16847665
-78.33401058	178.9705984	10.90435028	-2.367394686	21.14157876
-78.47519747	179.8968992	10.98118877	-2.382518291	21.10949302
-78.61620224	180.8298417	11.07962513	-2.396460533	21.0738209
-78.7569944	181.7697656	11.20805645	-2.406724215	21.03520593
-76.99284353	172.4299321	10.75287724	-2.268033743	21.27437746
-77.13439205	173.3256335	10.70734119	-2.275459528	21.27700378
-77.27598326	174.2257878	10.70960903	-2.284226418	21.26773627
-77.41758654	175.1306442	10.7303648	-2.293900967	21.25347987
-77.55917129	176.0404611	10.76936626	-2.304938078	21.23383317
-77.70070688	176.9555066	10.81452179	-2.316087961	21.21271518
-77.84216265	177.8760585	10.87342548	-2.327497721	21.18830239
-77.98350783	178.8024053	10.93693733	-2.339616299	21.16216354
-78.12471153	179.7348458	11.0120182	-2.352899075	21.13230662
-78.26574266	180.6736904	11.10434914	-2.36751461	21.09730898
-78.40656991	181.6192607	11.21146107	-2.38236165	21.05881692
-78.54716171	182.5718907	11.31355095	-2.393136978	21.0255052
-78.68748612	183.5319266	11.21090317	-2.388619184	21.05268254
-76.63664189	172.1837168	10.82633591	-2.255136967	21.2710582
-76.77806602	173.0864502	10.80042839	-2.26104331	21.27087095
-76.91955007	173.9934921	10.77187729	-2.266887665	21.27132927
-77.06106253	174.9050805	10.77798367	-2.273938894	21.26293005
-77.2025719	175.8214622	10.80337429	-2.281793594	21.24947036
-77.34404668	176.7428928	10.8364048	-2.290771723	21.23320073
-77.48545535	177.669637	10.88331223	-2.302000999	21.21161661
-77.62676629	178.601969	10.94249344	-2.314154863	21.18639846
-77.76794779	179.5401728	11.01603317	-2.326877594	21.15744179
-77.90896797	180.4845428	11.10410118	-2.341314316	21.12356401
-78.04979476	181.4353836	11.21334076	-2.356158972	21.08460466
-78.19039581	182.3930111	11.35523033	-2.370456219	21.03898521
-78.33073851	183.3577524	11.40638638	-2.384613991	21.01353471
-76.27456535	171.9088793	10.86355972	-2.24483633	21.27314166
-76.41581364	172.8183171	10.8221035	-2.248750448	21.27837902
-76.55714057	173.7319164	10.82108974	-2.253388643	21.27396461
-76.69851375	174.649905	10.82193279	-2.258968592	21.26819856
-76.83990081	175.572518	10.84092999	-2.26430583	21.25866768
-76.98126942	176.4999992	10.86664104	-2.270650864	21.24664692
-77.12258721	177.4326004	10.90213871	-2.278321028	21.23114063
-77.26382177	178.3705823	10.94867039	-2.288636684	21.21055308
-77.40494058	179.3142147	11.0033083	-2.301482201	21.18564621
-77.54591099	180.2637766	11.07328129	-2.31586194	21.15581989
-77.68670018	181.2195566	11.16218662	-2.330210924	21.12184501
-77.82727512	182.1818534	11.27157211	-2.342957258	21.08495177
-77.96760247	183.1509758	11.39659405	-2.35249114	21.04781922
-78.52575787	187.1022788	11.69242287	-2.349277496	20.98572849
-78.66433488	188.1105465	11.73409653	-2.352327824	20.97347868
-78.802456	189.1277283	11.78921223	-2.354495049	20.95914464
-75.90665951	171.6064045	10.89710426	-2.237663269	21.27290974
-76.04767911	172.5222481	10.85349655	-2.239812136	21.2803873
-76.18879753	173.4421053	10.84935379	-2.242723465	21.27839049
-76.32998152	174.3661935	10.85125828	-2.245986462	21.27470708
-76.47119788	175.2947369	10.86864758	-2.25011301	21.26674183
-76.61241346	176.2279677	10.89390278	-2.254311085	21.25696866
-76.75359508	177.1661255	10.92436028	-2.260071993	21.24448424
-76.89470955	178.1094581	10.96380138	-2.267313957	21.22853563
-77.03572358	179.0582216	11.00767803	-2.277051687	21.2091121
-77.17660378	180.0126803	11.059659	-2.289787292	21.18490167
-77.31731662	180.9731076	11.12105846	-2.304778337	21.15635666
-77.45782836	181.9397859	11.19256687	-2.318217039	21.12713244
-77.59810502	182.9130069	11.28108883	-2.329302788	21.09650542
-77.73811237	183.8930718	11.38255978	-2.337235928	21.06617251
-78.0171804	185.8749884	11.51946259	-2.337875605	21.03531146
-78.15617075	186.877493	11.57451916	-2.342003584	21.01902971
-78.294751	187.8881484	11.66147327	-2.347419977	20.99441815
-78.43288475	188.9073079	11.75074196	-2.351804733	20.97032728
-78.570535	189.9353361	11.81719589	-2.353292227	20.95417005
-75.67370678	172.1992038	10.86035538	-2.234313488	21.28437186
-75.81456383	173.1250465	10.86903954	-2.234982729	21.28178559
-75.95550722	174.054962	10.86634636	-2.236377001	21.28098583
-76.09650296	174.9891642	10.88180065	-2.238742828	21.27520846
-76.23751708	175.9278738	10.90989113	-2.241701841	21.26604846
-76.37851565	176.871319	10.94058228	-2.245295525	21.25567969
-76.5194647	177.819735	10.97739601	-2.249891043	21.24295752
-76.6603302	178.7733649	11.01770115	-2.257263899	21.22668728
-76.80107806	179.7324593	11.06143188	-2.267053843	21.20724375
-76.94167404	180.697277	11.10938454	-2.279376507	21.18433552
-77.08208373	181.668085	11.15987206	-2.291836739	21.16073014
-77.22227253	182.6451587	11.21667004	-2.303814173	21.13621452
-77.36220559	183.6287821	11.27771378	-2.315393925	21.11115933
-77.50184777	184.6192485	11.33681965	-2.323501825	21.09000377
-77.64116358	185.6168599	11.35921288	-2.325365782	21.0831965
-77.78011714	186.6219278	11.44961262	-2.331645012	21.05696147
-77.91867218	187.6347734	11.5436821	-2.338390589	21.02945001
-78.05679188	188.6557276	11.6369009	-2.345005274	21.00225722
-78.19443892	189.6851312	11.75402927	-2.351256609	20.97014973
-78.33157539	190.7233353	11.81716824	-2.354141951	20.95332643
-74.454933	166.3321959	10.7974081	-2.4085989	21.12398209
-74.5940867	167.244223	10.79943085	-2.405208349	21.12692612
-74.73356011	168.1590688	10.94045162	-2.409797907	21.09120615
-75.4344827	172.7816749	10.82946682	-2.228723526	21.29678049
-75.57513256	173.7171708	10.85264683	-2.229227304	21.29115971
-75.71585617	174.656786	10.86818981	-2.230019331	21.28693656
-75.85661881	175.6007307	10.90269279	-2.231383085	21.27795625
-75.99738578	176.5492218	10.9394865	-2.233419418	21.26779769
-76.1381224	177.5024826	10.97896767	-2.236207962	21.25629366
-76.27879391	178.4607437	11.02155399	-2.240704775	21.24239589
-76.41936552	179.4242428	11.06384182	-2.246861458	21.22690414
-76.55980233	180.3932247	11.10797119	-2.255243301	21.20878072
-76.70006929	181.3679419	11.15052509	-2.265981674	21.18864855
-76.84013118	182.3486546	11.1935873	-2.278078079	21.16704614
-76.97995256	183.3356306	11.2378664	-2.289221764	21.14612782
-77.11949775	184.3291461	11.28054905	-2.300392628	21.12553473
-77.25873074	185.3294852	11.32073689	-2.310161352	21.10689452
-77.39761521	186.3369407	11.3553133	-2.316984177	21.09243894
-77.53611443	187.3518137	11.40517902	-2.324754715	21.07366051
-77.67419123	188.3744143	11.46668434	-2.332602262	21.05223563
-77.81180797	189.4050611	11.52140236	-2.339572906	21.03318595
-77.94892645	190.4440822	11.55286884	-2.344105721	21.0217069
-74.21081146	166.8403292	10.86619854	-2.408065319	21.10933015
-74.349784	167.7613339	10.89523411	-2.408087015	21.10289883
-74.48906803	168.6852127	11.02334881	-2.410802126	21.07190233
-75.18889966	173.3537279	10.82496262	-2.222725868	21.30377245
-75.32929805	174.298534	10.85066128	-2.22285533	21.29797
-75.46975754	175.2474941	10.87756252	-2.222956181	21.29193068
-75.6102427	176.2008141	10.90976524	-2.22364831	21.28412978
-75.75071814	177.1587064	10.95037079	-2.224433899	21.2743805
-75.89114843	178.1213896	11.002388	-2.226715803	21.26061576
-76.03149809	179.0890889	11.05161953	-2.23032403	21.24613965
-76.17173158	180.0620361	11.09996223	-2.235760927	21.23003107
-76.31181322	181.04047	11.1451931	-2.242311001	21.21349626
-76.45170721	182.0246361	11.18575287	-2.25114584	21.19570783
-76.59137754	183.0147874	11.22450542	-2.262317657	21.17598137
-76.73078799	184.0111838	11.25840378	-2.274685144	21.1561308
-76.86990207	185.014093	11.29010487	-2.286434174	21.13738374
-77.008683	186.0237898	11.31796646	-2.296809196	21.12085825
-77.14709363	187.0405571	11.3419981	-2.306811571	21.10555088
-77.28509644	188.0646853	11.36845493	-2.316458225	21.09006386
-77.42265346	189.0964728	11.39318562	-2.325587511	21.07547527
-77.55972623	190.1362261	11.40149498	-2.332478046	21.06675043
-77.69627578	191.1842596	11.36752701	-2.336617947	21.07010898
-77.83226254	192.240896	11.38348484	-2.339744806	21.06345942
-68.91311493	69.49184314	17.25603485	-1.323226213	20.78360936
-68.83149471	70.38921034	17.27977562	-1.32449019	20.7771046
-68.75208954	71.28717309	17.30447769	-1.324205041	20.77193675
-68.67493696	72.18573498	17.22626495	-1.319538832	20.79386846
-73.82213974	166.4131045	10.81200027	-2.396385193	21.13297457
-73.96054788	167.340056	10.84565353	-2.400987864	21.12094292
-74.0992961	168.2697689	10.92376423	-2.40423584	21.10045197
-74.23834745	169.2024022	11.00306034	-2.406750441	21.08043271
-74.93686966	173.9152887	10.83150482	-2.21608758	21.30896654
-75.07697268	174.8690658	10.86601925	-2.216048479	21.30138657
-75.21712412	175.8270201	10.89699554	-2.215759516	21.29483749
-75.35728791	176.7893532	10.92329025	-2.21536231	21.28943013
-75.49742795	177.7562723	10.9604311	-2.215442896	21.28115068
-75.63750813	178.7279909	11.00587273	-2.216429472	21.27013284
-75.77749226	179.7047284	11.06040001	-2.219114065	21.25541132
-75.91734409	180.6867106	11.11848831	-2.223474026	21.23822833
-76.05702721	181.6741696	11.16734505	-2.229557514	21.22135969
-76.19650509	182.6673438	11.21196938	-2.237037897	21.20402847
-76.33574099	183.6664784	11.25002575	-2.246691704	21.18597369
-76.47469794	184.6718251	11.28134155	-2.258113861	21.16763856
-76.61333871	185.6836427	11.30736446	-2.271052122	21.14895572
-76.75162576	186.7021965	11.32624435	-2.283884287	21.13195581
-76.88952121	187.7277591	11.34130859	-2.295737267	21.11677739
-77.02698677	188.7606098	11.35374355	-2.307437897	21.10233174
-77.16398375	189.8010354	11.36319447	-2.317631245	21.0900521
-77.30047295	190.8493294	11.36726093	-2.325607538	21.08117813
-77.43641467	191.9057929	11.3611002	-2.331486702	21.07665895
-77.57176861	192.970734	11.36032486	-2.33551383	21.07280298
-77.70649389	194.0444677	11.36696911	-2.337790012	21.06906007
-68.75362989	68.41845468	17.21929359	-1.322982192	20.79196403
-68.66997481	69.32122451	17.28666306	-1.325044751	20.77502963
-68.58849512	70.22453445	17.28065681	-1.321915269	20.77948499
-68.50922878	71.1283915	17.29073334	-1.318197966	20.7809779
-68.43221312	72.03280045	17.26548195	-1.315508127	20.78924199
-73.56590375	166.8959473	10.83559036	-2.389923811	21.13422843
-73.70405249	167.8312988	10.89563465	-2.393656731	21.1172407
-73.84253334	168.769452	10.95519543	-2.39727664	21.10047271
-73.98130882	169.7105634	11.03473186	-2.400966167	21.07922547
-74.53861286	173.5078833	10.88657856	-2.205870867	21.3070257
-74.67830443	174.4662983	10.86282635	-2.208213568	21.30992631
-74.81806854	175.4287117	10.89570236	-2.208373785	21.3025087
-74.95786845	176.3953146	10.92008686	-2.207834244	21.29766535
-75.09766743	177.3663038	10.94535923	-2.206870317	21.29305038
-75.23742874	178.3418816	10.97866249	-2.206263304	21.28630568
-75.37711559	179.3222555	11.01621056	-2.206594944	21.27768529
-75.51669115	180.3076392	11.06215	-2.207987785	21.26615129
-75.65611846	181.2982518	11.11144924	-2.210944414	21.25231182
-75.79536046	182.2943185	11.16634274	-2.215651751	21.23548672
-75.9343799	183.2960704	11.22007561	-2.222713709	21.2165632
-76.07313935	184.3037446	11.26241112	-2.231001377	21.19892994
-76.21160116	185.3175842	11.29790497	-2.241711855	21.18038418
-76.3497274	186.3378388	11.3243742	-2.254072428	21.16218051
-76.48747982	187.3647641	11.34225368	-2.269420147	21.14288588
-76.62481984	188.3986218	11.35362434	-2.28424263	21.12555332
-76.76170851	189.4396804	11.35956669	-2.297151089	21.11133309
-76.89810644	190.4882145	11.36297035	-2.308148384	21.09958443
-77.03397376	191.5445049	11.36296177	-2.317368507	21.0903662
-77.1692701	192.6088389	11.36207294	-2.3244555	21.08347542
-77.30395455	193.68151	11.36342525	-2.329764843	21.07786755
-77.43798556	194.7628178	11.36421108	-2.332922697	21.07453623
-77.57132097	195.8530683	11.37697411	-2.334301949	21.07033953
-77.7039179	196.9525729	11.4039402	-2.335808039	21.06288066
-68.5056593	68.24384731	17.17813873	-1.32170558	20.80232561
-68.42216959	69.1525318	17.22208786	-1.31724	20.79708939
-68.3408531	70.06170837	17.25597382	-1.315528154	20.79132089
-68.26174761	70.97138513	17.30245781	-1.310941339	20.78564634
-68.18489022	71.88156802	17.35051346	-1.308947921	20.77703145
-73.16590417	166.4296887	10.8845768	-2.376230717	21.13710774
-73.30338857	167.3704974	10.89252663	-2.38055563	21.1310279
-73.44123511	168.3139911	10.96504784	-2.384276628	21.1112978
-73.57940566	169.2603187	11.04985619	-2.388550282	21.08830266
-73.71786223	170.2096338	11.14174461	-2.395610332	21.06095819
-74.13457035	173.0771068	10.90683937	-2.201972723	21.30645126
-74.27379386	174.0399976	10.87179279	-2.202320337	21.31384019
-74.41311534	175.0067121	10.89926052	-2.202311516	21.3077855
-74.5524974	175.9774318	10.92625523	-2.201447964	21.30268996
-74.69190271	176.9523434	10.94569778	-2.19978857	21.30005739
-74.83129393	177.9316384	10.97091198	-2.197922945	21.29635697
-74.97063369	178.9155134	10.99953747	-2.196526527	21.2914343
-75.10988458	179.9041704	11.03303432	-2.196051598	21.28451478
-75.24900914	180.8978165	11.07110214	-2.196684599	21.27547828
-75.38796976	181.8966642	11.11004925	-2.198882818	21.26468247
-75.52672874	182.9009315	11.15456676	-2.20263052	21.2511075
-75.6652482	183.9108417	11.20073032	-2.208747149	21.23480024
-75.80349004	184.9266238	11.25053215	-2.216866732	21.21568688
-75.94141596	185.9485121	11.29606533	-2.226521969	21.19598017
-76.07898738	186.9767468	11.32898235	-2.238543749	21.17669193
-76.21616542	188.0115735	11.35382366	-2.253142834	21.15660912
-76.35291087	189.0532435	11.3689909	-2.268998861	21.13740491
-76.48918412	190.1020138	11.37665939	-2.284667969	21.12004298
-76.62494517	191.1581468	11.37834454	-2.297347069	21.10699189
-76.76015355	192.2219106	11.37795448	-2.307356358	21.0970687
-76.89476829	193.2935789	11.37844944	-2.31573987	21.08857593
-77.0287479	194.3734305	11.38467979	-2.322080374	21.08086007
-77.16205029	195.4617499	11.39386749	-2.326117516	21.07479474
-77.29463275	196.5588263	11.41049957	-2.328675508	21.0685652
-77.42645192	197.6649543	11.43461895	-2.331626654	21.06028969
-77.55746372	198.7804329	11.46592808	-2.333497763	21.05150708
-77.68762331	199.9055659	11.47970676	-2.338730097	21.04323309
-77.81688506	201.0406611	11.4930954	-2.34165287	21.03735477
-68.25291892	68.07127773	17.13926315	-1.3211025	20.81151049
-68.16961814	68.98579794	17.21245766	-1.315641165	20.8008141
-68.08848775	69.90076382	17.29155731	-1.310076952	20.78891702
-68.00956533	70.8161845	17.3643055	-1.303712368	20.7792224
-67.93288775	71.73206702	17.45493126	-1.301109195	20.76181989
-67.85849123	72.64841632	17.57952118	-1.294461012	20.74096478
-67.78641116	73.56523537	17.75997162	-1.294982314	20.70060894
-67.7166822	74.48252513	17.72984695	-1.287025094	20.7152162
-67.64933811	75.4002847	17.56138611	-1.275537372	20.76389174
-67.58441179	76.3185113	17.48791504	-1.269863486	20.78578441
-72.62428038	164.9982662	11.01371384	-2.388666391	21.09616499
-72.76060223	165.9419316	11.02414417	-2.380873442	21.10165544
-72.89735623	166.8880291	10.94075394	-2.37287879	21.12805853
-73.03450343	167.8366968	10.97475338	-2.371535301	21.12189662
-73.17200506	168.7880768	11.05517101	-2.373117208	21.10256248
-73.30982251	169.7423153	11.19428253	-2.3795228	21.06544794
-73.44791729	170.6995628	11.19842243	-2.389999151	21.05405771
-73.86348292	173.590927	10.88200951	-2.199764252	21.31414093
-74.0023048	174.5618002	10.89735126	-2.198712349	21.31180614
-74.14121334	175.5364993	10.92599773	-2.196935415	21.30725935
-74.2801706	176.5152014	10.94804955	-2.194496632	21.30483018
-74.41913867	177.4980877	10.96950912	-2.190960884	21.30362871
-74.55807963	178.4853447	10.99459839	-2.188478947	21.30057218
-74.69695554	179.4771631	11.02037239	-2.186017513	21.29734399
-74.8357284	180.4737389	11.05095577	-2.185027838	21.29158237
-74.97436014	181.4752727	11.08176804	-2.184987068	21.28482131
-75.11281256	182.48197	11.11552715	-2.186429977	21.27592606
-75.25104735	183.4940414	11.15172482	-2.189633846	21.26473154
-75.38902602	184.5117023	11.18780041	-2.194875956	21.25152572
-75.52670989	185.5351733	11.22673798	-2.202290297	21.23551589
-75.66406004	186.5646798	11.26541138	-2.211934566	21.21733445
-75.80103729	187.6004525	11.30820656	-2.223486423	21.19633553
-75.93760218	188.6427269	11.34621716	-2.236675501	21.17475559
-76.07371491	189.6917435	11.37198162	-2.252136707	21.15360686
-76.20933529	190.747748	11.38976288	-2.26881671	21.13300164
-76.34442277	191.8109907	11.3996706	-2.283790112	21.1158411
-76.47893632	192.8817269	11.40558338	-2.295669794	21.10265617
-76.61283446	193.9602167	11.40985584	-2.304816961	21.09256585
-76.74607517	195.0467246	11.41572952	-2.311841249	21.08424495
-76.8786159	196.1415197	11.42554283	-2.316686153	21.07723375
-77.01041347	197.2448754	11.43936253	-2.321597338	21.06927186
-77.1414241	198.3570691	11.46307659	-2.326388121	21.05924619
-77.27160332	199.4783821	11.48479462	-2.330486059	21.05035398
-77.40090595	200.6090991	11.51207733	-2.334386587	21.04043078
-77.52928604	201.7495083	11.5430851	-2.337383509	21.03058888
-68.08054317	66.98089162	17.34560204	-1.347263813	20.73979976
-67.99532618	67.90077883	17.06910515	-1.318544507	20.8295559
-67.9122381	68.82105467	17.23519707	-1.314280987	20.79715454
-67.83131692	69.74173138	17.32192802	-1.305228233	20.78706139
-67.75259999	70.66281906	17.40641785	-1.297566414	20.77607203
-67.67612399	71.58432575	17.48649788	-1.29325366	20.76270707
-67.60192487	72.50625746	17.58666229	-1.28948009	20.74436929
-67.53003783	73.42861823	17.68193817	-1.286279202	20.72653798
-67.46049727	74.35141016	17.6661396	-1.276286125	20.7400186
-67.39333675	75.2746335	17.58786964	-1.270112395	20.76347046
-67.32858891	76.19828668	17.50470352	-1.26863265	20.78330918
-72.35005153	165.4332999	10.97982025	-2.382297277	21.11001613
-72.48600798	166.3845292	11.01166248	-2.376767635	21.10851658
-72.62238964	167.3382164	11.00823021	-2.366077662	21.11996423
-72.75915713	168.294497	11.04983044	-2.359913588	21.11694504
-72.89627124	169.2535101	11.13262558	-2.356890917	21.10169063
-73.03369291	170.2153989	11.29812717	-2.359223127	21.06282385
-73.58567824	174.0947135	10.84642601	-2.197171211	21.32458905
-73.72405588	175.0732684	10.88358688	-2.194825649	21.31873133
-73.86250898	176.0556429	10.9206152	-2.191302299	21.31408066
-74.00099905	177.042009	10.95027447	-2.187167406	21.31166825
-74.13948767	178.0325429	10.98016071	-2.182591438	21.30964681
-74.27793635	179.0274253	11.00703526	-2.178395033	21.30791065
-74.41630662	180.0268414	11.03561974	-2.175205946	21.3047897
-74.55455992	181.0309805	11.06486225	-2.173117161	21.30042318
-74.69265761	182.0400366	11.09247398	-2.172762871	21.29468217
-74.83056095	183.0542083	11.12320709	-2.173997402	21.28666328
-74.96823106	184.0736984	11.15265656	-2.176703691	21.27745601
-75.10562889	185.0987144	11.18323708	-2.181321144	21.26608789
-75.2427152	186.1294684	11.21341419	-2.187927961	21.25281946
-75.37945052	187.1661768	11.24366474	-2.196963549	21.23710604
-75.51579512	188.2090606	11.27671146	-2.207714081	21.21906043
-75.65170901	189.2583452	11.31044674	-2.220350742	21.19897669
-75.78715184	190.3142606	11.34833622	-2.234566212	21.1763971
-75.92208293	191.3770408	11.38287354	-2.250624895	21.15271428
-76.0564612	192.4469243	11.40699482	-2.266919851	21.13109454
-76.19024515	193.5241537	11.4255228	-2.281116962	21.11280736
-76.32339283	194.6089756	11.43953514	-2.29191494	21.09891615
-76.45586178	195.7016405	11.45108795	-2.299766779	21.08851403
-76.58760904	196.8024024	11.46313477	-2.307042599	21.07857887
-76.71859105	197.9115191	11.47203445	-2.314122677	21.06953418
-76.84876366	199.0292515	11.48807716	-2.32055521	21.05956021
-76.97808211	200.1558634	11.50681114	-2.325658798	21.05032108
-77.10650092	201.2916213	11.51898479	-2.330221176	21.04307136
-77.23397395	202.4367941	11.57100868	-2.334448576	21.02735966
-67.81777375	66.80677658	17.59534454	-1.358747005	20.67318577
-67.7327974	67.7323823	17.33161545	-1.335258007	20.75489311
-67.649946	68.65833259	17.31285477	-1.316194057	20.77809849
-67.56925733	69.58464057	17.37160492	-1.302746773	20.77857664
-67.49076852	70.51131723	17.43913078	-1.29219377	20.77422328
-67.41451602	71.43837158	17.50103569	-1.284912586	20.76783892
-67.34053554	72.36581061	17.56293869	-1.279454231	20.75963215
-67.26886207	73.29363937	17.60482025	-1.274454236	20.75538677
-67.19952975	74.22186107	17.61434174	-1.265998006	20.76174113
-67.1325719	75.15047703	17.68797684	-1.263308644	20.7481755
-66.83450121	79.79939641	17.25513458	-1.446134925	20.66089938
-66.78243724	80.73031042	17.29139709	-1.453165412	20.64586393
-66.73295387	81.6615814	17.31412888	-1.459265232	20.63474605
-71.93430621	164.9043914	11.07975388	-2.381115437	21.08913757
-72.06939695	165.860606	11.0442667	-2.377965212	21.10012161
-72.20494577	166.8191689	11.04934597	-2.369579554	21.10738602
-72.34091274	167.7802091	11.06379795	-2.356316328	21.11745896
-72.47725809	168.7438589	11.10033703	-2.345014095	21.12069517
-72.6139422	169.7102547	11.17239094	-2.335796356	21.11400697
-72.75092557	170.6795364	11.29855251	-2.330532074	21.09142101
-73.16327814	173.6061512	10.85879612	-2.201527357	21.3175022
-73.3010659	174.5884504	10.84428787	-2.196250439	21.32598182
-73.43895702	175.5743916	10.88404179	-2.190567493	21.32288907
-73.57691251	176.564138	10.90339756	-2.184950113	21.32423365
-73.7148934	177.5578563	10.92622089	-2.178849936	21.32529556
-73.85286076	178.5557176	10.95954609	-2.173332453	21.32345649
-73.9907756	179.5578968	10.99716663	-2.168281317	21.32020287
-74.12859893	180.5645728	11.03507042	-2.164307117	21.31580979
-74.26629167	181.5759288	11.06629181	-2.161998987	21.31122578
-74.40381467	182.5921518	11.09773064	-2.161054373	21.30523025
-74.54112868	183.6134332	11.12753868	-2.16166687	21.29803762
-74.67819427	184.6399682	11.15496063	-2.163890123	21.28976095
-74.81497191	185.6719561	11.18211937	-2.168065071	21.2795907
-74.95142182	186.7096006	11.20672035	-2.174342394	21.26788269
-75.08750405	187.7531089	11.2329464	-2.182038307	21.25439737
-75.22317836	188.8026924	11.25960827	-2.192040205	21.23850985
-75.35840426	189.8585666	11.28681755	-2.204030037	21.22051355
-75.49314094	190.9209506	11.31650162	-2.217247248	21.20074357
-75.62734726	191.9900672	11.34804821	-2.23196578	21.1790611
-75.76098169	193.0661431	11.38441563	-2.247972488	21.15502627
-75.8940023	194.1494083	11.42111206	-2.263055801	21.1318422
-76.02636675	195.2400962	11.45033073	-2.277019024	21.11142894
-76.1580322	196.3384434	11.47541523	-2.287589073	21.09532147
-76.28895533	197.4446896	11.49534988	-2.297422409	21.08108755
-76.41909227	198.5590771	11.50841713	-2.30658412	21.06904124
-76.54839859	199.6818508	11.51821136	-2.314626932	21.05883634
-76.67682929	200.8132576	11.52844143	-2.321779728	21.04942525
-76.80433869	201.9535466	11.53443527	-2.327514887	21.04236695
-79.79102808	317.5654329	14.15114403	-1.261075735	21.5311662
-79.71099456	319.0421895	14.2737112	-1.26190722	21.50327794
-67.54995869	66.63487828	17.58827209	-1.355454445	20.67803957
-67.46524781	67.5661186	17.38854218	-1.335934877	20.74164963
-67.38265726	68.49766114	17.36589622	-1.317215681	20.76536793
-67.30222459	69.42951978	17.41382217	-1.301021695	20.77098224
-67.2239867	70.3617064	17.45816803	-1.28509891	20.77711565
-67.1479798	71.29423086	17.50723839	-1.274624109	20.77675815
-67.07423938	72.2271011	17.54535294	-1.265745044	20.7772234
-67.00280016	73.16032315	17.55810928	-1.258431196	20.78172128
-66.93369606	74.0939012	17.5321331	-1.248787999	20.79709873
-66.86696014	75.02783764	17.39191246	-1.243152857	20.83368766
-66.80262459	75.96213313	16.98245811	-1.233821154	20.93340664
-66.74072066	76.89678661	17.41452789	-1.262219548	20.8096286
-66.68127863	77.83179542	17.34641838	-1.258691192	20.82819217
-66.56989637	79.70286049	17.23897743	-1.438685298	20.67191571
-66.51801156	80.63890373	17.26893616	-1.439072728	20.66491488
-66.46869939	81.57527639	17.33983231	-1.449579	20.63875824
-66.42198477	82.5119685	17.18132973	-1.429937124	20.69338965
-65.83463246	104.1377939	16.61474037	-1.685643315	20.56275837
-65.85420036	105.0817158	16.70523643	-1.69449985	20.53392478
-71.64757674	165.3168428	11.09251308	-2.377046108	21.0903903
-71.78222445	166.280147	11.09884357	-2.372088671	21.09395028
-71.91732345	167.2458154	11.09622288	-2.361671209	21.10494626
-72.05283346	168.2139741	11.10692406	-2.346923351	21.11733182
-72.18871435	169.1847527	11.1295948	-2.328980207	21.13027039
-72.32492609	170.1582841	11.17429352	-2.31059885	21.13878448
-72.46142881	171.1347047	11.21772003	-2.288844109	21.15095279
-72.59818272	172.1141545	11.11241817	-2.250016689	21.21302566
-72.73514813	173.0967771	10.99915981	-2.223160744	21.26488345
-72.87228546	174.0827196	10.90393448	-2.205037832	21.3040274
-73.00955515	175.0721327	10.88990974	-2.193554163	21.31860704
-73.14691775	176.0651707	10.8947525	-2.185201645	21.32589052
-73.28433381	177.0619917	10.89808273	-2.177023411	21.3333336
-73.4217639	178.0627575	10.91261196	-2.16968894	21.33746074
-73.55916861	179.0676333	10.93138027	-2.163627386	21.33937918
-73.69650849	180.0767885	10.96090221	-2.158180952	21.33830863
-73.83374406	181.0903956	11.00135517	-2.153733492	21.33382607
-73.97083578	182.1086314	11.04468918	-2.150872231	21.32712133
-74.10774401	183.131676	11.0864439	-2.149338007	21.31943817
-74.24442901	184.1597134	11.12000751	-2.149584293	21.3117827
-74.3808509	185.1929312	11.15161991	-2.15153265	21.30285589
-74.51696966	186.2315206	11.17894077	-2.155234098	21.29312335
-74.65274506	187.2756766	11.20344925	-2.160722256	21.28222493
-74.78813668	188.3255974	11.22798538	-2.168031216	21.26949961
-74.92310384	189.381485	11.25106525	-2.177121401	21.25531453
-75.05760561	190.4435447	11.27506924	-2.187756777	21.23938026
-75.19160076	191.511985	11.30002403	-2.199997902	21.22163035
-75.32504773	192.5870177	11.32627106	-2.213992357	21.20184185
-75.45790461	193.6688578	11.3552494	-2.229513645	21.17992357
-75.59012913	194.757723	11.38681602	-2.245894194	21.15657468
-75.72167857	195.8538338	11.4247036	-2.261924982	21.13218018
-75.85250979	196.9574134	11.46670437	-2.275249004	21.10958447
-75.98257918	198.0686872	11.50024796	-2.287124395	21.09030431
-76.11184263	199.1878827	11.52318573	-2.29874897	21.07361621
-76.24025549	200.3152292	11.53956413	-2.310405016	21.05834462
-76.36777257	201.4509578	11.55317783	-2.320453405	21.045291
-76.49434808	202.5953002	11.56128025	-2.328814507	21.03514129
-76.61993563	203.7484895	11.58694172	-2.336461544	21.02182947
-76.74448818	204.9107586	11.62421131	-2.341999292	21.00806444
-79.44840148	317.0069266	14.33154678	-1.255679131	21.4967388
-79.3696047	318.4711809	14.69434929	-1.252125502	21.42020357
-79.28830951	319.9227512	15.00041008	-1.250958443	21.35380754
-67.27701187	66.46522687	17.45423126	-1.342154384	20.72092922
-67.19259148	67.40201693	17.4189167	-1.329893231	20.74098608
-67.11028612	68.33906852	17.37903786	-1.313504696	20.7661779
-67.03013311	69.27639629	17.41391373	-1.292320728	20.779663
-66.9521691	70.21401286	17.46450043	-1.274647593	20.78616909
-66.87643007	71.15192895	17.50436974	-1.262063265	20.78995225
-66.80295127	72.09015335	17.53054428	-1.250072718	20.79616475
-66.73176716	73.028693	17.52066422	-1.23922503	20.80919347
-66.66291141	73.96755306	17.48516273	-1.234932065	20.8213234
-66.59641683	74.90673689	17.39892578	-1.236587882	20.83870444
-66.53231536	75.84624619	17.30500603	-1.245091438	20.85093372
-66.47063799	76.78608097	17.45062065	-1.268388391	20.79549226
-66.41141478	77.72623967	17.36496735	-1.259771109	20.82301756
-66.3004459	79.60751486	17.25523758	-1.426832914	20.68017866
-66.24875518	80.5486207	17.2834301	-1.428283215	20.67250484
-66.19962838	81.49002931	17.30166054	-1.427834511	20.66892917
-66.1530902	82.43173195	17.18529892	-1.414857149	20.70759342
-65.56217132	104.1686406	16.6224308	-1.677105069	20.56959895
-65.58165689	105.1173341	16.75117874	-1.692048788	20.52623405
-65.603897	106.0658895	16.8017292	-1.702544808	20.50457899
-65.79443964	111.7534305	16.58720207	-1.816036344	20.43844444
-65.83556143	112.7005896	16.61219406	-1.81500721	20.43395657
-71.22060128	164.7537994	11.2169838	-2.388103247	21.05185618
-71.35427871	165.7217189	11.15785503	-2.376305103	21.07670703
-71.48844134	166.6918929	11.14548874	-2.364890814	21.09085119
-71.6230484	167.6644414	11.13431168	-2.352337122	21.10587222
-71.75805929	168.6394874	11.13146973	-2.336670876	21.12216583
-71.8934335	169.6171572	11.1380558	-2.316387415	21.14099541
-72.02913067	170.5975806	11.16070461	-2.291652918	21.16073017
-72.16511052	171.5808902	11.16675091	-2.265384197	21.18566417
-72.30133291	172.5672225	11.11229038	-2.235957384	21.22711317
-72.43775774	173.5567168	11.02686787	-2.214143515	21.26778411
-72.57434502	174.549516	10.9515295	-2.197864056	21.30069455
-72.7110548	175.5457665	10.92147255	-2.186345339	21.31884836
-72.8478472	176.5456177	10.90325165	-2.176347733	21.33286824
-72.98468234	177.5492229	10.89869404	-2.167996883	21.34222518
-73.12152038	178.5567382	10.90557289	-2.160096645	21.34860691
-73.25832145	179.5683236	10.91586399	-2.153022051	21.35340974
-73.39504568	180.5841422	10.9383297	-2.147413969	21.3540585
-73.53165316	181.6043607	10.96627903	-2.14289403	21.35240861
-73.66810388	182.6291489	11.00131321	-2.13999486	21.34757397
-73.80435779	183.6586801	11.04289436	-2.138218164	21.3401716
-73.9403747	184.6931311	11.08803844	-2.138219595	21.33020459
-74.07611431	185.7326816	11.13148785	-2.139805317	21.31902739
-74.21153615	186.7775148	11.1643858	-2.1432271	21.30834336
-74.3465996	187.8278171	11.19506931	-2.147771358	21.2970257
-74.48126381	188.8837778	11.22159958	-2.15430212	21.28463837
-74.61548771	189.9455893	11.24568462	-2.162297249	21.27132645
-74.74922997	191.0134471	11.26885605	-2.172232389	21.25627621
-74.88244901	192.0875493	11.29144192	-2.183672667	21.23985009
-75.01510291	193.1680968	11.31461143	-2.196352959	21.22205511
-75.14714943	194.255293	11.33972454	-2.211285591	21.20157875
-75.27854597	195.3493438	11.36649895	-2.228591681	21.17836219
-75.40924955	196.450457	11.39716434	-2.244588852	21.15559562
-75.53921677	197.5588428	11.42908287	-2.26108861	21.13204983
-75.66840379	198.6747127	11.46359825	-2.276281834	21.10923732
-75.79676631	199.7982802	11.4994278	-2.291105032	21.08650473
-75.92425953	200.9297595	11.53147221	-2.304741859	21.06579408
-76.05083814	202.069366	11.55614376	-2.317315578	21.0477741
-76.17645629	203.2173156	11.57604122	-2.328787804	21.0319095
-76.30106758	204.3738243	11.59799671	-2.338532925	21.01731769
-76.42462499	205.5391078	11.63296413	-2.345001459	21.00313008
-76.54708093	206.7133812	11.63094616	-2.350206852	20.99837015
-79.02039196	317.9273111	15.22337437	-1.237947583	21.31759891
-78.94031589	319.3674368	15.42585564	-1.241466045	21.2693826
-78.772945	322.211819	15.87259483	-1.229051709	21.18317901
-78.6857692	323.6159837	15.88984489	-1.229522228	21.17890053
-78.59634591	325.0081094	15.91786575	-1.230304837	21.1719323
-66.99884609	66.29785116	17.44478989	-1.334343553	20.73082424
-66.91474137	67.2401052	17.39380074	-1.317427397	20.75899628
-66.8327457	68.18258177	17.39523888	-1.299823165	20.77628304
-66.75289616	69.12529619	17.4400959	-1.278644204	20.78755979
-66.67522916	70.06826183	17.46012115	-1.257201791	20.80458162
-66.59978042	71.01149014	17.49131775	-1.245776176	20.80912057
-66.52658494	71.95499074	17.50712776	-1.233026862	20.81837981
-66.45567692	72.89877143	17.50508308	-1.222955704	20.82890234
-66.38708978	73.84283825	17.47910118	-1.222499132	20.83509443
-66.32085608	74.7871955	17.4444561	-1.229844928	20.83539655
-66.25700748	75.73184585	17.42749023	-1.251524448	20.81746225
-66.19557474	76.67679033	17.53969955	-1.277428746	20.76678769
-66.02606449	79.51337584	17.28972626	-1.407659173	20.691739
-65.97458288	80.45947679	17.31812096	-1.40999186	20.68313817
-65.92565573	81.40585474	17.30989265	-1.406350732	20.6885957
-65.87930749	82.35250217	17.29873466	-1.403168678	20.69424089
-65.83556143	83.29941037	17.34159851	-1.398674965	20.68927238
-65.79443964	84.24656946	17.37608719	-1.401658297	20.67867566
-65.75596297	85.19396849	17.36077118	-1.398530602	20.68518437
-65.72015103	86.14159546	17.34932899	-1.39648962	20.68975122
-65.68702212	87.0894374	17.3493309	-1.38810575	20.69813467
-65.65659325	88.03748047	17.28933907	-1.383479714	20.71600394
-65.62888011	88.98570998	17.18279266	-1.384391308	20.73861252
-65.28482812	104.1990974	16.65768623	-1.668685317	20.57023604
-65.3042257	105.1525017	16.8625679	-1.688772321	20.5049213
-65.32636558	106.1057786	16.84757614	-1.703906536	20.49309652
-65.51605718	111.8219502	16.58734322	-1.811381102	20.44306852
-65.55699709	112.7739437	16.59594154	-1.812320113	20.44023142
-65.60055035	113.7257076	16.63930511	-1.826564193	20.41641481
-65.64669508	114.6772332	16.58604813	-1.841771722	20.41296379
-65.69540824	115.6285131	16.53088951	-1.861683011	20.4052288
-65.74666561	116.5795408	16.47290802	-1.884148359	20.39556289
-65.80044184	117.5303114	16.43815994	-1.900909781	20.38647213
-65.85671049	118.4808209	16.43984795	-1.913085938	20.37392335
-69.62503931	155.4995974	11.96881962	-2.442337036	20.83165422
-69.75112366	156.457321	11.93684959	-2.453001022	20.82804763
-69.87810436	157.4162994	11.90440559	-2.464566708	20.82364398
-70.52497496	162.2331844	11.31593227	-2.454617739	20.96349876
-70.65644863	163.2016344	11.31878948	-2.441813707	20.97567206
-70.78852481	164.1720136	11.32011795	-2.421057701	20.9961348
-70.92116206	165.1444301	11.24888229	-2.396629333	21.03628848
-71.05431906	166.1189948	11.21645164	-2.375757456	21.06431944
-71.18795463	167.0958216	11.18547249	-2.358027935	21.08888763
-71.32202772	168.0750275	11.16577148	-2.341815948	21.10944862
-71.4564974	169.0567326	11.14109898	-2.324837446	21.1318736
-71.59132285	170.0410598	11.13113403	-2.304822683	21.15408813
-71.72646336	171.0281352	11.12443733	-2.279283285	21.18110582
-71.86187833	172.0180882	11.09986496	-2.24947691	21.21633657
-71.99752723	173.011051	11.06473351	-2.222079515	21.25148925
-72.13336961	174.007159	11.00764751	-2.201765537	21.28440499
-72.26936512	175.0065507	10.95949364	-2.187323093	21.30947743
-72.40547342	176.0093679	10.93007565	-2.175776005	21.32751855
-72.54165424	177.0157552	10.90653419	-2.166659832	21.34183152
-72.67786731	178.0258606	10.90031624	-2.158101082	21.35176288
-72.8140724	179.0398352	10.90006924	-2.15010643	21.35981206
-72.95022924	180.057833	10.9084034	-2.142693043	21.36538568
-73.08629757	181.0800113	10.92467499	-2.13665843	21.36782833
-73.22223705	182.1065303	10.94534206	-2.132015228	21.36790926
-73.3580073	183.1375535	10.97336292	-2.129002333	21.36473654
-73.49356785	184.1732471	11.00428486	-2.127433777	21.35947906
-73.62887814	185.2137804	11.04079723	-2.127478123	21.35137459
-73.76389746	186.2593257	11.08088398	-2.128836632	21.3411669
-73.89858497	187.310058	11.12493038	-2.131536245	21.32874402
-74.03289966	188.3661552	11.16793728	-2.135909319	21.31487715
-74.16680033	189.4277978	11.20239544	-2.141424656	21.30175516
-74.30024556	190.4951688	11.23286057	-2.148468733	21.28798589
-74.43319369	191.5684541	11.2600174	-2.157124996	21.27333474
-74.5656028	192.6478414	11.28381824	-2.167757034	21.25744865
-74.69743068	193.733521	11.30685997	-2.17960763	21.24051158
-74.82863482	194.8256851	11.33003998	-2.193385839	21.22161637
-74.95917235	195.9245279	11.35547733	-2.209162235	21.20022467
-75.08900007	197.0302453	11.38309956	-2.226824999	21.17646428
-75.21807438	198.1430344	11.41020966	-2.244795084	21.15250963
-75.34635128	199.2630938	11.43774319	-2.264214993	21.12701168
-75.47378632	200.390623	11.46220016	-2.281022072	21.10480571
-75.60033462	201.5258221	11.48691273	-2.296892643	21.08347982
-75.72595082	202.6688916	11.5149231	-2.312881231	21.06130793
-75.85058906	203.8200318	11.54187107	-2.328719378	21.039521
-75.97420297	204.979443	11.5625639	-2.344823837	21.01884859
-76.09674564	206.1473244	11.58751869	-2.352731943	21.0054317
-76.21816962	207.3238738	11.61612892	-2.351561785	21.00028614
-78.73969626	315.9691119	15.73478603	-1.226779819	21.21587227
-78.66328242	317.4090623	15.77879524	-1.230325222	21.20261181
-78.58439784	318.8379342	15.89604473	-1.230207324	21.17684682
-78.50309927	320.2556344	16.00113487	-1.227784991	21.15607045
-78.41944375	321.6620939	15.94434071	-1.226458788	21.16993399
-78.33348856	323.0572667	15.93179607	-1.226356149	21.17280587
-78.24529108	324.4411288	15.95050144	-1.227484107	21.16754869
-66.80120173	65.18531457	17.44157791	-1.322217226	20.74365961
-66.71537308	66.13277864	17.51006317	-1.325591683	20.725167
-66.63160937	67.08041007	17.42145538	-1.306407809	20.76391109
-66.54994805	68.02822671	17.40871048	-1.286032677	20.78709967
-66.47042594	68.97624449	17.45478249	-1.260106206	20.80285572
-66.3930792	69.92447744	17.44748306	-1.23761785	20.82695543
-66.3179433	70.87293774	17.46105194	-1.224202633	20.83737531
-66.24505297	71.82163575	17.4632206	-1.211891055	20.84920815
-66.17444216	72.77058006	17.45634079	-1.205782413	20.85683551
-66.10614401	73.71977754	17.44691658	-1.208604574	20.85609375
-66.04019083	74.6692334	17.4366169	-1.219434857	20.84753713
-65.97661402	75.6189512	17.43866348	-1.249044776	20.81747543
-65.91544406	76.56893293	17.51941299	-1.28473866	20.76395604
-65.85671049	77.51917908	17.55887985	-1.323904157	20.71607822
-65.80044184	78.46968863	17.50832558	-1.355654597	20.69548766
-65.74666561	79.42045916	17.46798325	-1.389388919	20.67065893
-65.69540824	80.3714869	17.3848877	-1.387848854	20.69054238
-65.64669508	81.32276676	17.35398865	-1.383259535	20.70195268
-65.60055035	82.27429239	17.34253311	-1.383918047	20.70382299
-65.55699709	83.22605628	17.34976578	-1.385677814	20.70046661
-65.51605718	84.17804977	17.35445976	-1.388112903	20.69699532
-65.47775126	85.13026314	17.34210396	-1.382715106	20.70512066
-65.44209874	86.08268567	17.33021545	-1.37870574	20.71175442
-65.40911774	87.03530569	17.33889008	-1.375551701	20.71299354
-65.37882509	87.98811068	17.35902405	-1.378197789	20.70590286
-65.35123632	88.94108728	17.23108673	-1.385224462	20.72711842
-64.98595092	103.2710032	16.71775436	-1.641564608	20.58409668
-65.00251569	104.2291593	16.71800995	-1.651494861	20.57411001
-65.02181963	105.1872128	16.96350479	-1.674269915	20.49714183
-65.2326376	111.8895696	16.60202217	-1.800211906	20.45099733
-65.27338356	112.8463316	16.61590385	-1.807503223	20.44064162
-65.31673115	113.8028846	16.61776543	-1.820040107	20.42769379
-65.36265873	114.7592211	16.58375549	-1.834792137	20.42044948
-65.41114347	115.7153347	16.54152298	-1.852334261	20.4122302
-65.4621614	116.6712201	16.49197578	-1.87633276	20.39916927
-65.51568741	117.6268733	16.45311737	-1.893833876	20.39024617
-65.57169531	118.5822917	16.41583061	-1.906335354	20.38597577
-65.63015785	119.5374738	16.31348801	-1.909403086	20.40550022
-65.69104676	120.4924195	16.28070831	-1.915491939	20.40664751
-65.75433278	121.4471304	16.29651451	-1.927773476	20.39087674
-65.81998569	122.4016092	16.3540287	-1.937691331	20.3682626
-69.19954996	154.8563448	12.20735741	-2.414586782	20.80674712
-69.32419253	155.8191508	12.07390976	-2.432731867	20.81806068
-69.44976935	156.7831526	11.97672081	-2.446046352	20.82620071
-69.57623782	157.7484338	11.85713959	-2.466219425	20.83242526
-69.70355547	158.7150805	11.67442989	-2.481318712	20.85765924
-70.09018012	161.6241161	11.27295494	-2.472970486	20.95463328
-70.2204717	162.5971409	11.28171158	-2.457802534	20.9678682
-70.35140166	163.572003	11.31898117	-2.43661046	20.98083299
-70.48292818	164.5488048	11.32398224	-2.411436796	21.00490267
-70.61500959	165.527652	11.29335594	-2.39511919	21.02798104
-70.74760432	166.5086527	11.25291824	-2.374475241	21.05755164
-70.88067094	167.4919181	11.21939087	-2.351133823	21.08829424
-71.01416811	168.4775621	11.18656254	-2.330443382	21.11623155
-71.14805462	169.4657014	11.14708328	-2.311418056	21.14397195
-71.28228935	170.4564557	11.11980343	-2.290795803	21.17061624
-71.41683129	171.4499477	11.08398914	-2.26646781	21.20285026
-71.5516395	172.4463026	11.04724121	-2.238183737	21.23924646
-71.68667315	173.4456489	11.00582314	-2.209072351	21.27750091
-71.82189146	174.4481178	10.95768929	-2.190001965	21.30719687
-71.9572537	175.4538434	10.9322958	-2.1755445	21.32725996
-72.09271922	176.4629626	10.91089153	-2.16517067	21.34235879
-72.22824738	177.4756154	10.89818764	-2.15654397	21.35378988
-72.36379757	178.4919445	10.89356232	-2.148411512	21.36294338
-72.49932917	179.5120955	10.89264679	-2.140605211	21.37095179
-72.63480157	180.5362168	10.90277386	-2.133368731	21.37595271
-72.77017414	181.5644596	10.91495037	-2.126870394	21.37976308
-72.90540618	182.596978	10.93314934	-2.122153521	21.38046252
-73.04045694	183.6339287	10.95604897	-2.118834019	21.37872692
-73.17528561	184.675471	10.98190689	-2.117143631	21.37470915
-73.30985126	185.721767	11.01199913	-2.116760731	21.36844917
-73.44411284	186.7729813	11.04338741	-2.117812872	21.36046805
-73.57802917	187.8292809	11.07764626	-2.120387793	21.35033047
-73.71155892	188.8908354	11.11314201	-2.124363184	21.33851937
-73.84466056	189.9578166	11.15420628	-2.129610538	21.32420706
-73.97729237	191.0303983	11.19715309	-2.136090279	21.30824679
-74.10941241	192.1087567	11.23469639	-2.143086672	21.29296269
-74.24097848	193.1930698	11.26552105	-2.152084589	21.27716021
-74.37194813	194.2835172	11.29368305	-2.163365841	21.25966218
-74.50227861	195.3802806	11.31978512	-2.175914526	21.24135145
-74.63192687	196.4835425	11.34703159	-2.190827131	21.22042417
-74.76084952	197.5934872	11.37428665	-2.20831418	21.19692055
-74.88900281	198.7102997	11.40198326	-2.228689671	21.17043102
-75.01634262	199.8341657	11.4269743	-2.248668194	21.14493571
-75.14282445	200.9652715	11.44742584	-2.268608332	21.12048089
-75.26840337	202.1038037	11.46580887	-2.28831172	21.09671943
-75.39303402	203.2499485	11.48148346	-2.30850029	21.07307069
-75.5166706	204.4038917	11.49408436	-2.329328299	21.04946103
-75.63926682	205.5658183	11.49783707	-2.342581749	21.03537916
-75.76077593	206.735912	11.48112583	-2.348978043	21.03267188
-78.7705262	306.7087412	15.59941292	-1.204890966	21.26764481
-78.71109701	308.1956523	15.66719723	-1.20475781	21.25281455
-78.64890149	309.6733084	15.69777489	-1.20301652	21.2478058
-78.58398912	311.1414626	15.7300539	-1.202941895	21.24075482
-78.51641053	312.599894	15.79137421	-1.205529451	21.22463077
-78.44621734	314.0484068	15.84399986	-1.210683107	21.20785997
-78.37346206	315.4868304	15.81845188	-1.217279911	21.2069029
-78.29819795	316.9150185	15.85862446	-1.220206261	21.19510843
-78.22047888	318.3328487	15.90744591	-1.219727278	21.18481005
-78.14035924	319.7402213	15.94914436	-1.218079567	21.1772528
-78.05789381	321.137059	15.93212032	-1.216648221	21.18244222
-77.97313768	322.5233057	15.92376614	-1.217912078	21.18302255
-77.88614613	323.8989257	15.92731285	-1.217766643	21.18238505
-77.79697455	325.2639029	15.91079617	-1.213200092	21.19059766
-77.70567835	326.6182395	15.92763519	-1.210901976	21.18917856
-77.61231288	327.9619552	16.00733566	-1.211517811	21.1709688
-66.78029018	62.15944868	16.735672	-1.295969725	20.92573624
-66.68889049	63.11197504	16.8282795	-1.27925086	20.92201194
-66.59943365	64.06456577	17.1716938	-1.289086819	20.83636709
-66.51195853	65.01724514	17.33057404	-1.29729116	20.79308985
-66.42650345	65.9700354	17.36551285	-1.298395634	20.78427261
-66.34310622	66.92295686	17.36271286	-1.284363508	20.79892284
-66.26180402	67.87602788	17.37024117	-1.26657784	20.81504663
-66.18263343	68.82926496	17.39827919	-1.236229658	20.8392054
-66.10563033	69.78268271	17.39319229	-1.207571507	20.86898649
-66.03082994	70.73629398	17.42769623	-1.195421338	20.87351989
-65.95826672	71.6901098	17.42747116	-1.18886745	20.88012346
-65.88797434	72.64413953	17.43301392	-1.18782115	20.8799462
-65.81998569	73.5983908	17.4280777	-1.193548322	20.8753087
-65.75433278	74.55286964	17.42540359	-1.208870292	20.86057704
-65.69104676	75.50758049	17.43605804	-1.239717484	20.82737787
-65.63015785	76.46252624	17.46700859	-1.274080873	20.78618213
-65.57169531	77.41770831	17.48810959	-1.305188417	20.75041653
-65.51568741	78.37312668	17.47018051	-1.332382798	20.72718
-65.4621614	79.32877993	17.44262886	-1.354411721	20.71123312
-65.41114347	80.28466534	17.40825844	-1.356550694	20.71668144
-65.36265873	81.24077889	17.38750076	-1.353887081	20.72392732
-65.31673115	82.19711536	17.37915802	-1.357406497	20.72224957
-65.27338356	83.15366837	17.372715	-1.363414884	20.71766348
-65.2326376	84.11043043	17.36106873	-1.369257927	20.71439136
-65.19451371	85.06739303	17.350811	-1.36381495	20.72209874
-65.15903109	86.02454665	17.33010674	-1.357540011	20.73294415
-65.12620769	86.98188089	17.33208656	-1.356695414	20.7333517
-65.09606016	87.93938448	17.36472893	-1.363691449	20.71914985
-64.65739352	98.48149952	17.00821495	-1.549711347	20.61183061
-64.66014834	99.44449109	16.97085571	-1.569334388	20.60045464
-64.66565656	100.4074603	16.93442726	-1.584080338	20.59375029
-64.67391536	101.3703925	16.89851189	-1.60054493	20.58521404
-64.68492048	102.3332729	16.87329483	-1.61839962	20.57292602
-64.69866626	103.2960872	16.80844498	-1.629896045	20.57574524
-64.71514566	104.2588215	16.85186768	-1.636637688	20.55941801
-64.73435023	105.2214619	16.98131943	-1.649171352	20.5183078
-64.75627015	106.1839952	16.93409729	-1.638678074	20.53922539
-64.78089424	107.1464088	16.92175674	-1.642115355	20.5385123
-64.80820996	108.1086904	16.91777802	-1.648267984	20.53323797
-64.83820344	109.0708285	16.93289757	-1.654781699	20.52338661
-64.94409219	111.9562778	16.63038063	-1.778889656	20.46605943
-64.98463207	112.9177419	16.62935638	-1.790484428	20.45469076
-65.02776108	113.8790167	16.62042809	-1.805576921	20.4415692
-65.0734578	114.8400959	16.5952034	-1.820059299	20.43265518
-65.12169963	115.8009742	16.55579185	-1.838920116	20.42249449
-65.17246285	116.7616474	16.5097084	-1.859235287	20.41235226
-65.22572259	117.7221125	16.46775818	-1.876885056	20.40396303
-65.28145292	118.6823679	16.4162674	-1.890494704	20.40172
-65.33962685	119.642413	16.34874725	-1.899379373	20.40774044
-65.40021638	120.6022488	16.32084656	-1.90926671	20.4040122
-65.46319251	121.5618775	16.32675743	-1.921626329	20.39034775
-65.52852529	122.521303	16.38007736	-1.931842685	20.36836099
-67.6013396	144.5658069	14.5589819	-1.994093418	20.70811808
-67.71238844	145.5259951	14.66494751	-1.999765754	20.67905378
-67.8248379	146.4866648	14.21347904	-1.821250558	20.95723089
-68.64760753	153.2297432	13.02553558	-2.319005489	20.72171513
-68.76972045	154.196441	12.72839928	-2.349411964	20.75690166
-68.89284831	155.1642009	12.44595909	-2.394304752	20.7743577
-69.01694828	156.1330996	12.22372532	-2.422691107	20.79502957
-69.14197762	157.1032165	12.05188465	-2.443123341	20.81253126
-69.26789364	158.0746335	11.86597538	-2.465531826	20.83116235
-69.39465374	159.047435	11.67229271	-2.479980707	20.85946903
-69.52221542	160.0217081	11.43318462	-2.476273298	20.91595968
-69.65053625	160.9975423	11.33845234	-2.479659081	20.9334861
-69.7795739	161.9750299	11.26395798	-2.468698502	20.96089135
-69.90928618	162.9542659	11.28619766	-2.452691317	20.97198911
-70.03963095	163.9353476	11.31043625	-2.430589914	20.98873983
-70.17056623	164.9183752	11.32398796	-2.406340599	21.0099976
-70.30205011	165.9034514	11.30991364	-2.387458563	21.03198655
-70.43404081	166.8906819	11.27835369	-2.366448402	21.05996359
-70.56649665	167.8801746	11.24582672	-2.342938423	21.09065391
-70.69937606	168.8720404	11.19962883	-2.318117619	21.12567293
-70.83263755	169.8663929	11.15226936	-2.295921564	21.15832361
-70.96623975	170.8633482	11.10837078	-2.273149967	21.19078584
-71.10014135	171.8630252	11.05262947	-2.248509169	21.22773157
-71.23430114	172.8655455	11.00763702	-2.219605923	21.26656692
-71.36867798	173.8710334	10.96130943	-2.195953608	21.30044608
-71.50323079	174.8796158	10.91934776	-2.178071976	21.32759077
-71.63791855	175.8914224	10.89551544	-2.165644169	21.34527957
-71.77270026	176.9065854	10.87531376	-2.156000137	21.35938314
-71.90753499	177.9252399	10.86946011	-2.147264004	21.36941147
-72.04238178	178.9475232	10.86896038	-2.139601946	21.37718384
-72.17719971	179.9735756	10.87662983	-2.131915808	21.38317695
-72.31194784	181.0035398	10.88986969	-2.124623775	21.38754627
-72.44658519	182.0375611	10.90572834	-2.118569851	21.39009939
-72.58107076	183.075787	10.92616463	-2.113682747	21.39047517
-72.71536348	184.1183679	10.94624615	-2.110022545	21.38970237
-72.8494222	185.1654561	10.96989536	-2.107614994	21.38688934
-72.9832057	186.2172066	10.99548817	-2.106715679	21.38213903
-73.11667261	187.2737763	11.02182579	-2.107352734	21.37568793
-73.24978147	188.3353245	11.04883766	-2.109289646	21.36778813
-73.38249066	189.4020125	11.07572174	-2.112874269	21.35826883
-73.51475837	190.4740034	11.10671616	-2.117521048	21.34678002
-73.64654264	191.5514623	11.13904572	-2.123095751	21.33406855
-73.77780126	192.6345559	11.17586803	-2.130156279	21.31887948
-73.90849185	193.7234524	11.21785355	-2.137701511	21.30206592
-74.03857173	194.8183217	11.25908852	-2.147247314	21.28341747
-74.16799798	195.9193344	11.29506016	-2.158946276	21.26377775
-74.29672739	197.0266626	11.32947254	-2.172746658	21.24238082
-74.42471645	198.140479	11.36211681	-2.190281868	21.21763937
-74.55192132	199.2609568	11.39437962	-2.20917511	21.19162409
-74.67829784	200.3882696	11.42101765	-2.229993105	21.16492574
-74.80380145	201.5225912	11.4439621	-2.252751589	21.13710225
-74.92838725	202.664095	11.4622488	-2.277616978	21.10820006
-75.05200993	203.8129538	11.47775745	-2.303948402	21.0784451
-75.1746238	204.9693395	11.48759365	-2.322224379	21.05799777
-75.29618271	206.133423	11.49165916	-2.335215092	21.0441096
-75.41664012	207.3053732	11.48749924	-2.344982862	21.03526013
-75.53594902	208.485357	11.49602127	-2.351071835	21.02728992
-75.65406197	209.6735389	11.50605392	-2.359197378	21.01694966
-75.77093106	210.87008	11.52055931	-2.365349531	21.00759543
-78.44567625	304.8523061	15.47738743	-1.199526787	21.29994619
-78.3900014	306.3320633	15.53302956	-1.198863268	21.28832668
-78.33154563	307.803482	15.63690662	-1.197428226	21.2668308
-78.27035469	309.2663004	15.70292282	-1.196308851	21.25337706
-78.20647563	310.7202802	15.74845219	-1.195461988	21.24417329
-78.13995665	312.1652065	15.77344608	-1.196128845	21.23798902
-78.07084696	313.6008874	15.79272366	-1.199938297	21.22992403
-77.9991967	315.0271535	15.81624222	-1.204224706	21.22044589
-77.92505679	316.443858	15.87032127	-1.206336021	21.20639659
-77.84847881	317.8508755	15.8793478	-1.204256415	21.20648358
-77.76951494	319.2481019	15.89841938	-1.203223705	21.20330623
-77.6882178	320.6354533	15.90585899	-1.204559445	21.20032819
-77.60464037	322.0128659	15.90904903	-1.206284642	21.19789879
-77.51883593	323.3802945	15.91237545	-1.206131339	21.19731779
-77.43085794	324.7377122	15.93508148	-1.20425427	21.19418249
-77.34075995	326.0851093	15.96158218	-1.202386856	21.19019986
-77.24859557	327.4224927	16.02720833	-1.20449698	21.17360273
-66.6718966	60.0621456	16.63015938	-1.340067148	20.90493078
-66.57716476	61.02003765	16.70398521	-1.330449343	20.89825149
-66.48429004	61.97790352	16.65189171	-1.299100518	20.94109999
-66.39331203	62.93577176	16.88989639	-1.28395319	20.90370765
-66.30426984	63.89366891	17.09529305	-1.274208784	20.86811063
-66.21720208	64.85161952	17.22358513	-1.270750523	20.84324835
-66.13214685	65.8096462	17.29030609	-1.264831901	20.83443828
-66.04914168	66.76776964	17.32885361	-1.2489568	20.84180399
-65.9682235	67.72600866	17.33162689	-1.229950905	20.86019768
-65.88942862	68.68438025	17.37398338	-1.201365471	20.8794329
-65.81279266	69.64289957	17.39446068	-1.175387979	20.90089002
-65.73835055	70.60158005	17.4126606	-1.167344213	20.90491614
-65.66613649	71.56043338	17.41224289	-1.166411638	20.90594092
-65.59618387	72.51946957	17.41411018	-1.169220924	20.90271943
-65.52852529	73.47869701	17.40987396	-1.177420974	20.89545453
-65.46319251	74.43812248	17.40705109	-1.193676949	20.87982171
-65.40021638	75.39775123	17.41831207	-1.218682766	20.85233002
-65.33962685	76.35758702	17.43637276	-1.249866962	20.81715892
-65.28145292	77.31763214	17.45129967	-1.273654342	20.79007642
-65.22572259	78.2778875	17.44236374	-1.29413271	20.77157066
-65.17246285	79.23835264	17.43025398	-1.312567949	20.75580865
-65.12169963	80.19902585	17.41856575	-1.318382144	20.75257464
-65.0734578	81.15990412	17.41034317	-1.321155071	20.75161686
-65.02776108	82.12098331	17.40119934	-1.325310707	20.74947973
-64.98463207	83.08225813	17.38002205	-1.331822038	20.74764329
-64.94409219	84.0437222	17.37225723	-1.338024855	20.74315456
-64.90616167	85.00536815	17.36649132	-1.331148982	20.75130327
-64.8708595	85.96718766	17.35019112	-1.330147862	20.75590266
-64.83820344	86.92917151	17.35512352	-1.336431026	20.74853067
-64.80820996	87.89130964	17.39954185	-1.353437066	20.72171926
-64.78089424	88.85359125	17.37872696	-1.372332931	20.70741829
-64.75627015	89.8160048	17.31391144	-1.393405437	20.70065385
-64.73435023	90.77853814	17.29099846	-1.421360493	20.67775685
-64.71514566	91.74117854	17.24604797	-1.438705564	20.67033462
-64.69866626	92.70391276	17.21010971	-1.452153206	20.66482037
-64.68492048	93.66672711	17.13946342	-1.456923485	20.6756453
-64.67391536	94.62960753	17.09904861	-1.471186638	20.67030373
-64.66565656	95.59253966	17.15429688	-1.497590899	20.63170339
-64.66014834	96.55550891	17.10432434	-1.514461517	20.62586424
-64.65739352	97.51850048	17.05964661	-1.532432437	20.61775595
-64.36519301	98.48374558	17.07658386	-1.531402707	20.61504677
-64.36793269	99.45122993	17.04537773	-1.548828483	20.60450977
-64.37341065	100.4186939	17.00326347	-1.566631675	20.59600332
-64.38162408	101.386124	16.96608734	-1.584357142	20.5864845
-64.39256879	102.353507	16.93511009	-1.596313	20.58136689
-64.40623919	103.3208297	16.90929222	-1.61013031	20.57324889
-64.42262831	104.2880793	16.94129181	-1.613503456	20.56281182
-64.44172779	105.2552436	16.98404694	-1.621345162	20.54553189
-64.46352794	106.2223104	16.9624691	-1.623336673	20.5483037
-64.4880177	107.1892683	16.93717957	-1.627983451	20.5492396
-64.51518466	108.1561064	16.91503334	-1.634909868	20.54720198
-64.54501512	109.1228143	16.89490318	-1.645603776	20.54095181
-64.57749408	110.0893824	16.7940979	-1.660986781	20.54782163
-64.61260522	111.0558019	16.73288727	-1.694722891	20.5275978
-64.650331	112.0220646	16.70294952	-1.744599104	20.48433036
-64.69065262	112.9881634	16.65909195	-1.763228416	20.47538263
-64.73355008	113.954092	16.63785744	-1.778126121	20.46517246
-64.77900218	114.9198451	16.6132679	-1.793084264	20.45564247
-64.82698656	115.8854184	16.57760239	-1.810314178	20.44628574
-64.87747973	116.8508088	16.53273964	-1.831571341	20.43493205
-64.9304571	117.8160143	16.48660088	-1.849247694	20.42744085
-64.98589297	118.7810341	16.42999458	-1.864512324	20.42467209
-65.04376065	119.7458687	16.37411308	-1.881094217	20.42042607
-65.10403237	120.7105199	16.34130669	-1.895442486	20.41331984
-65.16667944	121.6749907	16.32630157	-1.909621477	20.40245323
-65.23167218	122.6392857	16.36435509	-1.918894649	20.38477973
-65.6691153	128.4218088	15.66266251	-2.117198229	20.34137517
-65.74962447	129.3851288	15.68216324	-2.119031429	20.33523717
-67.07756685	142.8741963	14.71872711	-2.138450861	20.5284968
-67.18517176	143.8391585	14.58815193	-2.100847721	20.59492448
-67.29425675	144.8045315	14.25026035	-1.983718157	20.7866438
-67.40477948	145.7703648	14.29987717	-1.987125516	20.7722835
-67.51669751	146.7367106	13.92648411	-1.733832598	21.10800314
-67.62996822	147.7036229	14.04249477	-1.703102589	21.11312373
-67.74454892	148.6711584	14.22885132	-1.643883944	21.13120407
-67.86039684	149.6393758	14.64189243	-1.803506136	20.88040282
-67.97746913	150.6083361	15.12064838	-2.091052294	20.48717102
-68.09572292	151.5781029	14.40023041	-2.083745718	20.65351026
-68.21511529	152.5487418	13.88279819	-2.149459839	20.70201959
-68.33560333	153.5203211	13.20927525	-2.256736517	20.74342347
-68.45714412	154.4929112	12.92625141	-2.319594383	20.74304327
-68.57969477	155.4665852	12.62697887	-2.370144606	20.75855763
-68.70321244	156.4414182	12.36321545	-2.405738592	20.78118957
-68.8276543	157.4174881	12.13713455	-2.430415392	20.80642025
-68.9529776	158.394875	11.91992188	-2.450856686	20.83392877
-69.07913965	159.3736616	11.70852184	-2.46907258	20.86237955
-69.20609783	160.3539331	11.52348042	-2.474261761	20.89803837
-69.33380959	161.3357769	11.39012527	-2.471940994	20.92979736
-69.46223249	162.3192831	11.32042217	-2.459168196	20.95795715
-69.59132416	163.3045443	11.31113434	-2.439347267	20.97982838
-69.72104233	164.2916556	11.31964207	-2.414774418	21.00252314
-69.85134482	165.2807145	11.31989098	-2.392480612	21.024762
-69.98218955	166.271821	11.30387497	-2.371997595	21.04878056
-70.11353452	167.2650778	11.28374386	-2.350426674	21.07479543
-70.24533787	168.26059	11.25674534	-2.324463606	21.10671844
-70.37755777	169.2584652	11.20464611	-2.3010571	21.14162588
-70.51015254	170.2588136	11.15548325	-2.277702332	21.17583338
-70.64308053	171.2617478	11.09742165	-2.252705812	21.21364703
-70.7763002	172.267383	11.0360384	-2.224267483	21.25563574
-70.90977008	173.2758369	10.9826498	-2.202096701	21.28959208
-71.04344877	174.2872296	10.92825413	-2.182340622	21.32135604
-71.17729491	175.3016838	10.89123631	-2.168030024	21.34383834
-71.31126719	176.3193247	10.86411476	-2.156922817	21.36093264
-71.44532435	177.3402797	10.84770489	-2.14753747	21.37394048
-71.57942515	178.3646789	10.83968353	-2.139281511	21.38396716
-71.71352837	179.3926545	10.8359766	-2.131591797	21.39247518
-71.84759279	180.4243413	10.84582806	-2.124352217	21.39754004
-71.98157716	181.4598763	10.86414814	-2.117480516	21.40036758
-72.11544024	182.4993987	10.88873291	-2.111532211	21.40088878
-72.24914072	183.5430501	10.91413498	-2.106169224	21.40064425
-72.38263726	184.590974	10.93732166	-2.102049112	21.39964588
-72.51588843	185.6433161	10.96313381	-2.099034548	21.3969624
-72.64885274	186.7002243	10.98695183	-2.097548723	21.39319039
-72.78148856	187.761848	11.01061916	-2.09747076	21.38804377
-72.91375417	188.8283389	11.03210354	-2.098973036	21.38179881
-73.04560771	189.8998501	11.05425167	-2.101891994	21.37399064
-73.17700716	190.9765363	11.07853889	-2.105765343	21.36475587
-73.30791032	192.058554	11.10299301	-2.110485554	21.3546374
-73.43827481	193.1460608	11.12957764	-2.116190195	21.34306419
-73.56805806	194.2392155	11.15880013	-2.123358727	21.32944478
-73.69721724	195.338178	11.19235802	-2.13187933	21.31351625
-73.82570931	196.4431091	11.23534775	-2.141946077	21.2939595
-73.95349094	197.5541701	11.28280258	-2.154167414	21.27126248
-74.08051856	198.6715228	11.32994175	-2.168448925	21.24657497
-74.20674828	199.7953292	11.37035179	-2.187210798	21.21889256
-74.33213591	200.9257514	11.40583229	-2.207604647	21.19066637
-74.45663694	202.062951	11.43718719	-2.231974602	21.1593748
-74.58020653	203.2070891	11.46216965	-2.261404037	21.12443048
-74.70279947	204.3583257	11.48299789	-2.286395788	21.09484088
-74.8243702	205.5168198	11.49720573	-2.306337595	21.07176268
-74.9448728	206.6827286	11.50912476	-2.322927475	21.05254167
-75.06426094	207.8562073	11.51652622	-2.336190224	21.03764505
-75.18248792	209.0374088	11.52549458	-2.345693588	21.02616191
-75.29950666	210.2264831	11.53369236	-2.352939367	21.01710647
-75.41526964	211.4235769	11.54024029	-2.357676029	21.01092435
-75.52972898	212.628833	11.55119705	-2.357239485	21.00894218
-75.64283638	213.8423899	11.56047821	-2.35277319	21.01135966
-75.75454314	215.0643815	11.57781982	-2.363163233	20.99714144
-78.0562775	304.509726	15.49479294	-1.19849503	21.29713567
-78.00151547	305.9739859	15.57001019	-1.194155216	21.28487123
-77.94400609	307.4304992	15.65727901	-1.189297795	21.27046401
-77.88379285	308.8790153	15.7188158	-1.18502605	21.26115148
-77.82092052	310.3193051	15.75715256	-1.183691382	21.25402328
-77.75543503	311.7511603	15.79053593	-1.184583306	21.24576196
-77.68738334	313.1743933	15.82181168	-1.186105013	21.23733612
-77.61681334	314.5888376	15.84538078	-1.186712146	21.23152609
-77.54377377	315.9943466	15.8579073	-1.184603691	21.23086931
-77.46831404	317.3907937	15.87720585	-1.182671428	21.22854141
-77.39048422	318.7780716	15.8804512	-1.18435359	21.22614283
-77.31033488	320.156092	15.9035511	-1.188383222	21.21701389
-77.22791702	321.5247846	15.91067982	-1.191682935	21.21214051
-77.14328197	322.8840967	15.9204073	-1.193058252	21.20861784
-77.05648134	324.2339927	15.95858383	-1.192638278	21.20061032
-76.96756691	325.574453	15.96985722	-1.191796064	21.19896393
-76.87659057	326.9054733	15.9818697	-1.193488955	21.19461928
-76.78360426	328.2270641	15.97289658	-1.193697095	21.19639196
-76.6886599	329.53925	16.02234077	-1.197307944	21.18186628
-76.59180934	330.8420683	16.12050438	-1.20191431	21.15559024
-76.49310429	332.135569	16.11086655	-1.206475854	21.15315625
-70.7763002	23.73261702	16.01522255	-1.58476305	20.79598252
-70.64308053	24.73825221	16.04265976	-1.57343328	20.80125551
-70.51015254	25.7411864	15.74381447	-1.553566098	20.88709296
-66.36928643	59.87275682	16.63759041	-1.328740716	20.91461681
-66.27501929	60.8359625	16.69213104	-1.317915916	20.91340173
-66.18260206	61.79910814	16.76384735	-1.300781369	20.91470487
-66.09207409	62.7622224	16.92140961	-1.27782774	20.90287654
-66.00347425	63.72533199	17.08945084	-1.255975246	20.88763384
-65.9168409	64.6884617	17.20309258	-1.24488306	20.87363955
-65.83221189	65.65163442	17.27850533	-1.233013511	20.86886169
-65.74962447	66.61487118	17.33079147	-1.20908308	20.88124993
-65.6691153	67.57819118	17.34464264	-1.186904192	20.90037116
-65.59072043	68.54161185	17.36688042	-1.161812305	20.92055405
-65.51447519	69.50514884	17.37265396	-1.142268062	20.93882378
-65.44041423	70.46881611	17.38655472	-1.1382339	20.93978934
-65.36857147	71.43262594	17.38903046	-1.141822338	20.93565438
-65.29898001	72.39658897	17.39061737	-1.149632573	20.92749384
-65.23167218	73.36071426	17.38898087	-1.16050303	20.91698464
-65.16667944	74.32500932	17.38915062	-1.175805807	20.90164439
-65.10403237	75.28948013	17.39897156	-1.194119692	20.88116253
-65.04376065	76.25413127	17.41258621	-1.212905169	20.85937161
-64.98589297	77.21896585	17.42412376	-1.232975483	20.83675437
-64.9304571	78.18398567	17.42352104	-1.249771595	20.82009131
-64.87747973	79.14919118	17.42170334	-1.265764475	20.80449969
-64.82698656	80.1145816	17.4228363	-1.277841806	20.79217225
-64.77900218	81.08015492	17.42111206	-1.286522508	20.78387218
-64.73355008	82.04590801	17.4188118	-1.292014003	20.77888847
-64.69065262	83.01183659	17.41337204	-1.295587897	20.77651541
-64.650331	83.97793539	17.39995384	-1.295038104	20.78002727
-64.61260522	84.94419813	17.39460754	-1.29352963	20.78271595
-64.57749408	85.91061759	17.38206482	-1.298786163	20.78022823
-64.54501512	86.87718572	17.38448906	-1.311907172	20.76657206
-64.51518466	87.84389363	17.39752007	-1.327868223	20.74773441
-64.4880177	88.81073169	17.37637138	-1.348062873	20.73220834
-64.46352794	89.77768959	17.34448814	-1.369331837	20.71797762
-64.44172779	90.74475641	17.32544136	-1.392743707	20.69877034
-64.42262831	91.71192065	17.28646469	-1.416211843	20.68390633
-64.40623919	92.67917033	17.26213455	-1.432984471	20.67250459
-64.39256879	93.64649304	17.23404694	-1.438376665	20.67331275
-64.38162408	94.61387598	17.20466995	-1.455814362	20.66236004
-64.37341065	95.5813061	17.19335365	-1.480287433	20.64038505
-64.36793269	96.54877007	17.15845299	-1.493699193	20.63467763
-64.36519301	97.51625442	17.12023163	-1.51320827	20.62360594
-64.06777149	98.48596037	17.1783886	-1.496997476	20.62697855
-64.07049521	99.45787493	17.14356995	-1.512427092	20.61923517
-64.07594125	100.429771	17.10236168	-1.530310988	20.61044802
-64.08410686	101.4016363	17.06494522	-1.550300121	20.59871859
-64.09498787	102.3734589	17.03910446	-1.566828132	20.58789495
-64.10857878	103.3452268	17.02435875	-1.574659467	20.58331873
-64.12487269	104.3169285	17.0332489	-1.581619978	20.57439572
-64.14386135	105.2885529	17.03694916	-1.589590192	20.56560867
-64.16553517	106.2600891	17.01284981	-1.595433831	20.56508498
-64.18988322	107.2315268	16.97813797	-1.601581693	20.56659977
-64.21689325	108.2028564	16.93948364	-1.608297825	20.5684166
-64.2465517	109.1740686	16.88972473	-1.617835641	20.56986309
-64.27884374	110.145155	16.81481552	-1.639505506	20.56472948
-64.31375324	111.1161079	16.75458527	-1.672562003	20.54496884
-64.35126287	112.0869201	16.71604538	-1.706535816	20.51950273
-64.39135402	113.0575857	16.68180847	-1.72642076	20.5071756
-64.43400692	114.0280993	16.66031075	-1.740136623	20.49820538
-64.47920059	114.9984568	16.63669395	-1.753649592	20.48990583
-64.52691293	115.9686548	16.60370445	-1.77248323	20.47835464
-64.57712068	116.9386912	16.5594902	-1.79470861	20.46588958
-64.62979951	117.9085649	16.51117897	-1.81266582	20.4585971
-64.684924	118.878276	16.45151901	-1.833207846	20.45122504
-64.74246771	119.8478258	16.39386177	-1.854917169	20.44224359
-64.80240317	120.8172169	16.34836578	-1.872627974	20.43457605
-64.86470194	121.7864533	16.30566788	-1.887931943	20.42869766
-64.92933465	122.7555402	16.28572083	-1.897997618	20.42303531
-65.28641678	127.5990199	15.67897987	-2.085588932	20.3693824
-65.36438728	128.5674037	15.67829323	-2.101218224	20.35390468
-65.44446235	129.535717	15.69789505	-2.105459213	20.34533658
-65.52660625	130.5039779	15.6884346	-2.102236271	20.35064792
-65.6107826	131.4722057	15.68904686	-2.097103357	20.35564568
-65.6969544	132.4404219	15.70929432	-2.101409197	20.3468702
-65.7850841	133.4086494	15.74426842	-2.104130745	20.3364281
-66.55593436	141.1582755	15.16512585	-2.17582655	20.39257834
-66.65991606	142.127959	14.96620369	-2.168691397	20.44362567
-66.76545555	143.097991	14.77133083	-2.151936054	20.5033993
-66.87251102	144.0684163	14.78924465	-2.145305872	20.506075
-66.98104048	145.0392819	14.65130615	-2.118273735	20.56355714
-67.09100175	146.0106368	14.49400234	-2.084248066	20.63230771
-67.20235248	146.9825323	14.1059494	-1.919989824	20.88222885
-67.31505018	147.955022	14.12570286	-1.826448917	20.97140917
-67.42905225	148.9281615	14.3147192	-1.753572345	21.00256028
-67.54431599	149.9020086	14.60194206	-1.837997079	20.85473094
-67.66079863	150.8766235	14.63012218	-2.001545668	20.68496158
-67.77845732	151.8520684	14.34660625	-2.065270901	20.68382264
-67.8972492	152.828408	13.94689941	-2.133016586	20.70431246
-68.01713136	153.8057092	13.49524212	-2.214316368	20.72271628
-68.1380609	154.7840411	13.1328125	-2.281122923	20.73591626
-68.25999493	155.7634752	12.80242825	-2.337946892	20.7520248
-68.38289055	156.7440851	12.50133419	-2.38078022	20.77565815
-68.50670491	157.7259471	12.24206924	-2.410380363	20.80329089
-68.63139521	158.7091396	12.00345802	-2.429784298	20.83656051
-68.75691868	159.6937432	11.78588486	-2.445309877	20.86906433
-68.88323262	160.6798411	11.60323715	-2.455987453	20.89870633
-69.01029439	161.6675188	11.46160603	-2.453663111	20.93229582
-69.13806143	162.656864	11.3843689	-2.439625025	20.96338405
-69.26649124	163.647967	11.36247349	-2.418072224	20.98977027
-69.39554142	164.6409202	11.35995579	-2.395678997	21.01271928
-69.52516964	165.6358186	11.34906769	-2.374109745	21.03669209
-69.65533366	166.6327595	11.31990242	-2.351142645	21.06609744
-69.78599133	167.6318426	11.28895187	-2.325841904	21.09823053
-69.91710055	168.6331698	11.24512959	-2.303347349	21.13039888
-70.04861935	169.6368456	11.19264507	-2.280240297	21.16509192
-70.18050581	170.6429766	11.14500809	-2.25587225	21.19997585
-70.31271809	171.651672	11.08121872	-2.228000402	21.24192924
-70.44521442	172.6630432	11.02367306	-2.204869032	21.27776385
-70.5779531	173.6772039	10.96848679	-2.185575485	21.30923979
-70.7108925	174.6942702	10.91629505	-2.170778036	21.3355586
-70.84399101	175.7143603	10.88076305	-2.158280849	21.35589949
-70.97720709	176.7375949	10.85046864	-2.14814949	21.37271836
-71.11049922	177.7640967	10.83354759	-2.139250278	21.3853529
-71.24382591	178.7939908	10.82264137	-2.131617785	21.39539295
-71.37714568	179.8274043	10.81924725	-2.124297619	21.40346237
-71.51041706	180.8644664	10.82679653	-2.117440462	21.40865302
-71.64359856	181.9053086	10.83995342	-2.110968828	21.41222026
-71.77664867	182.9500641	10.86171722	-2.105180264	21.41320446
-71.90952584	183.9988683	10.88765526	-2.099642992	21.41301589
-72.04218848	185.0518583	10.91829491	-2.095022202	21.41087296
-72.17459493	186.1091732	10.94970989	-2.091707468	21.40725282
-72.30670346	187.1709537	10.97749615	-2.089247704	21.40357875
-72.43847223	188.2373422	11.00283337	-2.088299751	21.3989335
-72.56985931	189.3084825	11.02300072	-2.088727474	21.39405382
-72.70082263	190.38452	11.04368401	-2.090897799	21.38731765
-72.83131998	191.4656014	11.06364822	-2.093971491	21.37983685
-72.96130902	192.5518745	11.08302116	-2.098129034	21.37140272
-73.0907472	193.6434881	11.10373402	-2.102974415	21.36198496
-73.21959182	194.740592	11.125	-2.10885334	21.35141156
-73.34779995	195.8433366	11.14997196	-2.115935326	21.338817
-73.47532846	196.9518728	11.18035316	-2.12473321	21.32331245
-73.60213397	198.0663519	11.21544075	-2.134949207	21.30535085
-73.72817287	199.1869253	11.25755692	-2.147024155	21.28397873
-73.85340127	200.3137444	11.30769253	-2.161880732	21.25805469
-73.97777503	201.4469598	11.35955238	-2.180604935	21.2278824
-74.1012497	202.586722	11.40554237	-2.203029633	21.19530538
-74.22378054	203.7331802	11.44367695	-2.228941202	21.16097559
-74.3453225	204.8864824	11.47577667	-2.258355379	21.12447538
-74.46583021	206.0467753	11.50157261	-2.282624722	21.09451157
-74.58525799	207.2142035	11.52173233	-2.302022934	21.07066309
-74.70355979	208.3889093	11.5352602	-2.317739725	21.05196001
-74.82068926	209.5710323	11.5468359	-2.330111504	21.03703289
-74.93659968	210.7607092	11.55670738	-2.33859539	21.02636987
-75.05124401	211.9580731	11.56718636	-2.345175028	21.01747699
-75.16457484	213.1632531	11.57466888	-2.349014044	21.0119862
-75.27654446	214.3763738	11.58255386	-2.352834463	21.00642517
-75.3871048	215.5975548	11.59869671	-2.35767436	20.99802173
-75.49620747	216.8269105	11.60237408	-2.358694553	20.99618976
-75.60380377	218.0645489	11.61057949	-2.357853651	20.99521931
-75.70984472	219.3105716	11.6479845	-2.361644268	20.98317151
-77.75828995	301.2647043	15.32670879	-1.232347131	21.30038823
-77.709962	302.7276926	15.31407738	-1.219344735	21.31617902
-77.65884166	304.1840144	15.36741924	-1.201551557	21.32219695
-77.60496749	305.6333928	15.56511879	-1.189738274	21.29036795
-77.54837949	307.0755696	15.69802952	-1.182874441	21.26789167
-77.48911904	308.5103056	15.73843861	-1.17482996	21.26701582
-77.42722879	309.9373806	15.76625156	-1.17135489	21.26435117
-77.36275253	311.3565935	15.79067516	-1.171393991	21.25892054
-77.29573512	312.7677622	15.83298492	-1.171131253	21.24984338
-77.22622235	314.1707232	15.87717152	-1.16771698	21.24350344
-77.15426086	315.5653315	15.91426277	-1.163568139	21.23946436
-77.07989807	316.9514604	15.93566418	-1.160814166	21.23749396
-77.00318202	318.3290008	15.93139076	-1.162784576	21.23646691
-76.92416132	319.697861	15.93759727	-1.169291615	21.22858978
-76.84288509	321.0579662	15.94405842	-1.174433231	21.22202186
-76.75940282	322.4092578	15.95594215	-1.177273273	21.21655848
-76.67376432	323.7516927	15.96923542	-1.177717686	21.21317957
-76.58601968	325.0852433	15.9692297	-1.179477811	21.21142071
-76.49621913	326.409896	15.98100471	-1.18407774	21.20422144
-76.40441304	327.7256513	15.99217415	-1.188269496	21.19756403
-76.31065183	329.0325226	16.01756477	-1.194077015	21.18615151
-76.21498591	330.330536	16.08088493	-1.201919317	21.16433125
-76.11746567	331.6197292	16.13675117	-1.209350109	21.14456795
-75.91706317	334.1718606	15.91251183	-1.251762033	21.15165699
-75.81428103	335.4349271	15.87957191	-1.253368616	21.15732191
-75.70984472	336.6894284	15.85948467	-1.255660892	21.1594639
-75.60380377	337.9354511	15.98038483	-1.259829164	21.12860686
-75.49620747	339.1730895	15.98499298	-1.261478901	21.12593987
-70.7108925	21.30572982	15.78615856	-1.577997088	20.85331449
-70.5779531	22.32279608	15.87133408	-1.577140689	20.83536835
-70.44521442	23.33695678	16.04291534	-1.581246853	20.79338552
-70.31271809	24.34832797	15.91662025	-1.560800314	20.84171177
-70.18050581	25.35702337	15.70725727	-1.536950946	20.91177813
-69.78599133	28.36815739	16.49165916	-1.553336143	20.72223578
-69.65533366	29.36724045	16.53363419	-1.54677403	20.71953189
-69.52516964	30.36418137	16.29891777	-1.514809847	20.80330985
-68.75691868	36.30625679	16.33728981	-1.560726881	20.74892217
-68.63139521	37.29086042	16.43420792	-1.565410614	20.72284371
-66.1564122	58.71779877	16.83883858	-1.34958303	20.84934885
-66.06083693	59.68634041	16.65582657	-1.318961501	20.92037038
-65.96706421	60.65475948	16.82176208	-1.30510807	20.89759346
-65.87513357	61.62308662	16.86453819	-1.288742661	20.90451602
-65.7850841	62.59135057	17.00166702	-1.267072797	20.89591462
-65.6969544	63.55957813	17.1402626	-1.24233532	20.89005704
-65.6107826	64.52779428	17.20585442	-1.223728299	20.89418463
-65.52660625	65.49602211	17.25609589	-1.205545306	20.90127679
-65.44446235	66.46428295	17.30218315	-1.175972342	20.92067597
-65.36438728	67.43259634	17.32728958	-1.146861792	20.94424426
-65.28641678	68.40098006	17.34239578	-1.125650644	20.96212071
-65.21058592	69.36945022	17.35246849	-1.115578771	20.96996902
-65.13692906	70.33802126	17.35985184	-1.113777637	20.97014028
-65.0654798	71.30670597	17.36210442	-1.118455529	20.96496513
-64.99627099	72.27551559	17.36143875	-1.129816532	20.95375107
-64.92933465	73.24445978	17.36436844	-1.142411828	20.94050905
-64.86470194	74.21354671	17.36695862	-1.154987812	20.92736128
-64.80240317	75.1827831	17.37613869	-1.166362405	20.91396018
-64.74246771	76.15217424	17.38832474	-1.178452492	20.89918002
-64.684924	77.12172404	17.40030479	-1.190196514	20.88479139
-64.62979951	78.09143512	17.40745926	-1.206280708	20.86712784
-64.57712068	79.0613088	17.41441154	-1.221032858	20.85084097
-64.52691293	80.03134519	17.41979218	-1.237632632	20.83305342
-64.47920059	81.0015432	17.42896652	-1.251609802	20.81705101
-64.43400692	81.97190067	17.43700409	-1.254041553	20.81284496
-64.39135402	82.94241432	17.44339943	-1.248084903	20.81738984
-64.35126287	83.91307989	17.44221687	-1.248538733	20.81719706
-64.31375324	84.88389215	17.44016647	-1.252820611	20.81336781
-64.27884374	85.85484496	17.4328537	-1.262867808	20.80493491
-64.2465517	86.82593136	17.43779373	-1.275945306	20.79076689
-64.21689325	87.79714359	17.44564056	-1.292799711	20.7721803
-64.18988322	88.76847316	17.43905067	-1.309682012	20.75675272
-64.16553517	89.73991093	17.42601204	-1.324863434	20.74444958
-64.14386135	90.71144715	17.40479088	-1.351676226	20.72232137
-64.12487269	91.68307151	17.3614254	-1.381280184	20.70229037
-64.10857878	92.65477324	17.34389114	-1.403265238	20.68417601
-64.09498787	93.62654115	17.33757591	-1.412447691	20.67638765
-64.08410686	94.59836369	17.30686378	-1.427837372	20.66777769
-64.07594125	95.57022902	17.28236008	-1.44859004	20.65243423
-64.07049521	96.54212507	17.25418282	-1.465258121	20.64198629
-64.06777149	97.51403963	17.21982384	-1.480918288	20.63391089
-63.76503682	98.48814356	17.30080605	-1.453026533	20.64392577
-63.76774375	99.46442509	17.25977325	-1.466835499	20.63917482
-63.77315623	100.4406899	17.21696854	-1.484730721	20.63072876
-63.78127154	101.4169271	17.18398094	-1.505114436	20.61762708
-63.79208558	102.3931256	17.16187096	-1.520736694	20.60688561
-63.80559288	103.3692749	17.14848328	-1.533822894	20.59675475
-63.82178665	104.3453647	17.14423752	-1.543902874	20.58761202
-63.84065873	105.3213848	17.12925339	-1.552272677	20.58254997
-63.86219965	106.2973256	17.09538078	-1.558528304	20.58377174
-63.8863986	107.2731781	17.05060768	-1.563529849	20.58865389
-63.91324349	108.2489336	16.99919701	-1.568042874	20.5954898
-63.94272092	109.2245841	16.93742752	-1.578405261	20.59876306
-63.97481621	110.2001221	16.8692646	-1.604478121	20.5877372
-64.00951345	111.175541	16.81027985	-1.633518696	20.57171754
-64.04679548	112.1508349	16.76627922	-1.662204146	20.55274525
-64.08664392	113.1259986	16.73198128	-1.681665897	20.54085479
-64.12903922	114.101028	16.70245743	-1.694703937	20.53433416
-64.17396064	115.0759197	16.67169952	-1.705978394	20.52984953
-64.2213863	116.0506714	16.63120079	-1.725684762	20.51908328
-64.27129322	117.0252819	16.58101654	-1.748297572	20.50754867
-64.32365732	117.9997509	16.52923012	-1.771824598	20.49545352
-64.37845345	118.9740794	16.4695282	-1.7986238	20.48183355
-64.43565544	119.9482696	16.40965843	-1.82319653	20.4704771
-64.4952361	120.9223248	16.3529129	-1.844304323	20.46189592
-64.5571673	121.8962496	16.28397369	-1.862271428	20.45914718
-64.62141994	122.8700501	16.17606163	-1.872490883	20.47274938
-64.68796402	123.8437337	16.03041077	-1.870445609	20.50694716
-64.75676865	124.817309	15.99244118	-1.879930973	20.5058436
-64.97642466	127.737496	15.69908237	-2.059678078	20.39085561
-65.05394635	128.7107562	15.70694447	-2.077259302	20.37153883
-65.13356219	129.6839749	15.72665977	-2.088879585	20.35556638
-65.21523674	130.65717	15.73052979	-2.093662024	20.34992964
-65.2989339	131.6303616	15.7349577	-2.094478846	20.34813535
-65.38461697	132.6035711	15.75007439	-2.097319126	20.34195805
-65.47224864	133.5768217	15.75224972	-2.095922232	20.34287474
-65.5617911	134.5501386	15.70608616	-2.100439072	20.34854853
-65.65320599	135.5235486	15.6306076	-2.114985466	20.35066407
-65.74645448	136.4970805	15.54614258	-2.1245718	20.35972344
-65.84149729	137.4707648	15.48038673	-2.133390903	20.36541997
-65.93829472	138.444634	15.47578526	-2.142891407	20.35693525
-66.03680668	139.4187225	15.6078701	-2.162503004	20.30816585
-66.13699271	140.3930668	15.56422138	-2.175877571	20.30442676
-66.23881204	141.3677049	15.36652374	-2.180299282	20.34364691
-66.34222357	142.3426774	15.25390625	-2.182832241	20.36597433
-66.44718595	143.3180264	15.1144762	-2.183282137	20.39630369
-66.55365756	144.2937964	15.03653908	-2.182888985	20.41390151
-66.66159657	145.2700336	14.93790913	-2.173520565	20.44504254
-66.77096094	146.2467867	14.76310158	-2.141866446	20.51528552
-66.88170847	147.224106	14.50509548	-2.040928602	20.67317836
-66.99379678	148.2020442	14.48841286	-1.913405776	20.80438388
-67.10718339	149.1806561	14.58347416	-1.857392311	20.83941251
-67.22182569	150.1599986	14.60934162	-1.903414726	20.78767984
-67.33768099	151.1401307	14.52497292	-1.993713856	20.71600515
-67.45470652	152.1211136	14.33068752	-2.050225258	20.70238235
-67.57285946	153.1030106	14.03421497	-2.110119581	20.70793451
-67.69209696	154.0858872	13.6590786	-2.179831505	20.72103415
-67.81237612	155.0698113	13.30036831	-2.242870092	20.73718105
-67.93365405	156.0548526	12.95403481	-2.302761078	20.75374338
-68.05588788	157.0410835	12.63593006	-2.349402428	20.77732383
-68.17903472	158.0285781	12.35800552	-2.380903244	20.80717501
-68.30305174	159.0174131	12.10522079	-2.399945498	20.84393512
-68.42789612	160.0076672	11.88166046	-2.414146185	20.8790855
-68.55352511	160.9994216	11.69407272	-2.42299509	20.91164669
-68.67989598	161.9927595	11.5501976	-2.423426151	20.94297614
-68.80696609	162.9877663	11.47284698	-2.41126132	20.97221617
-68.93469285	163.9845298	11.44044113	-2.394236803	20.99639429
-69.06303374	164.98314	11.42396164	-2.374202967	21.02006599
-69.1919463	165.9836892	11.39822865	-2.351435184	21.04851434
-69.32138817	166.9862717	11.35793686	-2.325587988	21.08325597
-69.45131702	167.9909842	11.31286621	-2.302316904	21.11647643
-69.58169064	168.9979256	11.24768162	-2.278930664	21.1542522
-69.71246686	170.007197	11.18279934	-2.256106377	21.19139929
-69.84360359	171.0189017	11.11929417	-2.229218245	21.23230622
-69.97505882	172.0331451	11.05393314	-2.207497597	21.26845535
-70.10679058	173.050035	11.00423908	-2.188854933	21.29806801
-70.23875698	174.0696809	10.9531498	-2.17374301	21.32445792
-70.37091616	175.0921949	10.91200829	-2.160779476	21.34650346
-70.50322634	176.1176909	10.87960815	-2.149065018	21.36537027
-70.63564573	177.146285	10.85248566	-2.139788866	21.38063373
-70.76813263	178.1780951	10.83691788	-2.131353855	21.39250533
-70.9006453	179.2132415	10.82223034	-2.124304295	21.40279718
-71.03314207	180.251846	10.81847	-2.117539167	21.4103924
-71.16558122	181.2940325	10.82159138	-2.11086154	21.41638098
-71.29792106	182.3399268	10.83147621	-2.104736805	21.42032363
-71.43011987	183.3896563	10.84811115	-2.098953247	21.42243502
-71.56213589	184.4433504	10.86823368	-2.09309411	21.4238521
-71.69392731	185.5011398	10.89418316	-2.08837533	21.42284252
-71.82545228	186.563157	10.92204094	-2.084445715	21.42062251
-71.95666888	187.6295359	10.95442867	-2.081611156	21.41630746
-72.08753509	188.7004116	10.98632717	-2.079688549	21.41118846
-72.2180088	189.7759208	11.01251316	-2.079515934	21.4055805
-72.34804779	190.8562012	11.03560162	-2.080567122	21.39943252
-72.47760972	191.9413913	11.056077	-2.08251977	21.39295992
-72.60665211	193.0316309	11.0752182	-2.085850477	21.38540378
-72.73513231	194.1270603	11.09236336	-2.089681625	21.37778783
-72.86300753	195.2278204	11.1089077	-2.094500065	21.36931722
-72.99023477	196.3340525	11.12799644	-2.100687504	21.35891593
-73.11677087	197.4458982	11.15105629	-2.107810736	21.34670222
-73.24257243	198.5634992	11.17788792	-2.115785599	21.33280427
-73.36759585	199.6869967	11.20958519	-2.125814199	21.31577847
-73.4917973	200.8165319	11.24578571	-2.137433767	21.29616762
-73.61513271	201.9522451	11.28586769	-2.152241707	21.27251156
-73.73755774	203.0942756	11.32832527	-2.17099905	21.24438168
-73.8590278	204.2427618	11.37940598	-2.192610264	21.21149438
-73.97949803	205.3978403	11.42874241	-2.218072653	21.17514094
-74.0989233	206.5596461	11.47359371	-2.247673988	21.13563866
-74.21725819	207.7283119	11.50726795	-2.270741224	21.10513782
-74.334457	208.9039681	11.5346756	-2.291225195	21.07860359
-74.45047372	210.086742	11.55720425	-2.305774927	21.05908065
-74.56526207	211.2767579	11.57562351	-2.316463232	21.04432628
-74.67877548	212.4741362	11.58998013	-2.324875593	21.03274469
-74.79096709	213.6789933	11.59798717	-2.332468271	21.02338445
-74.90178976	214.891441	11.60333633	-2.339470863	21.01520103
-75.01119608	216.1115862	11.61287689	-2.3449893	21.00757651
-75.11913837	217.3395302	11.62431622	-2.347625494	21.00241508
-75.2255687	218.5753683	11.65660381	-2.350221395	20.99269167
-75.33043894	219.8191892	11.71907616	-2.354258537	20.97486372
-77.35109084	300.9848835	15.40410423	-1.231801033	21.28384925
-77.303555	302.4326195	15.45467377	-1.225877881	21.27860915
-77.25326409	303.8741635	15.55462074	-1.216633797	21.26578988
-77.20025473	305.3092536	15.65661144	-1.204197288	21.25571189
-77.144565	306.7376444	15.77532673	-1.186960101	21.24674261
-77.08623429	308.1591079	15.75982952	-1.16933167	21.26779206
-77.02530328	309.5734332	15.77421474	-1.160062075	21.27388611
-76.96181378	310.9804267	15.81393909	-1.156509757	21.26866925
-76.89580864	312.3799117	15.86198711	-1.152707815	21.26186457
-76.8273317	313.7717288	15.91077805	-1.147325873	21.25647588
-76.75642764	315.1557354	15.93772697	-1.142018199	21.25583457
-76.68314195	316.5318056	15.96325111	-1.139695406	21.25252289
-76.60752077	317.8998296	15.96300316	-1.142221928	21.25005111
-76.52961088	319.2597135	15.98168087	-1.149013638	21.23913628
-76.44945957	320.6113792	15.97755527	-1.155258298	21.23380235
-76.36711457	321.9547634	15.9870348	-1.15934217	21.22762587
-76.28262401	323.2898174	15.98304367	-1.161891937	21.22595714
-76.1960363	324.6165067	15.98382568	-1.167726755	21.21994969
-76.1074001	325.9348101	15.99376011	-1.174736857	21.21074656
-76.01676425	327.2447194	16.00470161	-1.180215001	21.20285308
-75.92417773	328.5462389	15.98984909	-1.188349366	21.19799741
-75.82968954	329.8393845	16.05838013	-1.200465441	21.17075307
-75.73334876	331.1241833	16.16701508	-1.21601665	21.13122064
-75.6352044	332.4006731	16.0649662	-1.229216576	21.14054806
-75.53530543	333.6689014	16.06560898	-1.2432307	21.12639204
-75.4337007	334.9289253	15.97065926	-1.249335527	21.14124742
-75.33043894	336.1808108	15.94140625	-1.254945397	21.14209517
-75.2255687	337.4246317	15.95450401	-1.259923697	21.13422553
-75.11913837	338.6604698	15.99401283	-1.264043212	21.12138442
-70.76813263	17.82190485	15.58465958	-1.523761749	20.95203084
-70.63564573	18.85371502	15.61784267	-1.531947732	20.93651967
-70.50322634	19.88230907	15.71727371	-1.548440099	20.89807785
-70.37091616	20.90780507	15.80765057	-1.561356187	20.86521102
-70.23875698	21.93031907	15.86643314	-1.564707637	20.84888328
-70.10679058	22.94996503	15.98299789	-1.557902575	20.82995661
-69.97505882	23.96685485	16.00414658	-1.541630149	20.84156045
-69.84360359	24.9810983	16.07877541	-1.537335992	20.82938025
-69.71246686	25.992803	16.2112236	-1.52687037	20.81060786
-69.58169064	27.00207441	16.41640663	-1.537711143	20.75447282
-69.45131702	28.00901583	16.4677887	-1.539364219	20.74147713
-69.32138817	29.01372834	16.3849678	-1.533562303	20.7655618
-69.1919463	30.01631084	16.21239662	-1.520569563	20.81664973
-68.80696609	33.01223373	16.3319416	-1.574079752	20.73674992
-68.67989598	34.00724055	16.41613197	-1.579929352	20.71231525
-68.55352511	35.00057839	16.42676735	-1.568976402	20.72092043
-68.42789612	35.99233275	16.4967556	-1.559753537	20.71469335
-68.30305174	36.98258692	16.4924984	-1.560326338	20.71506033
-65.84149729	58.52923522	17.23968887	-1.371713519	20.73873044
-65.74645448	59.50291953	16.92781258	-1.327632785	20.85165804
-65.65320599	60.47645139	16.94353294	-1.300257087	20.87556346
-65.5617911	61.44986141	16.96970367	-1.279526472	20.89051687
-65.47224864	62.4231783	17.03971481	-1.258220673	20.89636767
-65.38461697	63.39642894	17.11539459	-1.232488513	20.90539348
-65.2989339	64.36963839	17.17728806	-1.204247475	20.9199715
-65.21523674	65.34282995	17.2326088	-1.178213835	20.93379305
-65.13356219	66.31602515	17.27596474	-1.145687819	20.95674822
-65.05394635	67.2892438	17.30484581	-1.116246939	20.97981359
-64.97642466	68.26250403	17.31690979	-1.100244522	20.99315288
-64.9010319	69.23582232	17.32337952	-1.093874335	20.99809487
-64.82780213	70.20921353	17.3277092	-1.094677925	20.9963355
-64.75676865	71.18269095	17.32922173	-1.100013137	20.99066639
-64.68796402	72.15626631	17.33080101	-1.109350562	20.98098034
-64.62141994	73.12994987	17.33334923	-1.123363614	20.96640477
-64.5571673	74.10375039	17.3381958	-1.132788181	20.95591032
-64.4952361	75.07767525	17.3463192	-1.141200066	20.94570519
-64.43565544	76.05173043	17.36080742	-1.14808774	20.93561923
-64.37845345	77.02592059	17.37606621	-1.154080987	20.9262576
-64.32365732	78.00024912	17.39078331	-1.166005135	20.91108464
-64.27129322	78.97471814	17.40526009	-1.181840062	20.89205396
-64.2213863	79.94932861	17.41635132	-1.201047897	20.87039773
-64.17396064	80.92408033	17.43573189	-1.2143929	20.85277445
-64.12903922	81.89897203	17.46120071	-1.21185112	20.84969398
-64.08664392	82.8740014	17.47953224	-1.20176959	20.85572881
-64.04679548	83.84916514	17.48937798	-1.203196049	20.8521289
-64.00951345	84.82445901	17.49188042	-1.211447954	20.84332458
-63.97481621	85.79987792	17.49090004	-1.223142743	20.83184621
-63.94272092	86.77541594	17.49774742	-1.235540628	20.81793676
-63.91324349	87.75106639	17.50746155	-1.250481367	20.80085162
-63.8863986	88.72682188	17.51099205	-1.263908505	20.78664513
-63.86219965	89.70267437	17.50554276	-1.278747201	20.77300937
-63.84065873	90.67861524	17.48888969	-1.308908224	20.74652451
-63.82178665	91.65463535	17.45840073	-1.340536475	20.72162672
-63.80559288	92.63072507	17.43648911	-1.364511371	20.70248883
-63.79208558	93.60687439	17.42912483	-1.378160596	20.69046527
-63.78127154	94.58307293	17.40977859	-1.394047856	20.6788487
-63.77315623	95.55931006	17.39394951	-1.409600496	20.66679034
-63.76774375	96.53557491	17.37046623	-1.424031734	20.65754305
-63.76503682	97.51185644	17.3400116	-1.438188434	20.65010923
-63.45689557	98.49029483	17.43997002	-1.402959585	20.6632722
-63.45958488	99.4708795	17.39728355	-1.416600943	20.6590539
-63.46496216	100.4514492	17.35469818	-1.433779955	20.65127563
-63.4730247	101.4319941	17.32382774	-1.447391987	20.64447827
-63.48376845	102.4125044	17.30277252	-1.466724277	20.62979393
-63.49718803	103.3929707	17.28750801	-1.485862017	20.61402584
-63.51327672	104.3733838	17.27567673	-1.499333382	20.60316624
-63.53202646	105.3537346	17.25045204	-1.507775426	20.60029256
-63.5534279	106.3340148	17.20837593	-1.512260556	20.60509575
-63.57747036	107.3142163	17.15503502	-1.514403582	20.61472776
-63.60414189	108.2943314	17.0945797	-1.519118071	20.62335882
-63.63342926	109.2743534	17.02757835	-1.534340501	20.62292697
-63.66531797	110.2542758	16.96257591	-1.559666395	20.6119504
-63.69979229	111.2340929	16.9056778	-1.58483994	20.59933715
-63.73683527	112.2137999	16.85998344	-1.609020829	20.58524331
-63.77642875	113.1933926	16.82176399	-1.629214048	20.57348706
-63.81855338	114.1728677	16.78482819	-1.641065478	20.56978923
-63.86318869	115.1522229	16.74571037	-1.654547691	20.56494229
-63.91031303	116.1314568	16.69709396	-1.672629356	20.55759273
-63.95990368	117.1105688	16.63892746	-1.695374608	20.54768776
-64.01193682	118.0895598	16.57658768	-1.725054622	20.53176929
-64.06638758	119.0684314	16.50716019	-1.757010698	20.51513937
-64.12323007	120.0471864	16.43726158	-1.78521359	20.50236664
-64.18243741	121.0258292	16.36552048	-1.811863542	20.49155357
-64.24398172	122.0043648	16.28419876	-1.834367394	20.48700153
-64.30783422	122.9828001	16.19066429	-1.850258827	20.49175789
-64.3739652	123.9611429	16.0838089	-1.860696912	20.50490819
-64.4423441	124.9394027	15.976758	-1.874461055	20.51477559
-64.51293948	125.9175901	15.83998299	-1.896141648	20.52328816
-64.58571913	126.8957174	15.76211929	-1.938783884	20.49783437
-64.66065003	127.8737983	15.71244526	-2.006934643	20.44064919
-64.73769844	128.851848	15.74847889	-2.04123807	20.39839131
-64.81682988	129.8298834	15.76836586	-2.060445786	20.37479354
-64.89800919	130.8079228	15.77365494	-2.071846008	20.36222575
-64.9812006	131.7859863	15.77951813	-2.078787804	20.35398965
-65.06636767	132.7640955	15.79375935	-2.082452297	20.3471814
-65.15347342	133.742274	15.79679489	-2.084270239	20.34469336
-65.24248029	134.7205468	15.77732086	-2.08848691	20.34477559
-65.33335022	135.6989407	15.74406338	-2.099281788	20.34132232
-65.42604463	136.6774845	15.69873333	-2.115338564	20.33527218
-65.52052451	137.6562087	15.65798473	-2.128051281	20.33155474
-65.61675042	138.6351454	15.64581776	-2.1412642	20.32102769
-65.7146825	139.614329	15.67505646	-2.157192469	20.29864496
-65.81428054	140.5937954	15.64666462	-2.170765638	20.2913393
-65.91550398	141.5735825	15.55347157	-2.182768822	20.29990854
-66.01831195	142.5537303	15.46738243	-2.191788673	20.30989291
-66.12266328	143.5342805	15.35561371	-2.198023319	20.32833127
-66.22851657	144.5152769	15.25166035	-2.199917555	20.3493848
-66.33583015	145.4967651	15.14051151	-2.195021629	20.37881689
-66.44456215	146.478793	14.96153641	-2.169437647	20.44390972
-66.55467051	147.4614103	14.71496105	-2.105490685	20.56228833
-66.66611302	148.4446687	14.64904404	-1.991357446	20.69097279
-66.77884732	149.428622	14.7370224	-1.936977983	20.72593098
-66.89283089	150.413326	14.64805508	-1.950286865	20.73226168
-67.00802117	151.3988387	14.58725262	-1.99685061	20.69912011
-67.12437545	152.38522	14.43245506	-2.03726387	20.6928785
-67.241851	153.3725319	14.15410042	-2.086904764	20.70468455
-67.36040502	154.3608387	13.80943871	-2.145353794	20.72231978
-67.47999465	155.3502064	13.45690441	-2.206633568	20.73886215
-67.60057706	156.3407035	13.1076107	-2.262521505	20.76008099
-67.72210935	157.3324004	12.78203583	-2.310741663	20.78373166
-67.84454867	158.3253696	12.4889431	-2.342637777	20.81653593
-67.96785216	159.3196859	12.2183609	-2.364121199	20.85478368
-68.09197698	160.315426	11.98620033	-2.378317356	20.8918371
-68.21688034	161.3126688	11.78988361	-2.383734226	20.92975725
-68.34251947	162.3114953	11.64934349	-2.382257462	20.96225832
-68.46885167	163.3119887	11.56908035	-2.379075289	20.98315863
-68.59583425	164.3142342	11.52632427	-2.366896868	21.00477548
-68.72342462	165.3183192	11.49783707	-2.348103285	21.02985763
-68.85158023	166.3243332	11.4562521	-2.323746204	21.06339461
-68.98025859	167.3323678	11.40501022	-2.301329136	21.09712335
-69.10941728	168.3425165	11.34334946	-2.278259277	21.13380486
-69.23901393	169.354875	11.26098156	-2.254007339	21.17623956
-69.36900625	170.3695412	11.18597126	-2.228926182	21.21787928
-69.499352	171.3866149	11.108181	-2.208083391	21.25589431
-69.63000902	172.4061979	11.04086304	-2.190587521	21.28825066
-69.76093517	173.4283939	10.98643398	-2.175997019	21.31485641
-69.8920884	174.4533089	10.93475342	-2.163661718	21.33860022
-70.02342669	175.4810505	10.90273285	-2.151313543	21.35801695
-70.15490805	176.5117283	10.87653065	-2.141387701	21.37372695
-70.28649054	177.545454	10.85909462	-2.13258481	21.38637885
-70.41813226	178.5823409	10.84484577	-2.124543905	21.3975652
-70.54979131	179.622504	10.83255863	-2.117781162	21.40704033
-70.6814258	180.6660603	10.82935524	-2.111218214	21.41431043
-70.81299387	181.7131283	10.82856083	-2.104807854	21.42089616
-70.94445361	182.7638283	10.8351469	-2.098588705	21.42566143
-71.07576314	183.818282	10.84627819	-2.092496395	21.4292965
-71.20688052	184.8766126	10.86265659	-2.086721659	21.43145569
-71.33776378	185.9389447	10.88383198	-2.081771851	21.43173102
-71.46837091	187.0054044	10.9067421	-2.077768326	21.43067713
-71.59865982	188.0761188	10.93439674	-2.074678421	21.42766225
-71.72858838	189.1512162	10.96123886	-2.072411537	21.42400373
-71.85811432	190.2308261	10.98881721	-2.071310997	21.41901633
-71.98719533	191.3150786	11.01652336	-2.071245193	21.41296599
-72.11578895	192.4041048	11.04299545	-2.072382212	21.40598524
-72.24385262	193.4980363	11.06640244	-2.074249983	21.39895036
-72.37134364	194.5970052	11.08542728	-2.077309847	21.39169075
-72.49821914	195.7011441	11.10316372	-2.081171989	21.38391328
-72.62443614	196.8105855	11.12111092	-2.085566998	21.37555642
-72.74995145	197.925462	11.13977337	-2.09128809	21.36571558
-72.87472171	199.045906	11.16161156	-2.097621918	21.35456096
-72.99870338	200.1720493	11.18610191	-2.105401278	21.34137534
-73.1218527	201.3040232	11.21529388	-2.114372969	21.32595951
-73.24412573	202.4419582	11.24538803	-2.125963688	21.30772549
-73.36547828	203.5859832	11.27614784	-2.139565229	21.2873337
-73.48586595	204.7362262	11.31035233	-2.157608747	21.26173953
-73.60524412	205.8928132	11.34678078	-2.179311514	21.23199516
-73.72356791	207.0558681	11.38887405	-2.203099012	21.19891555
-73.84079221	208.2255128	11.43824005	-2.22775197	21.16336502
-73.95687169	209.4018662	11.4882164	-2.254566669	21.12551801
-74.07176074	210.5850444	11.53293419	-2.273760796	21.09645241
-74.18541353	211.77516	11.56846809	-2.288696051	21.07367302
-74.29778399	212.9723218	11.59631252	-2.300751686	21.05547072
-74.40882583	214.1766345	11.61645603	-2.311034679	21.04074103
-74.51849251	215.3881983	11.62898922	-2.320003033	21.02900597
-74.62673729	216.6071082	11.640481	-2.325801849	21.02067034
-74.73351322	217.8334537	11.65368366	-2.330757856	21.01279983
-74.83877317	219.0673185	11.67096424	-2.335652351	21.00409064
-74.94246982	220.3087798	11.69378948	-2.338933945	20.99577036
-76.93568542	300.7187369	15.56559086	-1.228216648	21.25178537
-76.88892102	302.1518676	15.58234787	-1.218740225	21.25756267
-76.83943851	303.579243	15.6352005	-1.207432508	21.25720314
-76.78727273	305.0006155	15.70923328	-1.1988765	21.24941637
-76.73245994	306.4157524	15.81112957	-1.188331962	21.23746725
-76.67503771	307.8244365	15.87538052	-1.171380758	21.24023502
-76.61504485	309.2264661	15.90568447	-1.154252291	21.25067387
-76.5525213	310.6216551	15.93619061	-1.144205928	21.25398599
-76.48750809	312.009833	15.9469595	-1.136498094	21.25931659
-76.42004717	313.3908448	15.9738245	-1.127652764	21.26223145
-76.35018139	314.7645509	15.98044968	-1.120749474	21.26767223
-76.27795441	316.1308269	16.00185013	-1.12028563	21.26341191
-76.20341059	317.4895632	16.00227547	-1.123979568	21.25962408
-76.12659495	318.8406648	16.00491714	-1.130522966	21.25249753
-76.04755304	320.1840514	16.00148392	-1.135439754	21.24833863
-75.96633094	321.5196561	15.99252701	-1.140952587	21.24480304
-75.88297512	322.8474258	15.98216057	-1.147365689	21.24067834
-75.79753242	324.1673205	15.96974754	-1.154990196	21.23579401
-75.71004998	325.4793126	15.96772099	-1.162582874	21.2286487
-75.62057517	326.7833868	15.95771217	-1.169330835	21.22411019
-75.52915553	328.0795392	15.94085693	-1.179995537	21.21716629
-75.43583875	329.3677774	15.96730137	-1.193683505	21.1976407
-75.34067258	330.648119	15.98346043	-1.208098412	21.17965867
-75.24370483	331.9205922	15.97615433	-1.22082293	21.16854698
-75.14498329	333.1852345	15.95405769	-1.231381655	21.1628661
-75.04455573	334.4420921	15.93094826	-1.241294384	21.15805479
-74.94246982	335.6912202	15.95806313	-1.250217915	21.14314563
-74.83877317	336.9326815	15.9416256	-1.25806284	21.1389293
-74.73351322	338.1665463	15.99693394	-1.270777583	21.11400521
-74.62673729	339.3928918	15.98178673	-1.285248995	21.10287756
-74.51849251	340.6118017	15.96412277	-1.295671105	21.09635477
-74.40882583	341.8233655	15.83929443	-1.304047346	21.11553446
-70.6814258	15.33393971	15.51570892	-1.492234349	20.99877913
-70.54979131	16.37749601	15.61244774	-1.497996807	20.97166153
-70.41813226	17.41765914	15.72767353	-1.506969929	20.93725225
-70.28649054	18.45454597	15.63820648	-1.507660985	20.95631109
-70.15490805	19.48827165	15.71436405	-1.517681837	20.92947842
-70.02342669	20.51894953	15.77972412	-1.527813315	20.90491867
-69.8920884	21.54669112	15.85579967	-1.532641411	20.88329685
-69.76093517	22.57160608	15.96393299	-1.522269845	20.86979793
-69.63000902	23.59380214	16.05386543	-1.51156199	20.86065315
-69.499352	24.61338509	16.15128326	-1.509971261	20.84073884
-69.36900625	25.63045876	16.25601196	-1.505812645	20.82177853
-69.23901393	26.64512497	16.3484745	-1.507979751	20.79920027
-69.10941728	27.65748354	16.39578438	-1.511664152	20.78507219
-68.98025859	28.66763223	16.3410244	-1.505638599	20.80318604
-68.85158023	29.67566675	16.21908951	-1.498694658	20.83704717
-68.72342462	30.68168075	16.03328705	-1.49367094	20.88308689
-68.59583425	31.68576579	16.19639969	-1.521466374	20.81928425
-68.46885167	32.68801132	16.25917435	-1.546806693	20.78008639
-68.34251947	33.68850472	16.35620689	-1.55679214	20.74868095
-68.21688034	34.68733124	16.41326332	-1.556107163	20.73677069
-68.09197698	35.68457402	16.4643631	-1.546966076	20.73463147
-67.96785216	36.68031409	16.4792881	-1.540786743	20.7375161
-67.84454867	37.67463035	16.49936104	-1.537981153	20.73589058
-67.72210935	38.6675996	16.49733925	-1.545453548	20.7288645
-67.60057706	39.65929649	16.42315483	-1.54169631	20.74899799
-67.47999465	40.64979359	16.356884	-1.53663671	20.76868691
-65.81428054	55.40620462	17.07350159	-1.327494025	20.81963587
-65.7146825	56.385671	17.13599586	-1.334711432	20.79862281
-65.61675042	57.36485456	17.17388725	-1.335736871	20.78923283
-65.52052451	58.34379133	17.19070244	-1.348674297	20.77258344
-65.42604463	59.32251547	17.02738953	-1.323322177	20.83398698
-65.33335022	60.30105928	16.99250793	-1.295547366	20.86946192
-65.24248029	61.27945324	17.00617218	-1.268386602	20.89360629
-65.15347342	62.257726	17.05669022	-1.243112683	20.90772833
-65.06636767	63.23590445	17.11832428	-1.214568138	20.92266712
-64.9812006	64.21401371	17.17817688	-1.181490064	20.9425327
-64.89800919	65.1920772	17.2176609	-1.148229718	20.96707693
-64.81682988	66.1701166	17.24886322	-1.117260814	20.9911579
-64.73769844	67.14815196	17.27497482	-1.094398856	21.00825571
-64.66065003	68.12620168	17.28001022	-1.081476092	21.0200669
-64.58571913	69.10428258	17.28359032	-1.07822454	21.02252815
-64.51293948	70.08240988	17.28338623	-1.080409527	21.02038821
-64.4423441	71.0605973	17.28486252	-1.085870981	21.01460087
-64.3739652	72.03885705	17.2865696	-1.093221426	21.00687359
-64.30783422	73.01719989	17.2893219	-1.102288485	20.99719895
-64.24398172	73.99563517	17.29906273	-1.111600995	20.98573615
-64.18243741	74.97417084	17.31467819	-1.117732048	20.97615798
-64.12323007	75.95281355	17.33374596	-1.120266795	20.96941401
-64.06638758	76.93156864	17.35601997	-1.121601224	20.96316258
-64.01193682	77.91044021	17.38152504	-1.127452731	20.95168081
-63.95990368	78.88943116	17.40325356	-1.142532468	20.9318045
-63.91031303	79.86854324	17.42101288	-1.161264062	20.90915252
-63.86318869	80.84777709	17.44911385	-1.170092344	20.89412093
-63.81855338	81.82713229	17.48734283	-1.162531257	20.89324295
-63.77642875	82.80660742	17.516119	-1.154876232	20.89454562
-63.73683527	83.78620012	17.53504372	-1.157351613	20.8878926
-63.69979229	84.7659071	17.54600143	-1.168321609	20.87450368
-63.66531797	85.74572423	17.55262184	-1.180634856	20.86072898
-63.63342926	86.72564661	17.56369781	-1.19184041	20.84707839
-63.60414189	87.70566856	17.57835007	-1.201962233	20.83372208
-63.57747036	88.68578375	17.58946037	-1.214141965	20.81908974
-63.5534279	89.6659852	17.59084511	-1.232610106	20.80031592
-63.53202646	90.64626537	17.57953644	-1.260031462	20.77539096
-63.51327672	91.62661623	17.56227112	-1.293797493	20.74543626
-63.49718803	92.60702925	17.54810333	-1.32002902	20.72233227
-63.48376845	93.58749555	17.53964233	-1.338117123	20.70611194
-63.4730247	94.5680059	17.52620888	-1.352095962	20.69509855
-63.46496216	95.54855079	17.5166111	-1.361453056	20.68786017
-63.45958488	96.5291205	17.50274086	-1.371919274	20.68045581
-63.45689557	97.50970517	17.47613335	-1.386796236	20.67145247
-63.14325327	98.4924139	17.58760643	-1.343813658	20.68982731
-63.14592414	99.47723725	17.54748726	-1.360962391	20.6815349
-63.15126456	100.4620473	17.50816727	-1.376883388	20.67429382
-63.15927185	101.4468353	17.47886467	-1.389185667	20.6684601
-63.16994203	102.4315927	17.45641136	-1.408343196	20.65425915
-63.18326976	103.4163109	17.43856621	-1.429772496	20.63676918
-63.19924842	104.400982	17.42216301	-1.446555495	20.6236072
-63.21787006	105.385598	17.39208412	-1.455162168	20.62164045
-63.23912542	106.3701515	17.34459877	-1.455977917	20.63130712
-63.26300399	107.3546356	17.28564453	-1.458209038	20.64209018
-63.28949395	108.3390437	17.22001648	-1.468634009	20.64615264
-63.31858222	109.3233698	17.15161705	-1.484645963	20.6452399
-63.35025451	110.3076087	17.08911896	-1.505926847	20.6377555
-63.38449526	111.2917556	17.03436089	-1.530147433	20.62562279
-63.42128772	112.2758066	16.986763	-1.551181316	20.61509617
-63.46061396	113.2597585	16.94351387	-1.569798946	20.60602581
-63.50245486	114.2436089	16.89860916	-1.584665179	20.60107231
-63.54679018	115.2273563	16.85064125	-1.599180579	20.59714586
-63.59359854	116.2110001	16.79302788	-1.615549803	20.59349482
-63.64285747	117.1945408	16.72686958	-1.639428616	20.58422048
-63.69454342	118.1779797	16.65576935	-1.671752214	20.5675923
-63.7486318	119.1613194	16.57693291	-1.707190394	20.54955731
-63.805097	120.1445634	16.49801445	-1.741036415	20.53313258
-63.86391243	121.1277166	16.41652679	-1.773537278	20.51862016
-63.92505053	122.110785	16.33010674	-1.800505877	20.51072884
-63.9884828	123.0937756	16.24139977	-1.821048737	20.50976809
-64.05417985	124.0766972	16.14792061	-1.837839246	20.51361316
-64.12211142	125.0595595	16.04987907	-1.855019212	20.51807592
-64.19224639	126.0423738	15.94431782	-1.878913403	20.51748443
-64.26455286	127.0251526	15.86471558	-1.917587996	20.49638208
-64.33899812	128.0079102	15.81664562	-1.964368939	20.4602126
-64.41554874	128.990662	15.816432	-2.000080109	20.42454859
-64.49417057	129.9734251	15.8236618	-2.022764683	20.40026803
-64.57482875	130.9562182	15.82982159	-2.037544012	20.38412893
-64.65748781	131.9390615	15.83437824	-2.046676159	20.3739909
-64.74211163	132.9219767	15.84226418	-2.054026365	20.36489987
-64.82866352	133.9049874	15.8515892	-2.058455229	20.3584125
-64.91710621	134.8881187	15.85382652	-2.06480813	20.35156571
-65.00740192	135.8713975	15.84403038	-2.074386358	20.34414998
-65.09951237	136.8548522	15.82173061	-2.093617439	20.32984159
-65.19339883	137.8385132	15.80043697	-2.114237785	20.31392182
-65.2890221	138.8224125	15.78998089	-2.134747267	20.29572053
-65.38634259	139.8065841	15.78691864	-2.152768373	20.27837541
-65.48532035	140.7910635	15.76115322	-2.169203758	20.26762776
-65.58591504	141.7758884	15.69817829	-2.183460951	20.26727232
-65.68808603	142.761098	15.62623692	-2.196727991	20.26988638
-65.79179237	143.7467336	15.5244751	-2.204516888	20.28456146
-65.89699284	144.7328383	15.40935326	-2.207598209	20.30689335
-66.003646	145.7194571	15.27896404	-2.202178717	20.34109633
-66.11171014	146.7066371	15.09589767	-2.18136692	20.40232013
-66.22114339	147.694427	14.87693405	-2.133405685	20.4986177
-66.33190368	148.6828776	14.73981667	-2.04281044	20.61948169
-66.44394878	149.6720418	14.78098106	-1.979497194	20.67370787
-66.55723635	150.6619742	14.79433823	-1.978506923	20.67174954
-66.6717239	151.6527316	14.72808361	-2.001512289	20.66336992
-66.78736887	152.6443727	14.57953262	-2.027693748	20.66998117
-66.90412858	153.6369582	14.31513596	-2.06643033	20.6896103
-67.02196033	154.6305506	13.98180199	-2.114941359	20.71468293
-67.14082133	155.6252148	13.6320076	-2.166964054	20.73987754
-67.26066877	156.6210174	13.27751541	-2.219707012	20.76538892
-67.38145984	157.6180271	12.94417858	-2.263701439	20.79497879
-67.50315167	158.6163147	12.63628674	-2.299613237	20.82703428
-67.62570143	159.6159527	12.35307407	-2.323776007	20.86539086
-67.74906628	160.617016	12.10654449	-2.337542534	20.90604588
-67.87320341	161.6195813	11.89385223	-2.342802286	20.94773806
-67.99807004	162.6237273	11.74479771	-2.343066454	20.98037776
-68.1236234	163.6295348	11.64832401	-2.340397358	21.00434348
-68.24982078	164.6370865	11.59195805	-2.334030867	21.02315279
-68.37661952	165.6464671	11.55509758	-2.316365242	21.04895538
-68.503977	166.6577632	11.50173855	-2.297746658	21.079353
-68.63185064	167.6710636	11.44474125	-2.27716136	21.11252048
-68.76019793	168.6864589	11.37023449	-2.253801107	21.15232814
-68.88897641	169.7040414	11.28187943	-2.22902298	21.1966107
-69.01814367	170.7239057	11.20010662	-2.208065748	21.23561932
-69.14765737	171.7461482	11.11301994	-2.191996574	21.27091293
-69.2774752	172.7708668	11.04533672	-2.178200006	21.29965061
-69.40755492	173.7981618	10.98565769	-2.165702105	21.32532269
-69.53785431	174.8281349	10.93713474	-2.15413475	21.34760151
-69.66833123	175.8608897	10.90426922	-2.143682718	21.36530862
-69.79894355	176.8965315	10.87621784	-2.135221004	21.37996269
-69.92964919	177.9351674	10.86011696	-2.126734257	21.39200372
-70.06040607	178.9769061	10.84838009	-2.119369984	21.40195892
-70.19117216	180.0218579	10.84283352	-2.112169743	21.41038356
-70.32190542	181.0701345	10.84203625	-2.105244398	21.41748491
-70.45256383	182.1218493	10.84144402	-2.098522425	21.42433762
-70.58310536	183.1771171	10.84704113	-2.092014551	21.42960992
-70.71348797	184.2360539	10.85447788	-2.086212397	21.43377041
-70.84366958	185.2987771	10.86846352	-2.080485821	21.43640965
-70.97360811	186.3654053	10.8848362	-2.07566762	21.43761357
-71.10326141	187.4360582	10.90485096	-2.071636677	21.43722625
-71.23258728	188.5108564	10.92823887	-2.068328381	21.43537165
-71.36154348	189.5899215	10.95161533	-2.065523624	21.43301604
-71.49008767	190.6733759	10.97526932	-2.063684702	21.42963333
-71.61817745	191.7613427	10.99689102	-2.06316781	21.42537722
-71.7457703	192.8539454	11.01952171	-2.063570261	21.41997903
-71.87282361	193.951308	11.04333496	-2.064526558	21.41376595
-71.99929465	195.0535549	11.06828403	-2.066423655	21.40636133
-72.12514058	196.1608102	11.09328079	-2.068768024	21.39849891
-72.2503184	197.2731982	11.11581993	-2.072106361	21.39018504
-72.37478497	198.3908431	11.13669777	-2.076416969	21.38126564
-72.498497	199.5138682	11.15882969	-2.081170082	21.3716269
-72.62141105	200.6423965	11.1814394	-2.086770058	21.36103581
-72.74348349	201.7765499	11.20591068	-2.093821526	21.3485823
-72.86467051	202.9164494	11.22812462	-2.102540731	21.33495935
-72.98492813	204.0622145	11.25102997	-2.113484859	21.31895886
-73.10421217	205.2139631	11.27464962	-2.127575159	21.29965451
-73.22247827	206.3718112	11.30103397	-2.144626856	21.27677845
-73.33968186	207.5358726	11.33199215	-2.165136337	21.24943493
-73.45577818	208.7062588	11.3680172	-2.186082363	21.22053636
-73.57072226	209.8830782	11.4087429	-2.210116148	21.18751235
-73.68446894	211.0664364	11.45419025	-2.235612392	21.15198358
-73.79697287	212.2564353	11.50714493	-2.255805969	21.12010023
-73.90818851	213.453173	11.55999756	-2.272118568	21.09212038
-74.01807013	214.6567434	11.60659218	-2.284746885	21.06920628
-74.12657184	215.8672359	11.63996601	-2.293857813	21.05272806
-74.23364758	217.0847347	11.66073036	-2.302048683	21.03995344
-74.33925112	218.3093189	11.67589569	-2.310218096	21.02843628
-74.44333614	219.5410613	11.68713856	-2.317586899	21.01858561
-74.54585617	220.7800289	11.69837189	-2.322627306	21.01106543
-74.64676467	222.0262816	11.76918697	-2.32107687	20.9969834
-74.746015	223.2798724	11.81347656	-2.326580286	20.98170303
-75.47473062	233.5763719	11.72578239	-2.632422686	20.69521917
-75.55696385	234.8969679	11.74338627	-2.631820917	20.69193487
-75.63707633	236.2249331	11.83103371	-2.647771597	20.65663597
-75.71502315	237.560211	11.84051228	-2.650817156	20.65149802
-76.51196309	300.4654583	15.8268261	-1.228684306	21.19364989
-76.46595113	301.884602	15.83461094	-1.217929482	21.2026862
-76.41725767	303.2983929	15.97453213	-1.210122347	21.17960566
-76.36591592	304.7065968	15.94621849	-1.200575233	21.19540303
-76.31196043	306.1089935	15.91658306	-1.194499493	21.2080208
-76.25542708	307.5053761	15.94452477	-1.183562517	21.21278963
-76.19635292	308.8955523	15.93307209	-1.162755013	21.23612532
-76.13477618	310.2793435	15.95330811	-1.13754642	21.2568668
-76.0707361	311.6565856	15.94079113	-1.121964931	21.27521142
-76.00427291	313.0271282	15.99802589	-1.113425851	21.27111589
-75.93542772	314.3908354	16.01403427	-1.106399417	21.27460847
-75.86424248	315.7475847	16.01240349	-1.105934978	21.27543291
-75.79075984	317.0972676	16.00178719	-1.110040188	21.27367125
-75.71502315	318.439789	15.99883747	-1.115252852	21.26910974
-75.63707633	319.7750669	15.98784447	-1.119690776	21.26709852
-75.55696385	321.1030321	15.96953773	-1.125052571	21.26577795
-75.47473062	322.4236281	15.96398354	-1.132734418	21.2593222
-75.39042197	323.7368105	15.95136356	-1.141640067	21.25320241
-75.30408356	325.0425464	15.94203949	-1.150046825	21.24685395
-75.21576134	326.3408146	15.92829323	-1.159189343	21.24074593
-75.1255015	327.6316045	15.91940689	-1.170047998	21.23184894
-75.03335039	328.914916	15.91873646	-1.181883931	21.220161
-74.93935453	330.1907593	15.92165279	-1.194120407	21.20728074
-74.84356052	331.4591536	15.9204483	-1.207064629	21.19460241
-74.746015	332.7201276	15.91283035	-1.220038056	21.18331065
-74.64676467	333.9737184	15.90550327	-1.232600808	21.17236536
-74.54585617	335.2199711	15.92091656	-1.242040396	21.15952328
-74.44333614	336.4589387	15.90811539	-1.253238201	21.15115134
-74.33925112	337.6906811	15.92813396	-1.268391013	21.13157941
-74.23364758	338.9152653	15.92193031	-1.283828855	21.11751103
-74.12657184	340.1327641	15.90816307	-1.298173785	21.10620523
-74.01807013	341.3432566	15.86750507	-1.311363578	21.10199071
-70.32190542	14.92986552	15.49271393	-1.469553828	21.02653581
-70.19117216	15.97814214	15.56077862	-1.472090006	21.00897432
-70.06040607	17.02309388	15.6707449	-1.471172452	20.98561675
-69.92964919	18.06483257	15.71131134	-1.46831727	20.97951687
-69.79894355	19.1034685	15.79505634	-1.477782011	20.95156537
-69.66833123	20.13911034	15.86921406	-1.484201312	20.92877572
-69.53785431	21.17186513	15.95281696	-1.487814426	20.90670722
-69.40755492	22.2018382	16.03647423	-1.479261875	20.89679238
-69.2774752	23.22913317	16.12631989	-1.472926021	20.88329476
-69.14765737	24.25385185	16.20933342	-1.471054792	20.8668407
-69.01814367	25.27609426	16.2949028	-1.463469744	20.85553626
-68.88897641	26.29595858	16.3428421	-1.46006155	20.84836183
-68.76019793	27.31354114	16.36774254	-1.45924747	20.84367912
-68.63185064	28.32893636	16.35281563	-1.458032846	20.84818887
-68.503977	29.34223676	16.30191803	-1.469061852	20.84839554
-68.37661952	30.35353293	16.26366234	-1.48032546	20.84557689
-68.24982078	31.36291351	16.29211044	-1.500483274	20.81913914
-68.1236234	32.37046519	16.33029747	-1.519273996	20.79191862
-67.99807004	33.37627267	16.38294983	-1.527218938	20.77235064
-67.87320341	34.3804187	16.42727089	-1.524977207	20.76480847
-67.74906628	35.38298399	16.46478844	-1.521470308	20.76003335
-67.62570143	36.38404729	16.4929142	-1.524412274	20.7508826
-67.50315167	37.38368534	16.51598358	-1.531487584	20.73871472
-67.38145984	38.38197286	16.50630379	-1.53341949	20.73891963
-67.26066877	39.37898256	16.43107224	-1.527712226	20.7612343
-67.14082133	40.37478517	16.31933403	-1.51558578	20.79802702
-66.6717239	44.34726838	16.30337334	-1.433581829	20.8835543
-66.55723635	45.3380258	16.32760811	-1.432775855	20.87901043
-65.58591504	54.22411162	17.01125336	-1.296812296	20.86405893
-65.48532035	55.20893646	17.10636902	-1.317879319	20.82199507
-65.38634259	56.1934159	17.07390976	-1.319628119	20.82741167
-65.2890221	57.17758746	17.08919716	-1.319550037	20.82411505
-65.19339883	58.1614868	17.08634377	-1.316858053	20.82743692
-65.09951237	59.1451478	17.026474	-1.299173594	20.85833766
-65.00740192	60.12860251	17.01892662	-1.274877906	20.88429944
-64.91710621	61.11188125	17.04419136	-1.24868834	20.9049118
-64.82866352	62.09501256	17.07429504	-1.219838619	20.92711612
-64.74211163	63.07802328	17.12672043	-1.190402031	20.94497977
-64.65748781	64.06093853	17.1759758	-1.152690172	20.97181848
-64.57482875	65.04378179	17.19729424	-1.122083783	20.99771881
-64.49417057	66.02657488	17.21699142	-1.095670938	21.01978349
-64.41554874	67.00933801	17.22784996	-1.078678727	21.03437868
-64.33899812	67.99208981	17.22582436	-1.068863034	21.04464152
-64.26455286	68.97484736	17.22596741	-1.067333341	21.04613964
-64.19224639	69.95762623	17.23148155	-1.069712162	21.04254357
-64.12211142	70.94044049	17.23941803	-1.07414639	21.03635736
-64.05417985	71.9233028	17.2497654	-1.079637647	21.02858191
-63.9884828	72.90622436	17.25984001	-1.085392237	21.02060335
-63.92505053	73.88921505	17.27378464	-1.090971708	21.01194559
-63.86391243	74.87228337	17.29286385	-1.094867826	21.00383773
-63.805097	75.85543657	17.31508827	-1.094190478	20.99960902
-63.7486318	76.83868063	17.34120369	-1.093896508	20.994138
-63.69454342	77.82202031	17.37287903	-1.096408725	20.98463343
-63.64285747	78.80545924	17.40710258	-1.1039958	20.96949149
-63.59359854	79.78899991	17.42725754	-1.120270848	20.94876722
-63.54679018	80.77264374	17.46022987	-1.12397337	20.93778604
-63.50245486	81.75639113	17.50780678	-1.116814256	20.93444253
-63.46061396	82.74024151	17.54601479	-1.113366246	20.9294561
-63.42128772	83.72419339	17.57599068	-1.117450118	20.91875503
-63.38449526	84.70824438	17.59707451	-1.126878619	20.90467226
-63.35025451	85.6923913	17.61352921	-1.137965798	20.8899527
-63.31858222	86.67663017	17.63178825	-1.146745563	20.87714224
-63.28949395	87.66095633	17.65218353	-1.153210521	20.86617501
-63.26300399	88.64536441	17.66953087	-1.165135622	20.85042048
-63.23912542	89.62984847	17.67783165	-1.186726809	20.82699689
-63.21787006	90.61440201	17.67468452	-1.212466836	20.80195159
-63.19924842	91.59901802	17.66838074	-1.241682529	20.77412746
-63.18326976	92.58368907	17.66247749	-1.27008152	20.74703162
-63.16994203	93.56840734	17.65768623	-1.289712429	20.72845838
-63.15927185	94.55316468	17.65265274	-1.302461743	20.71682021
-63.15126456	95.53795269	17.65011024	-1.310635328	20.70920788
-63.14592414	96.52276275	17.64266968	-1.317718029	20.70376769
-63.14325327	97.5075861	17.62094688	-1.325475335	20.70080571
-62.82401435	98.49450047	17.74687576	-1.280306816	20.71817536
-62.82666596	99.48349749	17.71212196	-1.297983408	20.70817068
-62.83196787	100.4724828	17.67698097	-1.31167233	20.70223916
-62.83991745	101.4614487	17.64830399	-1.328091741	20.69215021
-62.85051074	102.4503877	17.62338448	-1.348571658	20.67717128
-62.86374251	103.4392924	17.60223579	-1.370344996	20.66006653
-62.8796062	104.4281556	17.58237457	-1.385698557	20.64909734
-62.89809396	105.4169706	17.5489502	-1.393977046	20.6481973
-62.91919668	106.405731	17.49783325	-1.394011497	20.65944695
-62.94290395	107.3944308	17.43577766	-1.402196169	20.66496108
-62.96920411	108.3830644	17.36872292	-1.415386319	20.6665733
-62.99808426	109.3716269	17.30076599	-1.431290627	20.66567052
-63.02953027	110.3601139	17.23962402	-1.449016452	20.66144182
-63.06352679	111.3485216	17.1854496	-1.467768073	20.65464923
-63.10005728	112.336847	17.13566971	-1.486638188	20.64676806
-63.13910401	113.3250877	17.08718109	-1.505616188	20.63849395
-63.18064812	114.3132423	17.03545952	-1.523873806	20.63165389
-63.22466959	115.30131	16.97913742	-1.539131284	20.62882955
-63.2711473	116.2892912	16.91308784	-1.558272362	20.62426895
-63.32005905	117.2771869	16.83956146	-1.583204627	20.61556768
-63.37138157	118.2649994	16.7613678	-1.614934802	20.6010988
-63.42509055	119.2527317	16.67533875	-1.650500059	20.5845245
-63.48116068	120.2403883	16.59037399	-1.690271497	20.56350908
-63.53956564	121.2279745	16.50302887	-1.727756977	20.54530508
-63.60027819	122.2154968	16.41482162	-1.760083437	20.53245042
-63.66327015	123.2029631	16.32905769	-1.783943772	20.52752252
-63.72851242	124.1903824	16.24334335	-1.802251697	20.52813608
-63.79597507	125.177765	16.15511131	-1.818585634	20.53127942
-63.8656273	126.1651226	16.06634521	-1.843298435	20.52616178
-63.93743753	127.1524681	15.99132824	-1.877813458	20.5082068
-64.01137337	128.139816	15.93752098	-1.917984605	20.47991363
-64.08740171	129.1271821	15.90994835	-1.952189326	20.45179559
-64.16548871	130.1145837	15.89304924	-1.976578355	20.43113704
-64.24559986	131.1020397	15.88293362	-1.993049979	20.41689845
-64.32769998	132.0895703	15.8833456	-2.00508976	20.40476772
-64.41175327	133.0771975	15.88982868	-2.014402866	20.39402347
-64.49772335	134.0649447	15.89991856	-2.023576736	20.38262226
-64.58557326	135.052837	15.91391563	-2.031686306	20.37142283
-64.67526551	136.0409013	15.92214489	-2.045332909	20.35595961
-64.76676213	137.0291657	15.91753578	-2.064996243	20.33731374
-64.86002466	138.0176605	15.91135025	-2.096541405	20.30713404
-64.95501418	139.0064174	15.9036808	-2.126310825	20.27905765
-65.05169138	139.99547	15.8943367	-2.150775671	20.25665552
-65.15001656	140.9848534	15.8683815	-2.172010899	20.24114992
-65.24994965	141.9746048	15.81763458	-2.190078259	20.23428497
-65.35145024	142.964763	15.75099754	-2.203024864	20.23604853
-65.45447763	143.9553685	15.64978981	-2.21043849	20.25097656
-65.55899082	144.9464638	15.52865601	-2.21018672	20.27796869
-65.66494857	145.9380931	15.38501263	-2.201902866	20.3179619
-65.77230938	146.9303027	15.20187283	-2.179071426	20.38122155
-65.88103156	147.9231403	15.01289463	-2.141583204	20.46042681
-65.99107322	148.9166559	14.88541222	-2.082208157	20.54794367
-66.1023923	149.9109012	14.85434341	-2.015000582	20.6220097
-66.2149466	150.9059297	14.89495754	-2.0001688	20.62787589
-66.32869376	151.9017968	14.84974384	-2.008769035	20.62925661
-66.44359136	152.8985601	14.74674606	-2.023698807	20.63706365
-66.55959683	153.8962787	14.50467205	-2.049666643	20.66453379
-66.67666756	154.8950139	14.18140888	-2.086553574	20.69900738
-66.79476086	155.8948286	13.82498741	-2.128646135	20.73559505
-66.91383399	156.895788	13.45748901	-2.172023296	20.77334337
-67.03384418	157.8979589	13.11171055	-2.216040611	20.80565684
-67.15474863	158.9014101	12.78821754	-2.250776291	20.84233242
-67.27650454	159.9062123	12.49687386	-2.27836895	20.87905404
-67.39906909	160.9124383	12.23884487	-2.294636011	20.91974702
-67.52239948	161.9201625	12.01413345	-2.304671288	20.95931691
-67.64645292	162.9294612	11.84865379	-2.306875706	20.99364222
-67.77118665	163.9404129	11.72169399	-2.303041697	21.02550268
-67.89655792	164.9530977	11.63542938	-2.293004513	21.05458282
-68.02252403	165.9675977	11.57196045	-2.286019802	21.07557833
[truncated: 235,637 more rows]
