# Supplementary material for: Eocene Shark Teeth From Peninsular Antarctica: Windows to Habitat Use and Paleoceanography
Source: Paleoceanogr Paleoclimatol. Author manuscript; Available in PMC 2025 Nov 18. (PMC7618383; doi:10.1029/2024PA004965)
Supplement: S5 [file EMS209679-supplement-S5.csv]

Horizon	ID	Latitude	Longitude	Genus	Surface sampled	distance	d18Oc_PDB
1	01-43-C3	64.2335	56.666831	Cucullaea	Interior	0.611	-0.02
1	01-43-C3	64.2335	56.666831	Cucullaea	Interior	0.709	0.75
1	01-43-C3	64.2335	56.666831	Cucullaea	Interior	0.805	0.95
1	01-43-C3	64.2335	56.666831	Cucullaea	Interior	0.899	0.93
1	01-43-C3	64.2335	56.666831	Cucullaea	Interior	0.997	0.77
1	01-43-C3	64.2335	56.666831	Cucullaea	Interior	1.092	0.69
1	01-43-C3	64.2335	56.666831	Cucullaea	Interior	1.19	0.87
1	01-43-C3	64.2335	56.666831	Cucullaea	Interior	1.285	0.92
1	01-43-C3	64.2335	56.666831	Cucullaea	Interior	1.381	1.27
1	01-43-C3	64.2335	56.666831	Cucullaea	Interior	1.478	0.92
1	01-43-C3	64.2335	56.666831	Cucullaea	Interior	1.574	0.81
1	01-43-C3	64.2335	56.666831	Cucullaea	Interior	1.671	0.56
1	01-43-C3	64.2335	56.666831	Cucullaea	Interior	1.767	0.88
1	01-43-C3	64.2335	56.666831	Cucullaea	Interior	1.886	0.22
1	01-43-C3	64.2335	56.666831	Cucullaea	Interior	2.002	0.64
1	01-43-C3	64.2335	56.666831	Cucullaea	Interior	2.122	0.97
1	01-43-C3	64.2335	56.666831	Cucullaea	Interior	2.24	0.71
1	01-43-C3	64.2335	56.666831	Cucullaea	Interior	2.356	0.77
1	01-43-C3	64.2335	56.666831	Cucullaea	Interior	2.473	0.93
1	01-43-C3	64.2335	56.666831	Cucullaea	Interior	2.591	1.05
1	01-43-C3	64.2335	56.666831	Cucullaea	Interior	2.709	1.07
1	01-43-C3	64.2335	56.666831	Cucullaea	Interior	2.826	1.07
1	01-43-C3	64.2335	56.666831	Cucullaea	Interior	2.945	0.93
1	01-43-C3	64.2335	56.666831	Cucullaea	Interior	3.06	0.63
1	01-43-C3	64.2335	56.666831	Cucullaea	Interior	3.192	0.2
1	01-43-C3	64.2335	56.666831	Cucullaea	Interior	3.323	0.57
1	01-43-C3	64.2335	56.666831	Cucullaea	Interior	3.454	0.9
1	01-43-C3	64.2335	56.666831	Cucullaea	Interior	3.61	1.16
1	01-43-C3	64.2335	56.666831	Cucullaea	Interior	3.761	0.98
1	01-43-C3	64.2335	56.666831	Cucullaea	Interior	3.915	0.8
1	01-43-C3	64.2335	56.666831	Cucullaea	Interior	4.071	0.79
1	01-43-C3	64.2335	56.666831	Cucullaea	Interior	4.223	0.83
1	01-43-C3	64.2335	56.666831	Cucullaea	Interior	4.375	0.67
1	01-43-C3	64.2335	56.666831	Cucullaea	Interior	4.529	0.41
1	01-43-C3	64.2335	56.666831	Cucullaea	Interior	4.665	0.15
1	01-43-C3	64.2335	56.666831	Cucullaea	Interior	4.787	-0.09
1	01-43-C3	64.2335	56.666831	Cucullaea	Interior	4.905	0.37
1	01-43-C3	64.2335	56.666831	Cucullaea	Interior	5.025	0.91
1	01-43-C3	64.2335	56.666831	Cucullaea	Interior	5.145	1.05
1	01-43-C3	64.2335	56.666831	Cucullaea	Interior	5.267	0.57
1	01-43-C3	64.2335	56.666831	Cucullaea	Interior	5.384	0.99
1	01-43-C3	64.2335	56.666831	Cucullaea	Interior	5.506	1.09
1	01-43-C3	64.2335	56.666831	Cucullaea	Interior	5.627	0.86
1	01-43-C3	64.2335	56.666831	Cucullaea	Interior	5.746	0.83
1	01-43-C3	64.2335	56.666831	Cucullaea	Interior	5.866	0.57
1	01-43-C3	64.2335	56.666831	Cucullaea	Interior	5.987	0.23
1	01-43-C3	64.2335	56.666831	Cucullaea	Interior	6.106	0.4
1	01-43-C3	64.2335	56.666831	Cucullaea	Interior	6.25	0.68
1	01-43-C3	64.2335	56.666831	Cucullaea	Interior	6.397	0.96
1	01-43-C3	64.2335	56.666831	Cucullaea	Interior	6.543	0.64
1	01-43-C3	64.2335	56.666831	Cucullaea	Interior	6.686	0.7
1	01-43-C3	64.2335	56.666831	Cucullaea	Interior	6.83	0.74
1	01-43-C3	64.2335	56.666831	Cucullaea	Interior	6.976	0.85
1	01-43-C3	64.2335	56.666831	Cucullaea	Interior	7.119	0.63
1	01-43-C3	64.2335	56.666831	Cucullaea	Interior	7.265	0.13
1	01-43-C3	64.2335	56.666831	Cucullaea	Interior	7.41	1.04
1	01-43-C3	64.2335	56.666831	Cucullaea	Interior	7.544	1.02
1	01-43-C3	64.2335	56.666831	Cucullaea	Interior	7.68	0.77
1	01-43-C3	64.2335	56.666831	Cucullaea	Interior	7.812	0.84
1	01-43-C3	64.2335	56.666831	Cucullaea	Interior	7.948	0.93
1	01-43-C3	64.2335	56.666831	Cucullaea	Interior	8.083	0.85
1	01-43-C3	64.2335	56.666831	Cucullaea	Interior	8.217	0.59
1	01-43-C3	64.2335	56.666831	Cucullaea	Interior	8.318	0.42
1	01-43-C3	64.2335	56.666831	Cucullaea	Interior	8.423	0.32
1	01-43-C3	64.2335	56.666831	Cucullaea	Interior	8.526	0.04
1	01-43-C3	64.2335	56.666831	Cucullaea	Interior	8.629	0.6
1	01-43-C3	64.2335	56.666831	Cucullaea	Interior	8.744	0.86
1	01-43-C3	64.2335	56.666831	Cucullaea	Interior	8.85	0.77
1	01-43-C3	64.2335	56.666831	Cucullaea	Interior	8.959	0.73
1	01-43-C3	64.2335	56.666831	Cucullaea	Interior	9.066	0.5
1	01-43-C3	64.2335	56.666831	Cucullaea	Interior	9.171	0.62
1	01-43-C3	64.2335	56.666831	Cucullaea	Interior	9.28	0.24
1	01-43-C3	64.2335	56.666831	Cucullaea	Interior	9.386	0.08
1	01-43-C3	64.2335	56.666831	Cucullaea	Interior	9.491	0.79
1	01-43-C3	64.2335	56.666831	Cucullaea	Interior	9.656	1
1	01-43-C3	64.2335	56.666831	Cucullaea	Interior	9.816	0.76
1	01-43-C3	64.2335	56.666831	Cucullaea	Interior	9.977	0.26
1	01-43-C3	64.2335	56.666831	Cucullaea	Interior	10.137	0.68
1	01-43-C3	64.2335	56.666831	Cucullaea	Interior	10.3	0.83
1	01-43-C3	64.2335	56.666831	Cucullaea	Interior	10.458	0.46
1	01-43-C3	64.2335	56.666831	Cucullaea	Interior	10.58	0.12
1	01-43-C3	64.2335	56.666831	Cucullaea	Interior	10.695	0.53
1	01-43-C3	64.2335	56.666831	Cucullaea	Interior	10.826	1
1	01-43-C3	64.2335	56.666831	Cucullaea	Interior	10.974	0.64
1	01-43-C3	64.2335	56.666831	Cucullaea	Interior	11.114	1.07
1	01-43-C3	64.2335	56.666831	Cucullaea	Interior	11.263	1.02
1	01-43-C3	64.2335	56.666831	Cucullaea	Interior	11.41	1.04
1	01-43-C3	64.2335	56.666831	Cucullaea	Interior	11.552	0.96
1	01-43-C3	64.2335	56.666831	Cucullaea	Interior	11.7	0.59
1	01-43-C3	64.2335	56.666831	Cucullaea	Interior	11.845	0.79
1	01-43-C3	64.2335	56.666831	Cucullaea	Interior	11.989	1.19
1	01-43-C3	64.2335	56.666831	Cucullaea	Interior	12.133	1.17
1	01-43-C3	64.2335	56.666831	Cucullaea	Interior	12.279	0.87
1	01-43-C3	64.2335	56.666831	Cucullaea	Interior	12.425	0.63
1	01-43-C3	64.2335	56.666831	Cucullaea	Interior	12.57	0.8
1	01-43-C3	64.2335	56.666831	Cucullaea	Interior	12.693	0.66
1	01-43-C3	64.2335	56.666831	Cucullaea	Interior	12.811	0.7
1	01-43-C3	64.2335	56.666831	Cucullaea	Interior	12.928	0.86
1	01-43-C3	64.2335	56.666831	Cucullaea	Interior	13.05	0.73
1	01-43-C3	64.2335	56.666831	Cucullaea	Interior	13.172	-0.17
1	01-43-C3	64.2335	56.666831	Cucullaea	Interior	13.29	0.52
1	01-43-C3	64.2335	56.666831	Cucullaea	Interior	13.412	1.12
1	01-43-C3	64.2335	56.666831	Cucullaea	Interior	13.532	0.68
1	01-43-C3	64.2335	56.666831	Cucullaea	Interior	13.666	0.64
1	01-43-C3	64.2335	56.666831	Cucullaea	Interior	13.798	0.94
1	01-43-C3	64.2335	56.666831	Cucullaea	Interior	13.932	0.36
1	01-43-C3	64.2335	56.666831	Cucullaea	Interior	14.066	0.64
1	01-43-C3	64.2335	56.666831	Cucullaea	Interior	14.201	1.24
1	01-43-C3	64.2335	56.666831	Cucullaea	Interior	14.333	1.11
1	01-43-C3	64.2335	56.666831	Cucullaea	Interior	14.468	0.33
1	01-43-C3	64.2335	56.666831	Cucullaea	Interior	14.601	0.04
1	01-43-C3	64.2335	56.666831	Cucullaea	Interior	14.734	0.56
1	01-43-C3	64.2335	56.666831	Cucullaea	Interior	14.869	1.04
1	01-43-C3	64.2335	56.666831	Cucullaea	Interior	15.004	0.83
1	01-43-C3	64.2335	56.666831	Cucullaea	Interior	15.119	1.06
1	01-43-C3	64.2335	56.666831	Cucullaea	Interior	15.235	0.22
1	01-43-C3	64.2335	56.666831	Cucullaea	Interior	15.351	-0.1
1	01-43-C3	64.2335	56.666831	Cucullaea	Interior	15.467	0.76
1	01-43-C3	64.2335	56.666831	Cucullaea	Interior	15.581	0.9
1	01-43-C3	64.2335	56.666831	Cucullaea	Interior	15.698	0.98
1	01-43-C3	64.2335	56.666831	Cucullaea	Interior	15.816	1.03
1	01-43-C3	64.2335	56.666831	Cucullaea	Interior	15.93	0.82
1	01-43-C3	64.2335	56.666831	Cucullaea	Interior	16.035	0.5
1	01-77-E1	64.233433	56.650208	Retrotapes	Exterior	0	-1.14
1	01-77-E1	64.233433	56.650208	Retrotapes	Exterior	0.33147	0.37
1	01-77-E1	64.233433	56.650208	Retrotapes	Exterior	0.57283	0.24
1	01-77-E1	64.233433	56.650208	Retrotapes	Exterior	0.8089	1.19
1	01-77-E1	64.233433	56.650208	Retrotapes	Exterior	1.0412	0.82
1	01-77-E1	64.233433	56.650208	Retrotapes	Exterior	1.2672	1.56
1	01-77-E1	64.233433	56.650208	Retrotapes	Exterior	1.4927	0.94
1	01-77-E1	64.233433	56.650208	Retrotapes	Exterior	1.7296	1.93
1	01-77-E1	64.233433	56.650208	Retrotapes	Exterior	1.9555	1.36
1	01-77-E1	64.233433	56.650208	Retrotapes	Exterior	2.181	1.96
1	01-77-E1	64.233433	56.650208	Retrotapes	Exterior	2.4002	1.78
1	01-77-E1	64.233433	56.650208	Retrotapes	Exterior	2.5031	1.72
1	01-77-E1	64.233433	56.650208	Retrotapes	Exterior	2.6162	1.46
1	01-77-E1	64.233433	56.650208	Retrotapes	Exterior	2.7541	1.3
1	01-77-E1	64.233433	56.650208	Retrotapes	Exterior	2.8878	1.48
1	01-77-E1	64.233433	56.650208	Retrotapes	Exterior	3.0138	1.43
1	01-77-E1	64.233433	56.650208	Retrotapes	Exterior	3.1362	1.12
1	01-77-E1	64.233433	56.650208	Retrotapes	Exterior	3.2573	1.01
1	01-77-E1	64.233433	56.650208	Retrotapes	Exterior	3.3754	0.98
1	01-77-E1	64.233433	56.650208	Retrotapes	Exterior	3.4985	1
1	01-77-E1	64.233433	56.650208	Retrotapes	Exterior	3.625	0.96
1	01-77-E1	64.233433	56.650208	Retrotapes	Exterior	3.7564	1.05
1	01-77-E1	64.233433	56.650208	Retrotapes	Exterior	3.8758	1.49
1	01-77-E1	64.233433	56.650208	Retrotapes	Exterior	3.9936	1.28
1	01-77-E1	64.233433	56.650208	Retrotapes	Exterior	4.1144	1.23
1	01-77-E1	64.233433	56.650208	Retrotapes	Exterior	4.2323	1.13
1	01-77-E1	64.233433	56.650208	Retrotapes	Exterior	4.3508	1.36
1	01-77-E1	64.233433	56.650208	Retrotapes	Exterior	4.4698	1
1	01-77-E1	64.233433	56.650208	Retrotapes	Exterior	4.5932	0.87
1	01-77-E1	64.233433	56.650208	Retrotapes	Exterior	4.7118	0.83
1	01-77-E1	64.233433	56.650208	Retrotapes	Exterior	4.8429	0.57
1	01-77-E1	64.233433	56.650208	Retrotapes	Exterior	5.0829	0.59
1	01-77-E1	64.233433	56.650208	Retrotapes	Exterior	5.312	0.27
1	01-77-E1	64.233433	56.650208	Retrotapes	Exterior	5.5975	-0.65
1	01-77-E1	64.233433	56.650208	Retrotapes	Exterior	5.9088	0.41
1	01-77-E1	64.233433	56.650208	Retrotapes	Exterior	6.1722	-0.06
1	01-77-E1	64.233433	56.650208	Retrotapes	Exterior	6.4606	0.28
1	01-77-E1	64.233433	56.650208	Retrotapes	Exterior	6.7207	0.68
1	01-77-E1	64.233433	56.650208	Retrotapes	Exterior	7.0139	0.77
1	01-77-E1	64.233433	56.650208	Retrotapes	Exterior	7.2841	1.09
1	01-77-E1	64.233433	56.650208	Retrotapes	Exterior	7.5436	0.7
1	01-77-E1	64.233433	56.650208	Retrotapes	Exterior	7.8162	-0.28
1	01-77-E1	64.233433	56.650208	Retrotapes	Exterior	8.0704	-0.3
1	01-77-E1	64.233433	56.650208	Retrotapes	Exterior	8.335	0.34
1	01-77-E1	64.233433	56.650208	Retrotapes	Exterior	8.8455	0.5
1	01-77-E1	64.233433	56.650208	Retrotapes	Exterior	9.1349	0.16
1	01-77-E1	64.233433	56.650208	Retrotapes	Exterior	9.5489	0.14
1	01-77-E1	64.233433	56.650208	Retrotapes	Exterior	9.7115	0.09
1	01-77-E1	64.233433	56.650208	Retrotapes	Exterior	9.8743	0.11
1	01-77-E1	64.233433	56.650208	Retrotapes	Exterior	10.063	0.6
1	01-77-E1	64.233433	56.650208	Retrotapes	Exterior	10.248	0.58
1	01-77-E1	64.233433	56.650208	Retrotapes	Exterior	10.414	0.29
1	01-77-E1	64.233433	56.650208	Retrotapes	Exterior	10.577	0.19
1	01-77-E1	64.233433	56.650208	Retrotapes	Exterior	10.739	0.14
1	01-77-E1	64.233433	56.650208	Retrotapes	Exterior	10.898	0.3
1	01-77-E1	64.233433	56.650208	Retrotapes	Exterior	11.058	0.26
1	01-77-E1	64.233433	56.650208	Retrotapes	Exterior	11.387	0.33
2	01-77-E2	64.233433	56.650208	Retrotapes	Exterior	0	1.03
2	01-77-E2	64.233433	56.650208	Retrotapes	Exterior	0.28381	0.96
2	01-77-E2	64.233433	56.650208	Retrotapes	Exterior	0.75354	1.11
2	01-77-E2	64.233433	56.650208	Retrotapes	Exterior	1.0285	0.94
2	01-77-E2	64.233433	56.650208	Retrotapes	Exterior	1.2978	0.95
2	01-77-E2	64.233433	56.650208	Retrotapes	Exterior	1.575	1.13
2	01-77-E2	64.233433	56.650208	Retrotapes	Exterior	1.8615	1.02
2	01-77-E2	64.233433	56.650208	Retrotapes	Exterior	2.1532	1.11
2	01-77-E2	64.233433	56.650208	Retrotapes	Exterior	2.573	0.99
2	01-77-E2	64.233433	56.650208	Retrotapes	Exterior	2.8218	0.93
2	01-77-E2	64.233433	56.650208	Retrotapes	Exterior	3.075	0.21
2	01-77-E2	64.233433	56.650208	Retrotapes	Exterior	3.3321	0.84
2	01-77-E2	64.233433	56.650208	Retrotapes	Exterior	3.5817	1.21
2	01-77-E2	64.233433	56.650208	Retrotapes	Exterior	3.8331	1.05
2	01-77-E2	64.233433	56.650208	Retrotapes	Exterior	4.0864	1.19
2	01-77-E2	64.233433	56.650208	Retrotapes	Exterior	4.3461	1.35
2	01-77-E2	64.233433	56.650208	Retrotapes	Exterior	4.6093	1.1
2	01-77-E2	64.233433	56.650208	Retrotapes	Exterior	4.872	1.3
2	01-77-E2	64.233433	56.650208	Retrotapes	Exterior	5.1449	1.1
2	01-77-E2	64.233433	56.650208	Retrotapes	Exterior	5.4814	1.32
2	01-77-E2	64.233433	56.650208	Retrotapes	Exterior	5.9192	1.26
2	01-77-E2	64.233433	56.650208	Retrotapes	Exterior	6.2043	0.76
2	01-77-E2	64.233433	56.650208	Retrotapes	Exterior	6.4821	1.34
2	01-77-E2	64.233433	56.650208	Retrotapes	Exterior	6.7697	1.11
2	01-77-E2	64.233433	56.650208	Retrotapes	Exterior	7.0837	0.45
2	01-77-E2	64.233433	56.650208	Retrotapes	Exterior	7.3819	0.32
2	01-77-E2	64.233433	56.650208	Retrotapes	Exterior	7.6604	0.95
2	01-77-E2	64.233433	56.650208	Retrotapes	Exterior	8.0717	1.07
2	01-77-E2	64.233433	56.650208	Retrotapes	Exterior	8.4717	0.72
2	01-77-E2	64.233433	56.650208	Retrotapes	Exterior	8.7562	1.4
2	01-77-E2	64.233433	56.650208	Retrotapes	Exterior	9.0942	1.48
2	01-77-E2	64.233433	56.650208	Retrotapes	Exterior	9.5683	1.08
2	01-77-E2	64.233433	56.650208	Retrotapes	Exterior	9.842	1.38
2	01-77-E2	64.233433	56.650208	Retrotapes	Exterior	10.116	1.35
2	01-77-E2	64.233433	56.650208	Retrotapes	Exterior	10.399	1.44
2	01-77-E2	64.233433	56.650208	Retrotapes	Exterior	10.69	1.15
2	01-77-E4	64.233433	56.650208	Retrotapes	Exterior	0	-0.04
2	01-77-E4	64.233433	56.650208	Retrotapes	Exterior	0.28106	0.64
2	01-77-E4	64.233433	56.650208	Retrotapes	Exterior	0.56411	1.5
2	01-77-E4	64.233433	56.650208	Retrotapes	Exterior	0.70758	1.51
2	01-77-E4	64.233433	56.650208	Retrotapes	Exterior	1.1279	1.57
2	01-77-E4	64.233433	56.650208	Retrotapes	Exterior	1.41	1.32
2	01-77-E4	64.233433	56.650208	Retrotapes	Exterior	1.6927	1.01
2	01-77-E4	64.233433	56.650208	Retrotapes	Exterior	2.1187	0.36
2	01-77-E4	64.233433	56.650208	Retrotapes	Exterior	2.3802	0.01
2	01-77-E4	64.233433	56.650208	Retrotapes	Exterior	2.6929	-0.31
2	01-77-E4	64.233433	56.650208	Retrotapes	Exterior	2.8515	-0.75
2	01-77-E4	64.233433	56.650208	Retrotapes	Exterior	2.9939	-1.6
2	01-77-E4	64.233433	56.650208	Retrotapes	Exterior	3.1271	-0.2
2	01-77-E4	64.233433	56.650208	Retrotapes	Exterior	3.2548	0.43
2	01-77-E4	64.233433	56.650208	Retrotapes	Exterior	3.5069	0.37
2	01-77-E4	64.233433	56.650208	Retrotapes	Exterior	3.734	0.29
2	01-77-E4	64.233433	56.650208	Retrotapes	Exterior	3.9617	0.37
2	01-77-E4	64.233433	56.650208	Retrotapes	Exterior	4.1889	0.44
2	01-77-E4	64.233433	56.650208	Retrotapes	Exterior	4.418	-0.07
2	01-77-E4	64.233433	56.650208	Retrotapes	Exterior	4.6458	-0.38
2	01-77-E4	64.233433	56.650208	Retrotapes	Exterior	5.0462	-0.61
2	01-77-E4	64.233433	56.650208	Retrotapes	Exterior	5.3427	-0.46
2	01-77-E4	64.233433	56.650208	Retrotapes	Exterior	5.6506	-0.44
2	01-77-E4	64.233433	56.650208	Retrotapes	Exterior	5.9514	-0.45
2	01-77-E4	64.233433	56.650208	Retrotapes	Exterior	6.2065	-0.08
2	01-77-E4	64.233433	56.650208	Retrotapes	Exterior	6.4544	0.01
2	01-77-E4	64.233433	56.650208	Retrotapes	Exterior	6.7014	0
2	01-77-E4	64.233433	56.650208	Retrotapes	Exterior	6.9566	0.67
2	01-29-C1	64.233433	56.666744	Cucullaea	Exterior	0	0.17
2	01-29-C1	64.233433	56.666744	Cucullaea	Exterior	0.47681	1.27
2	01-29-C1	64.233433	56.666744	Cucullaea	Exterior	0.83524	1.19
2	01-29-C1	64.233433	56.666744	Cucullaea	Exterior	1.0477	1.12
2	01-29-C1	64.233433	56.666744	Cucullaea	Exterior	1.2617	0.85
2	01-29-C1	64.233433	56.666744	Cucullaea	Exterior	1.5748	0.91
2	01-29-C1	64.233433	56.666744	Cucullaea	Exterior	1.863	0.82
2	01-29-C1	64.233433	56.666744	Cucullaea	Exterior	2.1738	0.47
2	01-29-C1	64.233433	56.666744	Cucullaea	Exterior	2.5019	0.19
2	01-29-C1	64.233433	56.666744	Cucullaea	Exterior	2.8119	0.71
2	01-29-C1	64.233433	56.666744	Cucullaea	Exterior	3.1092	0.92
2	01-29-C1	64.233433	56.666744	Cucullaea	Exterior	3.3028	0.77
2	01-29-C1	64.233433	56.666744	Cucullaea	Exterior	3.9783	0.47
2	01-29-C1	64.233433	56.666744	Cucullaea	Exterior	4.2627	0.03
2	01-29-C1	64.233433	56.666744	Cucullaea	Exterior	4.6135	-1.7
2	01-29-C1	64.233433	56.666744	Cucullaea	Exterior	4.9406	-1.47
2	01-29-C1	64.233433	56.666744	Cucullaea	Exterior	5.7729	-0.4
2	01-29-C1	64.233433	56.666744	Cucullaea	Exterior	6.0736	0.37
2	01-29-C1	64.233433	56.666744	Cucullaea	Exterior	6.6057	0.68
2	01-29-C1	64.233433	56.666744	Cucullaea	Exterior	7.1088	0.69
2	01-29-C1	64.233433	56.666744	Cucullaea	Exterior	7.4421	0.85
2	01-29-C1	64.233433	56.666744	Cucullaea	Exterior	7.824	0.83
2	01-29-C1	64.233433	56.666744	Cucullaea	Exterior	8.2228	0.84
2	01-29-C1	64.233433	56.666744	Cucullaea	Exterior	8.6146	0.51
2	01-29-C1	64.233433	56.666744	Cucullaea	Exterior	8.9782	0.36
2	01-29-C1	64.233433	56.666744	Cucullaea	Exterior	9.2465	0.81
2	01-29-C1	64.233433	56.666744	Cucullaea	Exterior	9.4288	0.92
2	01-29-C1	64.233433	56.666744	Cucullaea	Exterior	9.6666	0.9
2	01-29-C1	64.233433	56.666744	Cucullaea	Exterior	9.8932	1.18
2	01-29-C1	64.233433	56.666744	Cucullaea	Exterior	10.059	1.12
2	01-29-C1	64.233433	56.666744	Cucullaea	Exterior	10.249	1.09
2	01-29-C1	64.233433	56.666744	Cucullaea	Exterior	10.615	0.39
2	01-29-C1	64.233433	56.666744	Cucullaea	Exterior	11.034	-0.11
2	01-29-C1	64.233433	56.666744	Cucullaea	Exterior	11.244	0.63
2	01-29-C1	64.233433	56.666744	Cucullaea	Exterior	11.406	0.73
2	01-29-C1	64.233433	56.666744	Cucullaea	Exterior	11.577	0.71
2	01-29-C1	64.233433	56.666744	Cucullaea	Exterior	11.755	0.52
2	01-29-C1	64.233433	56.666744	Cucullaea	Exterior	12.127	-0.07
2	01-29-C1	64.233433	56.666744	Cucullaea	Exterior	12.318	0.11
2	01-29-C1	64.233433	56.666744	Cucullaea	Exterior	12.523	0.39
2	01-29-C1	64.233433	56.666744	Cucullaea	Exterior	12.895	0.67
2	01-29-C1	64.233433	56.666744	Cucullaea	Exterior	13.634	0.35
2	01-29-C1	64.233433	56.666744	Cucullaea	Exterior	14.012	0.07
2	01-29-C1	64.233433	56.666744	Cucullaea	Exterior	14.309	-0.36
2	01-29-C1	64.233433	56.666744	Cucullaea	Exterior	14.75	-0.45
2	01-29-C1	64.233433	56.666744	Cucullaea	Exterior	14.98	-0.3
2	01-29-C1	64.233433	56.666744	Cucullaea	Exterior	15.211	0.14
2	01-29-C1	64.233433	56.666744	Cucullaea	Exterior	15.49	-0.23
2	01-29-C1	64.233433	56.666744	Cucullaea	Exterior	15.776	-0.74
2	01-29-C1	64.233433	56.666744	Cucullaea	Exterior	15.978	-0.71
2	01-29-C1	64.233433	56.666744	Cucullaea	Exterior	16.175	-0.33
2	01-29-C1	64.233433	56.666744	Cucullaea	Exterior	16.304	-0.22
2	01-29-C1	64.233433	56.666744	Cucullaea	Exterior	16.484	0.09
2	01-29-C1	64.233433	56.666744	Cucullaea	Exterior	16.691	0.18
2	01-29-C1	64.233433	56.666744	Cucullaea	Exterior	16.914	0.59
2	01-29-C1	64.233433	56.666744	Cucullaea	Exterior	17.137	0.46
2	01-29-C1	64.233433	56.666744	Cucullaea	Exterior	17.36	0.02
2	01-29-C1	64.233433	56.666744	Cucullaea	Exterior	17.514	0.23
2	01-29-C1	64.233433	56.666744	Cucullaea	Exterior	17.835	-0.68
2	01-29-C1	64.233433	56.666744	Cucullaea	Exterior	18.189	-0.86
3	01-106-E1	64.233433	56.666744	Retrotapes	Exterior	0	-0.28
3	01-106-E1	64.233433	56.666744	Retrotapes	Exterior	0.13386	-0.39
3	01-106-E1	64.233433	56.666744	Retrotapes	Exterior	0.27121	-0.14
3	01-106-E1	64.233433	56.666744	Retrotapes	Exterior	0.40853	-0.65
3	01-106-E1	64.233433	56.666744	Retrotapes	Exterior	0.54593	-0.06
3	01-106-E1	64.233433	56.666744	Retrotapes	Exterior	0.6787	0.67
3	01-106-E1	64.233433	56.666744	Retrotapes	Exterior	0.88563	0.56
3	01-106-E1	64.233433	56.666744	Retrotapes	Exterior	1.1594	-0.18
3	01-106-E1	64.233433	56.666744	Retrotapes	Exterior	1.4319	-1.57
3	01-106-E1	64.233433	56.666744	Retrotapes	Exterior	1.7078	-0.93
3	01-106-E1	64.233433	56.666744	Retrotapes	Exterior	1.9731	-0.68
3	01-106-E1	64.233433	56.666744	Retrotapes	Exterior	2.246	-0.92
3	01-106-E1	64.233433	56.666744	Retrotapes	Exterior	2.5538	-0.96
3	01-106-E1	64.233433	56.666744	Retrotapes	Exterior	2.8247	-0.61
3	01-106-E1	64.233433	56.666744	Retrotapes	Exterior	3.1045	-0.96
3	01-106-E1	64.233433	56.666744	Retrotapes	Exterior	3.3717	-0.92
3	01-106-E1	64.233433	56.666744	Retrotapes	Exterior	3.6396	-0.74
3	01-106-E1	64.233433	56.666744	Retrotapes	Exterior	3.9094	0.32
3	01-106-E1	64.233433	56.666744	Retrotapes	Exterior	4.1762	-0.02
3	01-106-E1	64.233433	56.666744	Retrotapes	Exterior	4.4491	-0.12
3	01-106-E1	64.233433	56.666744	Retrotapes	Exterior	4.7265	0.15
3	01-106-E1	64.233433	56.666744	Retrotapes	Exterior	4.9918	0.11
3	01-106-E1	64.233433	56.666744	Retrotapes	Exterior	5.2688	-0.53
3	01-106-E1	64.233433	56.666744	Retrotapes	Exterior	5.4959	-0.41
3	01-106-E1	64.233433	56.666744	Retrotapes	Exterior	5.7741	-0.76
3	01-106-E1	64.233433	56.666744	Retrotapes	Exterior	5.9909	-1.06
3	01-106-E1	64.233433	56.666744	Retrotapes	Exterior	6.2078	-1.27
3	01-106-E1	64.233433	56.666744	Retrotapes	Exterior	6.4446	-1.43
3	01-106-E1	64.233433	56.666744	Retrotapes	Exterior	6.6794	0.58
3	01-106-E1	64.233433	56.666744	Retrotapes	Exterior	6.9123	0.07
3	01-106-E1	64.233433	56.666744	Retrotapes	Exterior	7.1445	-0.26
3	01-106-E1	64.233433	56.666744	Retrotapes	Exterior	7.3958	-0.15
3	01-106-E1	64.233433	56.666744	Retrotapes	Exterior	7.6325	-1.09
3	01-106-E1	64.233433	56.666744	Retrotapes	Exterior	7.8885	-0.75
3	01-106-E1	64.233433	56.666744	Retrotapes	Exterior	8.1618	0.12
3	01-106-E1	64.233433	56.666744	Retrotapes	Exterior	8.4225	0.61
3	01-106-E1	64.233433	56.666744	Retrotapes	Exterior	8.689	0.5
3	01-106-E1	64.233433	56.666744	Retrotapes	Exterior	8.9501	0.71
3	01-106-E1	64.233433	56.666744	Retrotapes	Exterior	9.2152	0.73
3	01-106-E1	64.233433	56.666744	Retrotapes	Exterior	9.4764	0.39
3	01-106-E1	64.233433	56.666744	Retrotapes	Exterior	9.7382	-0.04
3	01-106-E1	64.233433	56.666744	Retrotapes	Exterior	10.024	-0.42
3	01-106-E1	64.233433	56.666744	Retrotapes	Exterior	10.335	-0.1
3	01-106-E1	64.233433	56.666744	Retrotapes	Exterior	10.671	-0.53
3	01-106-E1	64.233433	56.666744	Retrotapes	Exterior	11.001	-0.89
3	01-106-E1	64.233433	56.666744	Retrotapes	Exterior	11.378	-0.81
3	01-106-E1	64.233433	56.666744	Retrotapes	Exterior	11.706	-0.9
3	01-106-E1	64.233433	56.666744	Retrotapes	Exterior	12.044	-0.91
3	01-106-E1	64.233433	56.666744	Retrotapes	Exterior	12.414	-1.13
3	01-106-E1	64.233433	56.666744	Retrotapes	Exterior	12.752	-0.74
3	01-106-E1	64.233433	56.666744	Retrotapes	Exterior	13.142	-0.83
3	01-106-E1	64.233433	56.666744	Retrotapes	Exterior	13.496	-0.95
3	01-106-E1	64.233433	56.666744	Retrotapes	Exterior	13.845	-0.79
3	01-106-E1	64.233433	56.666744	Retrotapes	Exterior	14.246	0.27
3	03-505-C1	64.233386	56.650033	Cucullaea	Interior	0	0
3	03-505-C1	64.233386	56.650033	Cucullaea	Interior	0.15	0.45
3	03-505-C1	64.233386	56.650033	Cucullaea	Interior	0.37	0.96
3	03-505-C1	64.233386	56.650033	Cucullaea	Interior	0.67	0.94
3	03-505-C1	64.233386	56.650033	Cucullaea	Interior	0.97	-0.36
3	03-505-C1	64.233386	56.650033	Cucullaea	Interior	1.27	-0.22
3	03-505-C1	64.233386	56.650033	Cucullaea	Interior	1.47	0.92
3	03-505-C1	64.233386	56.650033	Cucullaea	Interior	1.72	0.37
3	03-505-C1	64.233386	56.650033	Cucullaea	Interior	1.91	0.01
3	03-505-C1	64.233386	56.650033	Cucullaea	Interior	2.68	1.04
3	03-505-C1	64.233386	56.650033	Cucullaea	Interior	2.9	0.99
3	03-505-C1	64.233386	56.650033	Cucullaea	Interior	3.55	-0.16
3	03-505-C1	64.233386	56.650033	Cucullaea	Interior	3.98	-0.63
3	03-505-C1	64.233386	56.650033	Cucullaea	Interior	4.2	-0.37
3	03-505-C1	64.233386	56.650033	Cucullaea	Interior	4.41	0.78
3	03-505-C1	64.233386	56.650033	Cucullaea	Interior	4.65	0.49
3	03-505-C1	64.233386	56.650033	Cucullaea	Interior	5.14	0.94
3	03-505-C1	64.233386	56.650033	Cucullaea	Interior	5.38	1.05
3	03-505-C1	64.233386	56.650033	Cucullaea	Interior	5.86	0.51
3	03-505-C1	64.233386	56.650033	Cucullaea	Interior	6.11	-0.07
3	03-505-C1	64.233386	56.650033	Cucullaea	Interior	6.59	0.69
3	03-505-C1	64.233386	56.650033	Cucullaea	Interior	6.95	0.94
3	03-505-C1	64.233386	56.650033	Cucullaea	Interior	7.31	0.98
3	03-505-C1	64.233386	56.650033	Cucullaea	Interior	7.67	0.78
3	03-505-C1	64.233386	56.650033	Cucullaea	Interior	8.39	0.72
3	03-505-C1	64.233386	56.650033	Cucullaea	Interior	8.75	0.42
3	03-505-C1	64.233386	56.650033	Cucullaea	Interior	9.11	-0.15
3	03-505-C1	64.233386	56.650033	Cucullaea	Interior	9.65	-0.11
4	03-600-C2	64.233347	56.6335	Cucullaea	Interior	0	-0.69
4	03-600-C2	64.233347	56.6335	Cucullaea	Interior	0.34	-0.78
4	03-600-C2	64.233347	56.6335	Cucullaea	Interior	0.51	-0.38
4	03-600-C2	64.233347	56.6335	Cucullaea	Interior	0.68	0.41
4	03-600-C2	64.233347	56.6335	Cucullaea	Interior	0.85	0.39
4	03-600-C2	64.233347	56.6335	Cucullaea	Interior	1.02	0.49
4	03-600-C2	64.233347	56.6335	Cucullaea	Interior	1.19	0.55
4	03-600-C2	64.233347	56.6335	Cucullaea	Interior	1.36	0.57
4	03-600-C2	64.233347	56.6335	Cucullaea	Interior	1.53	-0.79
4	03-600-C2	64.233347	56.6335	Cucullaea	Interior	1.74	-1.09
4	03-600-C2	64.233347	56.6335	Cucullaea	Interior	1.94	-0.73
4	03-600-C2	64.233347	56.6335	Cucullaea	Interior	2.15	-0.71
4	03-600-C2	64.233347	56.6335	Cucullaea	Interior	2.36	-0.03
4	03-600-C2	64.233347	56.6335	Cucullaea	Interior	2.57	0.11
4	03-600-C2	64.233347	56.6335	Cucullaea	Interior	2.78	0.04
4	03-600-C2	64.233347	56.6335	Cucullaea	Interior	2.99	0.25
4	03-600-C2	64.233347	56.6335	Cucullaea	Interior	3.2	0.28
4	03-600-C2	64.233347	56.6335	Cucullaea	Interior	3.41	-0.84
4	03-600-C2	64.233347	56.6335	Cucullaea	Interior	3.76	-1.5
4	03-600-C2	64.233347	56.6335	Cucullaea	Interior	4.1	-0.8
4	03-600-C2	64.233347	56.6335	Cucullaea	Interior	4.44	-0.52
4	03-600-C2	64.233347	56.6335	Cucullaea	Interior	4.78	0.39
4	03-600-C2	64.233347	56.6335	Cucullaea	Interior	5.12	-0.02
4	03-600-C2	64.233347	56.6335	Cucullaea	Interior	5.46	0.31
4	03-600-C2	64.233347	56.6335	Cucullaea	Interior	5.8	0.45
4	03-600-C2	64.233347	56.6335	Cucullaea	Interior	6.14	0.32
4	03-600-C2	64.233347	56.6335	Cucullaea	Interior	6.49	-0.92
4	03-600-C2	64.233347	56.6335	Cucullaea	Interior	6.73	-0.98
4	03-600-C2	64.233347	56.6335	Cucullaea	Interior	6.98	-1.31
4	03-600-C2	64.233347	56.6335	Cucullaea	Interior	7.22	0.02
4	03-600-C2	64.233347	56.6335	Cucullaea	Interior	7.47	0.27
4	03-600-C2	64.233347	56.6335	Cucullaea	Interior	7.71	-0.34
4	03-600-C2	64.233347	56.6335	Cucullaea	Interior	7.96	-0.3
4	03-600-C2	64.233347	56.6335	Cucullaea	Interior	8.45	-0.53
4	03-600-C2	64.233347	56.6335	Cucullaea	Interior	8.7	0.23
4	03-600-C2	64.233347	56.6335	Cucullaea	Interior	9.35	-0.99
4	03-600-C2	64.233347	56.6335	Cucullaea	Interior	9.57	-0.89
4	03-600-C2	64.233347	56.6335	Cucullaea	Interior	9.79	0.41
4	03-600-C2	64.233347	56.6335	Cucullaea	Interior	10.01	0.62
4	03-600-C2	64.233347	56.6335	Cucullaea	Interior	10.22	0.66
4	03-600-C2	64.233347	56.6335	Cucullaea	Interior	10.44	0.81
4	03-600-C2	64.233347	56.6335	Cucullaea	Interior	10.66	-0.65
