# Supplementary material for: Eocene Shark Teeth From Peninsular Antarctica: Windows to Habitat Use and Paleoceanography
Source: Paleoceanogr Paleoclimatol. Author manuscript; Available in PMC 2025 Nov 18. (PMC7618383; doi:10.1029/2024PA004965)
Supplement: S6 [file EMS209679-supplement-S6.csv]

species	type	Depth	d18Op	d18Oc_PDB	Reference
Pahpia schnelliana	mollusk	NA	22.2	0.23	Longinelli and Nuti 1973
Lepas sp	barnacle	Surface	22	-0.15	Longinelli and Nuti 1973
Spisula solidissima	mollusk	50	23.5	2.35	Longinelli and Nuti 1973
Mytillus californianus	mollusk	Surface	22	-0.3	Longinelli and Nuti 1973
Chlamys islandica	mollusk	80	24.4	2.52	Longinelli and Nuti 1973
Sepia officinalis	mollusk	Surface	22.6	0.18	Longinelli and Nuti 1973
Mytilus galloprovincialis	mollusk	3	22	0.21	Longinelli and Nuti 1973
Venus gallina	mollusk	3	21.3	-0.36	Longinelli and Nuti 1973
Haliotis rufescens	mollusk	20	22	0.4	Longinelli and Nuti 1973
Hinnites giganteum	mollusk	20	22.8	0.29	Longinelli and Nuti 1973
Hinnites giganteum	mollusk	20	23	0.55	Longinelli and Nuti 1973
Balanus sp	barnacle	Surface	21.4	0.16	Longinelli and Nuti 1973
Unio pictorum	mollusk	River	14.7	-6.62	Longinelli and Nuti 1973
Pecten nobilis	mollusk	NA	20.8	-1.4	Longinelli and Nuti 1973
Pecten nobilis	mollusk	NA	21.5	-1.22	Longinelli and Nuti 1973
Pecten jacobaeus	mollusk	15	24	2.4	Longinelli and Nuti 1973
Pecten jacobaeus	mollusk	15	24	2.26	Longinelli and Nuti 1973
Tapes sp	mollusk	3	22.3	-0.46	Longinelli and Nuti 1973
Spisula solidissima	mollusk	50	23	2.59	Longinelli and Nuti 1973
Pahpia schnelliana	mollusk	NA	21.6	0.08	Longinelli and Nuti 1973
Malleus albus	mollusk	NA	19.4	-2.26	Longinelli and Nuti 1973
Conus leopardus	mollusk	Surface	19.6	-2.14	Longinelli and Nuti 1973
Malleus albus	mollusk	NA	19.6	-2.32	Longinelli and Nuti 1973
Ostrea edulis	mollusk	15	21.5	-0.55	Longinelli and Nuti 1973
Spisula solidissima	mollusk	50	23.4	2.4	Longinelli and Nuti 1973
Spisula solidissima	mollusk	50	24	2.37	Longinelli and Nuti 1973
Chama sp	mollusk	35	22.6	0.68	Longinelli and Nuti 1973
Spisula solidissima	mollusk	50	20.6	2.45	Longinelli 1965
Spisula solidissima	mollusk	50	19.8	1.85	Longinelli 1965
Chlamys islandica	mollusk	80	20.2	2.34	Longinelli 1965
Balanus sp	barnacle	80	19.3	2.73	Longinelli 1965
Clinocardium ciliatum	mollusk	80	18.7	1.78	Longinelli 1965
Mytilus galloprovincialis	mollusk	5	18.4	0.12	Longinelli 1965
Sepia officinalis	mollusk	Surface	17.5	-0.1	Longinelli 1965
Ostrea edulis	mollusk	2	17.7	-0.66	Longinelli 1965
Ostrea edulis	mollusk	2	17	-0.61	Longinelli 1965
Terebratula vitrea		150	18.9	2.03	Longinelli 1965
Eriphia Spinifrons	crab	1	19.8	-1.39	Longinelli 1965
Eriphia Spinifrons	crab	1	20.4	-1.19	Longinelli 1965
Portunus sp	crab	2	17.6	-2.26	Longinelli 1965
Portunus sp	crab	2	20.4	-1.6	Longinelli 1965
