# Supplementary material for: Eocene Shark Teeth From Peninsular Antarctica: Windows to Habitat Use and Paleoceanography
Source: Paleoceanogr Paleoclimatol. Author manuscript; Available in PMC 2025 Nov 18. (PMC7618383; doi:10.1029/2024PA004965)
Supplement: S7 [file EMS209679-supplement-S7.csv]

Telm	Relative_Stratigraphic_Position	Locality	Genus	Sample	Line	d13C	d18Oc_PDB
2	2.5	01-04_	Cucullaea	C3	1	2.86	-0.62
2	2.5	01-04_	Cucullaea	C3	2	2.84	-0.48
2	2.5	01-04_	Cucullaea	C3	3	2.67	-0.08
2	2.5	01-04_	Cucullaea	C3	4	2.07	-0.12
2	2.5	01-04_	Cucullaea	C3	5	1.11	-0.23
2	2.5	01-04_	Cucullaea	C1	1	2.03	-0.18
2	2.5	01-04_	Cucullaea	C1	2	2.45	0.2
2	2.5	01-04_	Cucullaea	C1	3	1.68	-0.12
2	2.5	01-04_	Cucullaea	C1	4	1.12	0.2
2	2.5	01-04_	Cucullaea	C1	5	1.07	0.34
2	2.5	01-04_	Cucullaea	C2	1	1.39	0.31
2	2.5	01-04_	Cucullaea	C2	2	0.84	0.25
2	2.5	01-04_	Cucullaea	C2	3	1.28	0.1
2	2.5	01-04_	Cucullaea	C2	4	0.92	0.64
2	2.5	01-04_	Eurhomalea	E4	1	1.92	0.51
2	2.5	01-04_	Eurhomalea	E4	2	1.76	0.64
2	2.5	01-04_	Eurhomalea	E4	3	1.96	0.64
2	2.5	01-04_	Eurhomalea	E4	4	1.23	0.95
2	2.5	01-04_	Eurhomalea	E4	5	0.44	0.88
3	3.1	03-009	Cucullaea	C1	1	1.64	0.01
3	3.1	03-009	Cucullaea	C1	2	1.85	-0.04
3	3.1	03-009	Cucullaea	C1	3	1.36	0.18
3	3.1	03-009	Cucullaea	C1	4	-0.89	-0.02
3	3.1	03-009	Cucullaea	C1	5	1.83	-0.12
3	3.1	01-23_	Eurhomalea	E3	1	-1.49	-0.88
3	3.1	01-23_	Eurhomalea	E3	2	-2.52	-1.03
3	3.1	01-23_	Eurhomalea	E3	3	-0.87	-0.66
3	3.1	01-23_	Eurhomalea	E3	4	-0.06	-0.77
3	3.1	01-23_	Eurhomalea	E1	1	-0.34	-0.9
3	3.1	01-23_	Eurhomalea	E1	2	0.17	-0.79
3	3.1	01-23_	Eurhomalea	E1	3	-0.68	-0.66
3	3.1	01-23_	Eurhomalea	E1	4	0.49	-0.91
3	3.1	01-23_	Eurhomalea	E2	1	-0.36	-0.64
3	3.1	01-23_	Eurhomalea	E2	2	-0.5	-0.56
3	3.1	01-23_	Eurhomalea	E4	1	-2.85	-1.22
3	3.1	01-23_	Eurhomalea	E4	2	-1.25	-0.68
3	3.1	01-23_	Eurhomalea	E4	3	-0.38	-0.58
3	3.1	01-23_	Eurhomalea	E4	4	-0.75	-0.98
3	3.2	01-22_	Eurhomalea	E1	1	-0.05	-1.13
3	3.2	01-22_	Eurhomalea	E1	2	-1.28	-1.16
3	3.2	01-22_	Eurhomalea	E1	3	-4.15	-1.35
3	3.2	01-22_	Eurhomalea	E1	4	-1.54	-0.54
3	3.2	01-22_	Eurhomalea	E2	1	-1.93	-0.61
3	3.2	01-22_	Eurhomalea	E2	2	-1.21	-0.15
3	3.2	01-22_	Eurhomalea	E2	3	0.05	-0.59
3	3.2	01-22_	Eurhomalea	E3	1	-0.25	-0.37
3	3.2	01-22_	Eurhomalea	E3	2	-1.08	-0.75
3	3.2	01-22_	Eurhomalea	E3	3	-3.42	-1.22
3	3.2	01-22_	Eurhomalea	E3	4	1.41	-0.53
3	3.2	01-22_	Eurhomalea	E4	1	-0.26	-0.41
3	3.2	01-22_	Eurhomalea	E4	2	1.39	-0.5
3	3.5	01-14_	Cucullaea	C3	1	0.88	-0.03
3	3.5	01-14_	Cucullaea	C3	2	1.24	0.2
3	3.5	01-14_	Cucullaea	C3	3	2.47	0.06
3	3.5	01-14_	Cucullaea	C3	4	-0.34	0.3
3	3.5	01-12_	Cucullaea	C1	1	-0.88	0.09
3	3.5	01-12_	Cucullaea	C1	2	-1.45	0.5
3	3.5	01-12_	Cucullaea	C1	3	-0.52	0.39
3	3.5	01-12_	Cucullaea	C1	4	-0.87	0.35
3	3.5	01-12_	Cucullaea	C4	1	0.83	-0.09
3	3.5	01-12_	Cucullaea	C4	2	0.37	-0.21
3	3.5	01-12_	Cucullaea	C4	3	1.79	-0.42
3	3.5	01-12_	Cucullaea	C4	4	-1.37	-0.53
3	3.5	01-12_	Cucullaea	C4	5	-0.14	-0.31
3	3.5	01-12_	Cucullaea	C2	1	-0.11	0.13
3	3.5	01-12_	Cucullaea	C2	2	0.67	0.07
3	3.5	01-12_	Cucullaea	C2	3	0.98	0.29
3	3.5	01-12_	Cucullaea	C2	4	1.71	0.1
3	3.5	01-12_	Cucullaea	C1	1	1.09	0.54
3	3.5	01-12_	Cucullaea	C1	2	1.39	0.76
3	3.5	01-12_	Cucullaea	C1	3	0.98	0.77
3	3.5	01-12_	Cucullaea	C1	4	1.68	0.59
3	3.5	01-12_	Eurhomalea	E3	1	-1.3	-0.33
3	3.5	01-12_	Eurhomalea	E3	2	-0.85	-0.27
3	3.5	01-12_	Eurhomalea	E3	3	-1.78	0
3	3.5	01-12_	Eurhomalea	E3	4	-0.33	-0.17
3	3.5	01-12_	Eurhomalea	E4	1	-2.24	-0.36
3	3.5	01-12_	Eurhomalea	E4	2	-1.59	-0.53
3	3.5	01-12_	Eurhomalea	E4	3	-0.9	-0.65
3	3.5	01-12_	Eurhomalea	E4	4	-0.77	-0.62
3	3.5	01-12_	Eurhomalea	E2	1	-0.95	-0.66
3	3.5	01-12_	Eurhomalea	E2	2	-0.89	-0.73
3	3.5	01-12_	Eurhomalea	E2	3	-1.4	-1.18
3	3.5	01-12_	Eurhomalea	E1	1	-0.98	-0.91
3	3.5	01-12_	Eurhomalea	E1	2	-1.66	-0.76
3	3.5	01-12_	Eurhomalea	E1	3	-3.14	-0.94
3	3.5	01-12_	Eurhomalea	E2	1	-1.08	-0.16
3	3.5	01-12_	Eurhomalea	E2	2	-2.35	-0.65
3	3.5	01-12_	Eurhomalea	E2	2-split	-2.37	-0.61
3	3.5	01-12_	Eurhomalea	E1	1	-0.55	-0.58
3	3.5	01-12_	Eurhomalea	E1	2	-0.5	-0.25
3	3.5	01-12_	Eurhomalea	E1	3	-2.02	-0.38
3	3.5	01-12_	Eurhomalea	E3	1	-1.09	-0.42
3	3.5	01-12_	Eurhomalea	E3	2	-2.81	-0.17
3	3.5	01-12_	Eurhomalea	E3	3	-1.11	-0.14
3	3.6	03-004	Cucullaea	C1	1	1.03	-0.22
3	3.6	03-004	Cucullaea	C1	2	0.08	0.23
3	3.6	03-004	Cucullaea	C1	3	0.95	0.15
3	3.6	03-004	Cucullaea	C1	4	-2.4	0.03
3	3.6	03-004	Cucullaea	C1	5	1.17	0.16
3	3.6	03-004	Eurhomalea	E1	1	-1.31	-0.42
3	3.6	03-004	Eurhomalea	E1	2	-2.6	-0.04
3	3.7	03-005	Cucullaea	C1	1	0.09	0.86
3	3.7	03-005	Cucullaea	C1	2	-0.88	0.26
3	3.7	03-005	Cucullaea	C1	3	-0.4	0.71
3	3.7	03-005	Cucullaea	C1	4	-0.09	0.79
3	3.7	03-005	Cucullaea	C2	1	-1.65	-0.06
3	3.7	03-005	Cucullaea	C2	2	-1.47	-0.1
3	3.7	03-005	Cucullaea	C2	3	-1.26	-0.07
3	3.7	03-005	Cucullaea	C2	4	0.54	0.93
3	3.7	03-005	Cucullaea	C2	5	-1.15	0.17
3	3.7	03-005	Eurhomalea	E1	1	-1.07	0.56
3	3.7	03-005	Eurhomalea	E1	2	-0.86	0.61
3	3.7	03-005	Eurhomalea	E1	3	-0.3	0.54
3	3.7	03-005	Eurhomalea	E1	4	-1.2	0.46
3	3.8	00-17_	Cucullaea	C2	1	2.36	0.82
3	3.8	00-17_	Cucullaea	C2	2	2.46	0.81
3	3.8	00-17_	Cucullaea	C2	3	2.59	0.57
3	3.8	00-17_	Cucullaea	C2	4	2.64	0.65
3	3.8	00-17_	Cucullaea	C2	5	1.92	0.74
3	3.8	00-17_	Cucullaea	C1	1	1.56	0.39
3	3.8	00-17_	Cucullaea	C1	2	2.34	0.55
3	3.8	00-17_	Cucullaea	C1	3	2.77	0.54
3	3.8	00-17_	Cucullaea	C1	4	2.51	0.53
3	3.8	03-008	Cucullaea	C1	1	1.95	0.46
3	3.8	03-008	Cucullaea	C1	2	1.82	0.43
3	3.8	03-008	Cucullaea	C1	3	-1.21	0.27
3	3.8	03-008	Cucullaea	C1	4	-0.66	0.39
3	3.8	00-17_	Eurhomalea	E1	1	-0.88	-0.38
3	3.8	00-17_	Eurhomalea	E1	2	-1.61	-0.2
3	3.8	00-17_	Eurhomalea	E1	3	-1.15	-0.09
3	3.8	00-17_	Eurhomalea	E1	4	-0.72	-0.12
3	3.8	00-17_	Eurhomalea	E?	1	0.29	0.71
3	3.8	00-17_	Eurhomalea	E?	2	1.26	0.98
4	4.5	01-28_	Cucullaea	C1	1	1.02	0.61
4	4.5	01-28_	Cucullaea	C1	2	1.59	0.11
4	4.5	01-28_	Cucullaea	C1	3	2.28	0.44
4	4.5	01-28_	Cucullaea	C1	4	2.41	0.45
4	4.5	01-28_	Cucullaea	C1	5	1.09	0.19
4	4.5	01-27_	Cucullaea	C20	1	1.38	0.12
4	4.5	01-27_	Cucullaea	C20	2	1.7	0.1
4	4.5	01-27_	Cucullaea	C20	3	1.35	0.12
4	4.5	01-27_	Cucullaea	C20	4	0.55	0.55
4	4.5	01-27_	Cucullaea	C20	5	1.33	0.38
4	4.5	01-27_	Cucullaea	C3	1	1.31	0.3
4	4.5	01-27_	Cucullaea	C3	2	0.74	0.23
4	4.5	01-27_	Cucullaea	C3	3	1.68	0.23
4	4.5	01-27_	Cucullaea	C3	4	0.16	0.12
4	4.8	01-42_	Cucullaea	C20	1	1.86	0.11
4	4.8	01-42_	Cucullaea	C20	2	1.08	-0.18
4	4.8	01-42_	Cucullaea	C20	3	0.63	-0.1
4	4.8	01-42_	Cucullaea	C20	4	1.36	-0.11
4	4.8	01-42_	Cucullaea	C20	5	1.41	0.24
4	4.8	01-42_	Cucullaea	C1	1	0.96	0.36
4	4.8	01-42_	Cucullaea	C1	2	0.69	0.58
4	4.8	01-42_	Cucullaea	C1	3	0.34	0.57
4	4.8	01-42_	Cucullaea	C1	4	-0.7	0.88
4	4.8	01-42_	Cucullaea	C2	1	2.29	0.29
4	4.8	01-42_	Cucullaea	C2	2	2.55	0.35
4	4.8	01-42_	Cucullaea	C2	3	2.99	0.35
4	4.8	01-42_	Cucullaea	C2	4	2.25	0.85
4	4.8	01-42_	Cucullaea	C2	5	0.79	0.64
4	4.8	01-42_	Cucullaea	C2	5-split	0.7	0.51
5	5.1	00-1 _	Cucullaea	C1	line 1	1.6	0.3
5	5.1	00-1 _	Cucullaea	C1	line 2	0.51	0.25
5	5.1	00-1 _	Cucullaea	C1	line 3	1.34	0.38
5	5.1	00-1 _	Cucullaea	C1	line 4	2.34	0.41
5	5.1	00-1 _	Cucullaea	C1	line 5	1.65	0.45
5	5.1	00-1 _	Cucullaea	C1	line 6	2.9	0.34
5	5.1	00-1 _	Cucullaea	C1	line 7	1.86	0.44
5	5.1	00-1 _	Cucullaea	C1	line 8	1.82	0.66
5	5.1	00-1 _	Cucullaea	C1	line 9	1.56	0.67
5	5.1	00-1 _	Cucullaea	C2	line 1	0.39	0.86
5	5.1	00-1 _	Cucullaea	C2	line2	1.43	0.51
5	5.1	00-1 _	Cucullaea	C2	line 3	0.15	0.87
5	5.1	00-1 _	Cucullaea	C2	line 4	0.22	0.97
5	5.1	00-1 _	Cucullaea	C2	line 5	2.21	0.59
5	5.1	00-1 _	Cucullaea	C2	line 6	0.73	0.89
5	5.1	00-1 _	Cucullaea	C2	line 7	1.91	0.62
5	5.1	00-1 _	Cucullaea	C2	line 8	2.31	0.75
5	5.1	00-1 _	Cucullaea	C2	line 9	1.72	0.55
5	5.1	00-1 _	Cucullaea	C2	line 10	2.09	0.84
5	5.1	00-1 _	Cucullaea	C2	line 11	1.99	0.9
5	5.1	00-1 _	Cucullaea	C3	line 1	1.36	0.55
5	5.1	00-1 _	Cucullaea	C3	line 2	1.02	0.73
5	5.1	00-1 _	Cucullaea	C3	line 3	1.23	0.26
5	5.1	00-1 _	Cucullaea	C3	line 4	1.5	0.46
5	5.1	00-1 _	Cucullaea	C3	line 5	1.6	0.16
5	5.1	00-1 _	Cucullaea	C3	line 6	0.29	0.42
5	5.1	00-1 _	Cucullaea	C3	line 7	1.86	0.44
5	5.1	00-1 _	Cucullaea	C3	line 8	1	0.82
5	5.1	00-1 _	Cucullaea	C3	line 9	1.86	-0.64
5	5.1	00-1 _	Cucullaea	C3	line 10	1.33	0.47
5	5.1	00-1 _	Eurhomalea	E1	line 1	1.61	0.17
5	5.1	00-1 _	Eurhomalea	E1	line 2	1.18	0.19
5	5.1	00-1 _	Eurhomalea	E1	line 3	1.35	0.1
5	5.1	00-1 _	Eurhomalea	E1	line 4	1.49	0.28
5	5.1	00-1 _	Eurhomalea	E1	line 5, line 6	2.79	0.36
5	5.1	00-1 _	Eurhomalea	E1	line 7	1.82	0.18
5	5.1	00-1 _	Eurhomalea	E1	line 8	2.54	-0.03
5	5.1	00-1 _	Eurhomalea	E1	line 9	1.89	0.19
5	5.1	00-1 _	Eurhomalea	E1	line 10	2.05	-0.34
5	5.1	00-1 _	Eurhomalea	E1	line 11	1.86	0.04
5	5.1	00-1 _	Eurhomalea	E1	line 12	2.31	0.15
5	5.1	00-1 _	Eurhomalea	E1	line 14	3.1	0.09
5	5.1	00-1 _	Eurhomalea	E1	line 15, line 16	4.77	-0.32
5	5.1	00-1 _	Eurhomalea	E2	line 1	0.62	0.26
5	5.1	00-1 _	Eurhomalea	E2	line 2	0.51	0.19
5	5.1	00-1 _	Eurhomalea	E2	line 3	1.23	-0.08
5	5.1	00-1 _	Eurhomalea	E2	line 4	0.45	0.18
5	5.1	00-1 _	Eurhomalea	E2	line 5	-0.01	0.17
5	5.1	00-1 _	Eurhomalea	E2	line 6	0.47	0.25
5	5.1	00-1 _	Eurhomalea	E2	line 7	0.57	0.29
5	5.1	00-1 _	Eurhomalea	E2	line 8	1.02	0.35
5	5.1	00-1 _	Eurhomalea	E3	line 1	0.85	0.38
5	5.1	00-1 _	Eurhomalea	E3	line2	0.75	0.48
5	5.1	00-1 _	Eurhomalea	E3	line 3	1.33	-0.04
5	5.1	00-1 _	Eurhomalea	E3	line 4	0.63	0.21
5	5.1	00-1 _	Eurhomalea	E3	line 5	1.24	0.48
5	5.1	00-1 _	Eurhomalea	E3	line 6	1.54	0.58
5	5.1	00-1 _	Eurhomalea	E3	line 7	1.16	0.09
5	5.1	00-1 _	Eurhomalea	E3	line 8	1.5	0.43
5	5.1	00-1 _	Eurhomalea	E4	line 1	1.88	0.15
5	5.1	00-1 _	Eurhomalea	E4	line 2	2.27	0.35
5	5.1	00-1 _	Eurhomalea	E4	line 3	1.87	-0.15
5	5.1	00-1 _	Eurhomalea	E4	line 5	2.07	0.5
5	5.1	00-1 _	Eurhomalea	E4	line 6	3.66	-0.02
5	5.1	00-1 _	Eurhomalea	E4	line 8	1.66	0.14
5	5.3	01-43b	Cucullaea	C3	line 1	-0.07	0.69
5	5.3	01-43b	Cucullaea	C3	line 2	0.06	0.8
5	5.3	01-43b	Cucullaea	C3	line 3	0.23	0.68
5	5.3	01-43b	Cucullaea	C3	line 4	0.54	0.59
5	5.3	01-43b	Cucullaea	C3	line 5	2.25	0.54
5	5.3	01-43b	Cucullaea	C2	line 1	2.07	0.92
5	5.3	01-43b	Cucullaea	C2	line 2	0.83	0.75
5	5.3	01-43b	Cucullaea	C2	line 3	0.97	0.59
5	5.3	01-43b	Cucullaea	C2	line 4	0.89	0.66
5	5.3	01-43b	Cucullaea	C2	line 5	2.47	0.58
5	5.3	01-43b	Cucullaea	C4	line 1	1.25	0.05
5	5.3	01-43b	Cucullaea	C4	line 2	1.99	-0.37
5	5.3	01-43b	Cucullaea	C4	line 3	1.6	-0.16
5	5.3	01-43b	Cucullaea	C4	line 4	2.9	-0.52
5	5.3	01-43b	Cucullaea	C4	line 5	2.55	0.51
5	5.3	01-43b	Cucullaea	C5	line 1	0.11	0.19
5	5.3	01-43b	Cucullaea	C5	line 2	1.62	-0.07
5	5.3	01-43b	Cucullaea	C5	line 3	1.86	-0.1
5	5.3	01-43b	Cucullaea	C5	line 4	-0.47	0.78
5	5.3	01-43b	Cucullaea	C5	line 5	2.19	0.4
5	5.3	01-91_	Cucullaea	C20	1	2.85	0.33
5	5.3	01-91_	Cucullaea	C20	2	2.51	0.69
5	5.3	01-91_	Cucullaea	C20	3	2.34	0.32
5	5.3	01-91_	Cucullaea	C20	4	1.61	0.48
5	5.3	01-91_	Cucullaea	C20	5	2.71	-0.2
5	5.4	01-45_	Cucullaea	C1	line 1	1.51	-0.01
5	5.4	01-45_	Cucullaea	C1	line 2	-0.47	0.01
5	5.4	01-45_	Cucullaea	C1	line 3	1.3	-0.28
5	5.4	01-45_	Cucullaea	C1	line 4	-1	-0.07
5	5.4	01-45_	Cucullaea	C1	line 5	-0.09	-0.33
5	5.4	01-45_	Cucullaea	C2	line 1	0.15	-0.03
5	5.4	01-45_	Cucullaea	C2	line 2	1.9	0.38
5	5.4	01-45_	Cucullaea	C2	line 3	0.71	0.31
5	5.4	01-45_	Cucullaea	C2	line 5	0.44	0.16
5	5.4	01-45_	Eurhomalea	E1	line 1	0.56	-0.54
5	5.4	01-45_	Eurhomalea	E1	line 2	1.21	-0.56
5	5.4	01-45_	Eurhomalea	E1	line 3	-0.11	-0.38
5	5.4	01-45_	Eurhomalea	E1	line 4	-0.69	-0.21
5	5.4	01-45_	Eurhomalea	E1	line 5	-0.32	-0.77
5	5.4	01-45_	Eurhomalea	E5	line 1	0.77	-0.69
5	5.4	01-45_	Eurhomalea	E5	line 2	0.3	-0.45
5	5.4	01-45_	Eurhomalea	E5	line 3	-0.29	-0.07
5	5.4	01-45_	Eurhomalea	E5	line 4	0.26	0.06
5	5.4	01-45_	Eurhomalea	E5	line 5	0.79	-0.24
5	5.5	01-46_	Cucullaea	C1	line 1	1.58	0.73
5	5.5	01-46_	Cucullaea	C1	line 2	2.29	0.33
5	5.5	01-46_	Cucullaea	C1	line 3	2.02	0.47
5	5.5	01-46_	Cucullaea	C1	line 4	-1.29	0.12
5	5.5	01-46_	Cucullaea	C1	line 5	-1.27	0.07
5	5.5	01-46_	Cucullaea	C2	line 1	-0.35	0.12
5	5.5	01-46_	Cucullaea	C2	line 2	-0.9	0.12
5	5.5	01-46_	Cucullaea	C2	line 3	0.39	0.42
5	5.5	01-46_	Cucullaea	C2	line 4	0.99	0.31
5	5.5	01-46_	Cucullaea	C2	line 5	-1.12	-0.05
5	5.5	01-46_	Cucullaea	C2	line 5 split	-1.08	0.04
5	5.5	01-46_	Cucullaea	C3	line 1	1.77	0.49
5	5.5	01-46_	Cucullaea	C3	line 1split	1.78	0.47
5	5.5	01-46_	Cucullaea	C3	line 2	2.38	0.51
5	5.5	01-46_	Cucullaea	C3	line 3	-0.69	0.25
5	5.5	01-46_	Cucullaea	C3	line 4	-0.75	0.33
5	5.5	01-46_	Cucullaea	C3	line 5	-0.91	0.35
5	5.5	01-46_	Eurhomalea	E6	line 2	0.56	-0.43
5	5.5	01-46_	Eurhomalea	E6	line 3	0.15	-0.09
5	5.5	01-46_	Eurhomalea	E6	line 4	0.83	0.08
5	5.5	01-46_	Eurhomalea	E6	line 5	0.36	0.04
5	5.5	01-46_	Eurhomalea	E7	line 1	-0.53	-0.16
5	5.5	01-46_	Eurhomalea	E7	line 2	-0.33	-0.16
5	5.5	01-46_	Eurhomalea	E7	line 3	-0.38	-0.13
5	5.5	01-46_	Eurhomalea	E7	line 4	0.57	-0.27
5	5.5	01-46_	Eurhomalea	E7	line 5	-0.3	-0.1
5	5.5	01-46_	Eurhomalea	E2	line 1	-1.38	0.09
5	5.5	01-46_	Eurhomalea	E2	line 2	-2.4	-0.27
5	5.5	01-46_	Eurhomalea	E2	line 3	-2.95	-0.79
5	5.5	01-46_	Eurhomalea	E2	line 4	-1.07	-0.01
5	5.5	01-46_	Eurhomalea	E2	line 5	0.2	0.16
5	5.5	01-46_	Eurhomalea	E1	line 1	-0.58	0.3
5	5.5	01-46_	Eurhomalea	E1	line 2	-1.08	-0.02
5	5.5	01-46_	Eurhomalea	E1	line 3	-2.6	-0.52
5	5.5	01-46_	Eurhomalea	E1	line 4	-0.12	-0.27
5	5.5	01-46_	Eurhomalea	E1	line 5	0.09	0.16
5	5.5	01-46_	Eurhomalea	E4	line 1	0.22	-0.23
5	5.5	01-46_	Eurhomalea	E4	line 2	-0.57	-0.2
5	5.5	01-46_	Eurhomalea	E4	line 3	-0.71	-0.19
5	5.5	01-46_	Eurhomalea	E4	line 4	-0.11	-0.5
5	5.5	01-46_	Eurhomalea	E4	line 5	0.36	-0.19
5	5.5	01-46_	Eurhomalea	E5	line 1	-0.36	-0.01
5	5.5	01-46_	Eurhomalea	E5	line 2	-0.02	0.48
5	5.5	01-46_	Eurhomalea	E5	line 3	-0.54	0.03
5	5.5	01-46_	Eurhomalea	E5	line 4	-0.09	0.14
5	5.7	01-87_	Cucullaea	C1	line 1	-1.08	-0.2
5	5.7	01-87_	Cucullaea	C1	line 2	-1.07	-0.08
5	5.7	01-87_	Cucullaea	C1	line 3	-0.3	-0.08
5	5.7	01-87_	Cucullaea	C1	line 4	-2.14	0.28
5	5.7	01-87_	Cucullaea	C1	line 5	-2.12	0.29
5	5.7	01-87_	Cucullaea	C2	line 1	-0.92	0.24
5	5.7	01-87_	Cucullaea	C2	line 2	-2.53	0.42
5	5.7	01-87_	Cucullaea	C2	line 3	-0.68	0.2
5	5.7	01-87_	Cucullaea	C2	line 4	-0.57	0.34
5	5.7	01-87_	Cucullaea	C2	line 5	-0.93	0.4
5	5.7	01-87_	Cucullaea	C3	line 1	2.42	0.29
5	5.7	01-87_	Cucullaea	C3	line 2	-1.11	0.1
5	5.7	01-87_	Cucullaea	C3	line 3	-0.88	0.07
5	5.7	01-87_	Cucullaea	C3	line 4	-0.14	-0.17
5	5.7	01-87_	Cucullaea	C3	line 5	0	-0.22
5	5.7	01-87_	Cucullaea	C4	line 1	-0.67	0.06
5	5.7	01-87_	Cucullaea	C4	line 2	-3.18	-0.09
5	5.7	01-87_	Cucullaea	C4	line 3	1.72	0.21
5	5.7	01-87_	Cucullaea	C4	line 4	-0.66	0.13
5	5.7	01-87_	Cucullaea	C4	line 5	-0.67	0.08
5	5.7	01-87_	Cucullaea	C5	line 1	-0.91	0.24
5	5.7	01-87_	Cucullaea	C5	line 2	-0.78	0.09
5	5.7	01-87_	Cucullaea	C5	line 3	0.18	0.26
5	5.7	01-87_	Cucullaea	C5	line 4	-0.42	0.36
5	5.7	01-87_	Cucullaea	C5	line 5	0.06	0.15
5	5.7	01-30_	Cucullaea	C1	line 1	1.21	0.27
5	5.7	01-30_	Cucullaea	C1	line 2	1.59	-0.03
5	5.7	01-30_	Cucullaea	C1	line 2-split	1.66	0.06
5	5.7	01-30_	Cucullaea	C1	line 3	2.56	-0.4
5	5.7	01-30_	Cucullaea	C1	line 4	3.28	0.05
5	5.7	01-30_	Cucullaea	C1	line 5	0.78	-0.09
5	5.7	01-29_	Cucullaea	C1	line 1	1.77	0.77
5	5.7	01-29_	Cucullaea	C1	line 2	1.83	0.51
5	5.7	01-29_	Cucullaea	C1	line 3	2.58	0.56
5	5.7	01-29_	Cucullaea	C1	line 4	-0.72	0.39
5	5.7	01-29_	Cucullaea	C1	line 5	0.85	0.44
5	5.7	01-87_	Eurhomalea	E2	line 1	-1.37	0.26
5	5.7	01-87_	Eurhomalea	E2	line 2	-0.41	0.2
5	5.7	01-87_	Eurhomalea	E2	line 3	-0.45	0.24
5	5.7	01-87_	Eurhomalea	E2	line 4	-0.52	-0.44
5	5.7	01-87_	Eurhomalea	E2	line 5	-0.69	-0.43
5	5.7	01-87_	Eurhomalea	E5	line 1	-1.01	-1.12
5	5.7	01-87_	Eurhomalea	E5	line 2	-1.74	-1.14
5	5.7	01-87_	Eurhomalea	E5	line 3	-3.21	-0.74
5	5.7	01-87_	Eurhomalea	E5	line 4	-2.62	-1.19
5	5.7	01-87_	Eurhomalea	E5	line 4	-2.89	-1.01
5	5.7	01-87_	Eurhomalea	E6	line 1	-3.05	0.15
5	5.7	01-87_	Eurhomalea	E6	line 2	-3.29	0.28
5	5.7	01-87_	Eurhomalea	E6	line 2	-3.33	0.37
5	5.7	01-87_	Eurhomalea	E6	line 3	-3.19	0.34
5	5.7	01-87_	Eurhomalea	E6	line 4	-3.69	0.18
5	5.7	01-87_	Eurhomalea	E6	line 4	-3.66	0.25
5	5.7	01-87_	Eurhomalea	E7	line 1	-2.76	-0.36
5	5.7	01-87_	Eurhomalea	E7	line 1	-2.98	-0.55
5	5.7	01-87_	Eurhomalea	E7	line 2	-1.34	-0.61
5	5.7	01-87_	Eurhomalea	E7	line 2	-1.15	-0.41
5	5.7	01-87_	Eurhomalea	E7	line 3	-2.08	-0.83
5	5.7	01-30_	Eurhomalea	E1	line 5	-0.18	-0.42
5	5.7	01-29_	Eurhomalea	E1	line 1	-0.62	0.13
5	5.7	01-29_	Eurhomalea	E1	line 2	1.52	-0.18
5	5.7	01-29_	Eurhomalea	E1	line 3	-1.71	0.05
5	5.7	01-29_	Eurhomalea	E1	line 4	0.5	-0.37
5	5.7	01-29_	Eurhomalea	E1	line 5	0.24	-0.4
5	5.7	01-29_	Eurhomalea	E2	line 1	-0.96	0.18
5	5.7	01-29_	Eurhomalea	E2	line 2	-0.57	0.14
5	5.7	01-29_	Eurhomalea	E2	line 3	-2.09	0.32
5	5.7	01-29_	Eurhomalea	E2	line 4	-1.12	0.35
5	5.7	01-29_	Eurhomalea	E2	line 5	-0.33	0.12
5	5.7	01-29_	Eurhomalea	E3	line 1	-1.15	-0.28
5	5.7	01-29_	Eurhomalea	E3	line 2	-1.65	0.09
5	5.7	01-29_	Eurhomalea	E3	line 3	-0.04	-0.26
5	5.7	01-29_	Eurhomalea	E3	line 4	1.03	-0.65
5	5.7	01-29_	Eurhomalea	E3	line 5	0.26	-0.28
5	5.7	01-29_	Eurhomalea	E4	line 1	-0.46	0.31
5	5.7	01-29_	Eurhomalea	E4	line 2	-0.97	0.63
5	5.7	01-29_	Eurhomalea	E4	line 4	-0.78	0.63
5	5.7	01-29_	Eurhomalea	E4	line 5	-0.07	0.15
5	5.7	01-29_	Eurhomalea	E5	line 1	-1.9	-0.41
5	5.7	01-29_	Eurhomalea	E5	line 2	-0.14	0.4
5	5.7	01-29_	Eurhomalea	E5	line 3	-1.77	-0.22
5	5.7	01-29_	Eurhomalea	E5	line 4	-1.45	-0.11
5	5.7	01-29_	Eurhomalea	E5	line 5	-0.91	-0.17
5	5.8	01-35_	Cucullaea	C1	line 1	-0.26	0.55
5	5.8	01-35_	Cucullaea	C1	line 2	0.4	0.22
5	5.8	01-35_	Cucullaea	C1	line 3	-1.42	0.5
5	5.8	01-35_	Cucullaea	C1	line 4	-1.58	0.32
5	5.8	01-35_	Cucullaea	C1	line 5	2.29	0.49
5	5.8	01-35_	Cucullaea	C2	line 1	0.34	0.47
5	5.8	01-35_	Cucullaea	C2	line 2	-1.16	0.47
5	5.8	01-35_	Cucullaea	C2	line 3	-2.87	0.06
5	5.8	01-35_	Cucullaea	C2	line 4	-2.34	0.17
5	5.8	01-35_	Cucullaea	C2	line 5	-2.8	0.23
5	5.8	01-35_	Cucullaea	C3	line 1	1.91	0.18
5	5.8	01-35_	Cucullaea	C3	line 2	-1.35	-0.09
5	5.8	01-35_	Cucullaea	C3	line 3	1.44	0.16
5	5.8	01-35_	Cucullaea	C3	line 4	1.44	0.19
5	5.8	01-35_	Cucullaea	C3	line 5	1.35	0.09
5	5.8	01-35_	Cucullaea	C4	line 1	2.03	1.59
5	5.8	01-35_	Cucullaea	C4	line 2	-0.97	0.28
5	5.8	01-35_	Cucullaea	C4	line 3	-1.23	0.3
5	5.8	01-35_	Cucullaea	C4	line 4	-0.17	0.47
5	5.8	01-35_	Cucullaea	C4	line 5	-0.56	0.31
5	5.8	01-35_	Cucullaea	C5	line 1	3.59	2.29
5	5.8	01-35_	Cucullaea	C5	line 2	2.15	1.89
5	5.8	01-35_	Cucullaea	C5	line 3	1.87	2.41
5	5.8	01-35_	Cucullaea	C5	line 4	-1.44	0.51
5	5.8	01-35_	Cucullaea	C5	line 5	1.44	1.58
5	5.9	03-600	Cucullaea	C1	1	-0.17	1.14
5	5.9	03-600	Cucullaea	C1	2	-0.19	1.16
5	5.9	03-600	Cucullaea	C1	3	0.71	1.37
5	5.9	03-600	Cucullaea	C1	4	-0.48	1.05
5	5.9	03-600	Cucullaea	C2	1	-0.98	0.26
5	5.9	03-600	Cucullaea	C2	2	-0.44	-0.02
5	5.9	03-600	Cucullaea	C2	3	-0.57	-0.07
5	5.9	03-600	Cucullaea	C2	4	-0.28	0.61
5	5.9	01-73_	Cucullaea	C1	line 1	-2.27	0.44
5	5.9	01-73_	Cucullaea	C1	line 2	-2.07	0.5
5	5.9	01-73_	Cucullaea	C1	line 3	-2.37	0.48
5	5.9	01-73_	Cucullaea	C1	line 4	-1.28	0.69
5	5.9	01-73_	Cucullaea	C1	line 5	-1.04	0.53
5	5.9	01-73_	Cucullaea	C3	line 1	-1.46	0.81
5	5.9	01-73_	Cucullaea	C3	line 2	-1.67	0.31
5	5.9	01-73_	Cucullaea	C3	line 3	-2.16	0.71
5	5.9	01-73_	Cucullaea	C3	line 4	-2.62	0.33
5	5.9	01-73_	Cucullaea	C3	line 4 dup	-2.68	0.4
5	5.9	01-73_	Cucullaea	C3	line 5	-0.5	0.3
5	5.9	01-73_	Cucullaea	C4	line 1	-1.3	0.62
5	5.9	01-73_	Cucullaea	C4	line 2	-1.69	0.75
5	5.9	01-73_	Cucullaea	C4	line 3	-1.05	0.54
5	5.9	01-73_	Cucullaea	C4	line 3 dup	-1.07	0.51
5	5.9	01-73_	Cucullaea	C4	line 4	-0.97	0.68
5	5.9	01-73_	Cucullaea	C5	line 1	1.36	0.52
5	5.9	01-73_	Cucullaea	C5	line 2	1.35	0.27
5	5.9	01-73_	Cucullaea	C5	line 3	1.89	0.24
5	5.9	01-73_	Cucullaea	C5	line 4	-1.14	0.23
5	5.9	01-73_	Cucullaea	C5	line 5	0.9	0.35
5	5.9	01-70_	Cucullaea	C3	line 1	-1.62	0.52
5	5.9	01-70_	Cucullaea	C3	line 2	-2.17	-0.11
5	5.9	01-70_	Cucullaea	C3	line 3	-2.08	0.54
5	5.9	01-70_	Cucullaea	C3	line 4	-2.07	0.67
5	5.9	01-70_	Cucullaea	C3	line 5	-1.15	0.82
5	5.9	01-70_	Cucullaea	C4	line 1	-0.19	0.75
5	5.9	01-70_	Cucullaea	C4	line 2	-0.69	0.84
5	5.9	01-70_	Cucullaea	C4	line 3	-1.46	0.61
5	5.9	01-70_	Cucullaea	C4	line 4	-0.57	0.88
5	5.9	01-70_	Cucullaea	C4	line 5	-0.3	0.4
5	5.9	01-70_	Cucullaea	C5	line 1	-0.57	0.55
5	5.9	01-70_	Cucullaea	C5	line 2	-1.27	0.6
5	5.9	01-70_	Cucullaea	C5	line 3	-1.41	0.12
5	5.9	01-70_	Cucullaea	C5	line 5	-0.02	0.19
5	5.9	01-70_	Cucullaea	C1	line 1	0.2	0.35
5	5.9	01-70_	Cucullaea	C1	line 2	3.12	1.37
5	5.9	01-70_	Cucullaea	C1	line 3	-3.36	0.21
5	5.9	01-70_	Cucullaea	C1	line 4	-2.86	0.44
5	5.9	01-70_	Cucullaea	C1	line 5	3.47	1.61
5	5.9	01-70_	Cucullaea	C2	line 1	0.2	0.74
5	5.9	01-70_	Cucullaea	C2	line 2	1.67	0.53
5	5.9	01-70_	Cucullaea	C2	line 3	-0.68	0.54
5	5.9	01-70_	Cucullaea	C2	line 4	-0.79	0.36
5	5.9	01-70_	Cucullaea	C2	line 5	-0.75	0.25
5	5.9	00-11_	Cucullaea	C1	1	0.25	0.44
5	5.9	00-11_	Cucullaea	C1	2	0.21	0.72
5	5.9	00-11_	Cucullaea	C1	3	0.38	0.13
5	5.9	00-11_	Cucullaea	C1	4	-0.79	0.25
5	5.9	00-11_	Cucullaea	C1	5	-1.54	0.25
5	5.9	00-11_	Cucullaea	C1	6	-2.4	0
5	5.9	00-11_	Cucullaea	C1	7,8	-2.34	0.17
5	5.9	00-11_	Cucullaea	C1	9	0.45	0.3
5	5.9	00-11_	Cucullaea	C2	3,4	0.74	0.07
5	5.9	00-11_	Cucullaea	C2	5,6	0.36	0.07
5	5.9	00-11_	Cucullaea	C2	7,8	0.23	0.07
5	5.9	00-11_	Cucullaea	C2	spot 9	0.49	0.02
5	5.9	00-11_	Cucullaea	C2	spot 10	0.19	-0.03
5	5.9	00-11_	Cucullaea	C2	11	0.31	0.24
5	5.9	00-11_	Cucullaea	C3	1	0	0.34
5	5.9	00-11_	Cucullaea	C3	2	0.16	0.25
5	5.9	00-11_	Cucullaea	C3	3	0.04	0.46
5	5.9	00-11_	Cucullaea	C3	4	-0.16	0.26
5	5.9	00-11_	Cucullaea	C3	5	0.53	0.12
5	5.9	00-11_	Cucullaea	C3	6	-0.24	0.28
5	5.9	00-11_	Cucullaea	C3	7	0.23	0.1
5	5.9	00-11_	Cucullaea	C3	8	-0.79	0.45
5	5.9	00-11_	Cucullaea	C4	1	-0.31	0.57
5	5.9	00-11_	Cucullaea	C4	2	0.74	0.13
5	5.9	00-11_	Cucullaea	C4	3	0.76	0.27
5	5.9	00-11_	Cucullaea	C4	4	-1.05	0.23
5	5.9	00-11_	Cucullaea	C4	5	-0.85	0.42
5	5.9	00-11_	Cucullaea	C4	6	0.17	0.31
5	5.9	00-11_	Cucullaea	C4	7	0.89	0.01
5	5.9	00-11_	Cucullaea	C4	8	0.47	0.44
5	5.9	00-11_	Cucullaea	C4	9	-1.98	0.38
5	5.9	03-600	Eurhomalea	E	1	0.57	-0.05
5	5.9	03-600	Eurhomalea	E1	2	-0.65	0.75
5	5.9	03-600	Eurhomalea	E1	3	-0.43	0.45
5	5.9	03-600	Eurhomalea	E1	4	-0.35	0.28
5	5.9	03-600	Eurhomalea	E2	1	-0.09	1.15
5	5.9	03-600	Eurhomalea	E2	2	-0.09	1.1
5	5.9	03-600	Eurhomalea	E2	3	-0.04	1.17
5	5.9	03-600	Eurhomalea	E2	4	0.07	1.1
5	5.9	03-600	Eurhomalea	E3	1	-0.24	1.35
5	5.9	03-600	Eurhomalea	E3	2	-0.42	1.29
5	5.9	00-11_	Eurhomalea	E1	1	-1.98	-0.14
5	5.9	00-11_	Eurhomalea	E1	2	-2.45	-0.06
5	5.9	00-11_	Eurhomalea	E1	3	-1.27	0.12
5	5.9	00-11_	Eurhomalea	E1	4	-1.49	0.32
5	5.9	00-11_	Eurhomalea	E1	5	-1.69	-0.05
5	5.9	00-11_	Eurhomalea	E1	6	-0.27	0.27
5	5.9	00-11_	Eurhomalea	E1	7	-2.76	-0.12
5	5.9	00-11_	Eurhomalea	E2	line 1	-0.53	-0.09
5	5.9	00-11_	Eurhomalea	E2	line 3	-0.07	0.04
5	5.9	00-11_	Eurhomalea	E2	line 4	-0.24	-0.41
5	5.9	00-11_	Eurhomalea	E2	line 5	-0.53	-0.34
5	5.9	00-11_	Eurhomalea	E2	line 6	-1.43	0.04
5	5.9	00-11_	Eurhomalea	E2	line 7	-0.78	-0.27
5	5.9	00-11_	Eurhomalea	E2	line 8	-0.46	-0.58
5	5.9	00-11_	Eurhomalea	E2	line 9	-0.46	-0.06
5	5.9	00-11_	Eurhomalea	E3	line 1	-1.61	-0.8
5	5.9	00-11_	Eurhomalea	E3	line 3	-1.71	-0.51
5	5.9	00-11_	Eurhomalea	E3	line 4	-2.25	-1.05
5	5.9	00-11_	Eurhomalea	E3	line 5	-1.12	-0.31
5	5.9	00-11_	Eurhomalea	E3	lines 6 & 7	-0.92	-0.63
5	5.9	00-11_	Eurhomalea	E3	line 8	-1.45	-0.68
5	5.9	00-11_	Eurhomalea	E5	line 1	0.32	-1
5	5.9	00-11_	Eurhomalea	E5	lines 2 & 3	0.34	-0.43
5	5.9	00-11_	Eurhomalea	E5	line 4	-0.32	-0.89
5	5.9	00-11_	Eurhomalea	E5	line 5	0.47	-0.51
5	5.9	00-11_	Eurhomalea	E5	line 6	-1.55	-0.37
5	5.9	00-11_	Eurhomalea	E5	line 7	-0.17	-0.25
5	5.9	00-11_	Eurhomalea	E5	line 8	-1.48	0.16
5	5.9	00-11_	Eurhomalea	E6	line 1	-0.91	0.1
5	5.9	00-11_	Eurhomalea	E6	line 2	-0.4	0.16
5	5.9	00-11_	Eurhomalea	E6	line 3	-0.5	-0.33
5	5.9	00-11_	Eurhomalea	E6	line 4	-0.61	0.31
5	5.9	00-11_	Eurhomalea	E6	line 6	-0.68	0.23
5	5.9	00-11_	Eurhomalea	E6	line 7	-0.3	-0.1
5	5.9	00-11_	Eurhomalea	E7	line 1	-0.05	0.18
5	5.9	00-11_	Eurhomalea	E7	line 2	0.26	0.43
5	5.9	00-11_	Eurhomalea	E7	line 3	-0.66	0
5	5.9	00-11_	Eurhomalea	E7	line 5	0	0.26
5	5.9	00-11_	Eurhomalea	E7	line 6	0.18	0.05
5	5.9	00-11_	Eurhomalea	E7	line 7	1.22	0.17
5	5.9	00-11_	Eurhomalea	E8	line 1	1.37	1.22
5	5.9	00-11_	Eurhomalea	E8	line 3	-0.26	0.88
5	5.9	00-11_	Eurhomalea	E8	line 4	1.76	1.14
5	5.9	00-11_	Eurhomalea	E8	line 5	1.73	1.22
5	5.9	00-11_	Eurhomalea	E8	line 6	1.42	0.63
5	5.9	00-11_	Eurhomalea	E8	line 7	1.52	0.31
5	5.9	00-11_	Eurhomalea	E8	line 8	1.82	0.56
6	6.1	01-08_	Eurhomalea	E2	1	0.52	-0.93
6	6.1	01-08_	Eurhomalea	E2	2	0.63	-0.69
6	6.1	01-08_	Eurhomalea	E2	3	-0.04	-0.99
6	6.1	01-08_	Eurhomalea	E2	4	-0.38	-0.94
6	6.1	01-08_	Eurhomalea	E2	5	-1.48	-0.91
6	6.1	01-08_	Eurhomalea	E2	6	0.11	-0.59
6	6.1	01-08_	Eurhomalea	E5	1	-1.25	-0.76
6	6.1	01-08_	Eurhomalea	E5	2	0.17	-0.28
6	6.1	01-08_	Eurhomalea	E5	3	0.91	-0.13
6	6.1	01-08_	Eurhomalea	E5	4	0.5	-0.27
6	6.1	01-08_	Eurhomalea	E5	5	0.29	-0.69
6	6.1	01-08_	Eurhomalea	E3	1	-1.16	-0.73
6	6.1	01-08_	Eurhomalea	E3	2	0.76	-0.85
6	6.1	01-08_	Eurhomalea	E3	3	-1.47	-0.86
6	6.1	01-08_	Eurhomalea	E3	4	-0.76	-0.95
6	6.1	01-08_	Eurhomalea	E3	5	-2.27	-0.72
6	6.1	01-08_	Eurhomalea	E1	1	-1.79	-1.34
6	6.1	01-08_	Eurhomalea	E1	2	-0.65	-1.29
6	6.1	01-08_	Eurhomalea	E1	3	-0.13	-1.14
6	6.1	01-08_	Eurhomalea	E1	4	0.63	-1.02
6	6.1	01-08_	Eurhomalea	E5	1	1.61	-0.51
6	6.1	01-08_	Eurhomalea	E5	2	0.05	-0.33
6	6.1	01-07_	Eurhomalea	E2	2	-2.79	-0.93
6	6.1	01-07_	Eurhomalea	E5	1	-0.81	-0.12
6	6.1	01-07_	Eurhomalea	E4	1	-2.34	-0.22
6	6.1	01-07_	Eurhomalea	E2	1	-2.44	-0.95
6	6.1	01-68_	Eurhomalea	E4	1	1.09	-0.7
6	6.1	01-68_	Eurhomalea	E4	2	1.88	0.39
6	6.1	01-68_	Eurhomalea	E4	3	-1.26	-0.51
6	6.1	01-68_	Eurhomalea	E4	4	-1.09	-0.6
6	6.1	01-68_	Eurhomalea	E4	5	-0.8	-1.05
6	6.1	01-68_	Eurhomalea	E2	1	-0.26	-1.24
6	6.1	01-68_	Eurhomalea	E2	2	-1.47	-1.34
6	6.1	01-68_	Eurhomalea	E2	3	-1.83	-1.33
6	6.1	01-68_	Eurhomalea	E1	1	-1.22	-1.42
6	6.1	01-68_	Eurhomalea	E1	2	-0.22	-1.06
6	6.1	01-68_	Eurhomalea	E1	3	-0.48	-1.03
6	6.1	01-68_	Eurhomalea	E1	4	-0.94	-0.96
6	6.1	01-68_	Eurhomalea	E5	1	-1.84	-1.14
6	6.1	01-68_	Eurhomalea	E5	2	-0.95	-0.98
6	6.1	01-64_	Eurhomalea	E4	1	-1.79	-0.92
6	6.1	01-64_	Eurhomalea	E4	2	-1.85	-1.12
6	6.1	01-64_	Eurhomalea	E4	3	-1.97	-0.93
6	6.1	01-64_	Eurhomalea	E4	4	-1.92	-0.88
6	6.1	01-64_	Eurhomalea	E3	1	-1.33	-0.58
6	6.1	01-64_	Eurhomalea	E3	3	-0.32	-0.48
6	6.1	01-64_	Eurhomalea	E1	1	-1.62	-0.71
6	6.1	01-64_	Eurhomalea	E1	2	-0.77	-1.07
6	6.1	01-64_	Eurhomalea	E1	3	-1.51	-1.02
6	6.1	01-64_	Eurhomalea	E1	4	-1.43	-0.56
6	6.1	01-64_	Eurhomalea	E2	1	-0.17	-1.05
6	6.1	01-64_	Eurhomalea	E2	2	-0.29	-1.11
6	6.1	01-64_	Eurhomalea	E2	3	-0.15	-0.5
6	6.1	01-64_	Eurhomalea	E2	4	-1.26	-0.79
6	6.1	01-64_	Eurhomalea	E2	5	-1.29	-0.92
6	6.1	01-09_	Eurhomalea	E1	1	-1.71	-0.72
6	6.2	01-63_	Eurhomalea	E2	1	-0.56	-0.6
6	6.2	01-63_	Eurhomalea	E2	2	-1.16	-0.68
6	6.2	01-63_	Eurhomalea	E2	3	-1.15	-0.69
6	6.2	01-63_	Eurhomalea	E2	4	-1.73	-0.63
6	6.2	01-63_	Eurhomalea	E2	5	-1.26	-0.82
6	6.2	01-63_	Eurhomalea	E1	1	-1.42	-0.76
6	6.2	01-63_	Eurhomalea	E1	2	0.83	-0.33
6	6.2	01-63_	Eurhomalea	E1	3	0.87	-0.91
6	6.2	01-63_	Eurhomalea	E1	4	0.43	-0.69
6	6.2	01-63_	Eurhomalea	E1	5	-2.16	-1.08
6	6.2	01-63_	Eurhomalea	E1	6	-1.97	-0.8
6	6.2	01-63_	Eurhomalea	E3	1	-3.24	-1.3
6	6.2	01-63_	Eurhomalea	E3	2	-1.48	-0.67
6	6.2	01-63_	Eurhomalea	E3	3	-2.72	-0.7
6	6.2	01-63_	Eurhomalea	E3	4	-0.42	-1.05
6	6.2	01-63_	Eurhomalea	E3	5	-1.98	-0.86
6	6.2	01-63_	Eurhomalea	E4	1	-1.19	-1.45
6	6.2	01-63_	Eurhomalea	E4	2	-0.62	-1.3
6	6.2	01-63_	Eurhomalea	E4	3	-4.53	-1.05
6	6.2	01-63_	Eurhomalea	E4	3	-4.53	-1.19
6	6.2	01-63_	Eurhomalea	E4	4	-3.52	-1.26
6	6.2	01-63_	Eurhomalea	E4	4-split	-3.09	-1.13
6	6.3	01-72_	Eurhomalea	E1	1	-0.66	0.47
6	6.3	01-72_	Eurhomalea	E1	2	-0.38	-0.76
6	6.3	01-72_	Eurhomalea	E1	3	-0.23	0.29
6	6.3	01-72_	Eurhomalea	E2	1	1.93	0.08
6	6.3	01-72_	Eurhomalea	E2	2	1.31	0.14
6	6.3	01-72_	Eurhomalea	E2	3	1.34	0.23
6	6.3	01-72_	Eurhomalea	E3	1	1.07	-0.75
6	6.3	01-72_	Eurhomalea	E3	2	0.49	-0.28
6	6.3	01-72_	Eurhomalea	E3	3	0.12	-0.27
6	6.3	01-72_	Eurhomalea	E4	1	-0.06	0.07
6	6.3	01-72_	Eurhomalea	E4	2	-2.7	-0.43
6	6.3	01-72_	Eurhomalea	E4	3	-0.08	-0.05
6	6.3	01-71_	Eurhomalea	E2	1	-1.07	-0.37
6	6.3	01-71_	Eurhomalea	E2	2	-1.86	0.24
6	6.3	01-71_	Eurhomalea	E2	3	-1.92	-0.29
6	6.3	01-71_	Eurhomalea	E1	1	0.99	-0.65
6	6.3	01-71_	Eurhomalea	E1	2	1.22	-0.13
6	6.3	01-71_	Eurhomalea	E1	3	1.26	-0.97
6	6.3	01-71_	Eurhomalea	E4	1	-1.89	-0.59
6	6.3	01-71_	Eurhomalea	E4	2	-0.94	-0.91
6	6.3	01-71_	Eurhomalea	E4	3	-1.66	-0.1
6	6.3	01-71_	Eurhomalea	E4	4	-1.89	-0.44
6	6.3	01-71_	Eurhomalea	E3	1	-1.71	-0.32
6	6.3	01-71_	Eurhomalea	E3	2	2.83	0.25
6	6.3	01-71_	Eurhomalea	E3	3	-2.22	-0.3
6	6.3	01-67_	Eurhomalea	E1	1	-0.32	-0.42
6	6.3	01-67_	Eurhomalea	E1	2	-0.58	-0.49
6	6.3	01-67_	Eurhomalea	E1	3	-0.44	-0.43
6	6.3	01-67_	Eurhomalea	E1	4	-0.12	-0.86
6	6.4	01-06_	Eurhomalea	E1	line 1	-6.51	0.17
6	6.4	01-06_	Eurhomalea	E1	line 2	-9.11	0.26
6	6.4	01-06_	Eurhomalea	E1	line 3	-1.33	0.37
6	6.4	01-06_	Eurhomalea	E1	line 4	-2.67	0.82
6	6.4	01-06_	Eurhomalea	E2	line 1	-2.78	0.67
6	6.4	01-06_	Eurhomalea	E2	line 3	-1.33	0.85
6	6.4	01-06_	Eurhomalea	E2	line 4	-1.56	0.8
6	6.4	01-06_	Eurhomalea	E2	line 5	-1.58	0.6
6	6.5	01-10_	Eurhomalea	E1	1	-6.11	0.72
6	6.5	01-10_	Eurhomalea	E1	2	-8.78	1.05
6	6.5	01-10_	Eurhomalea	E1	3	-7.54	0.62
6	6.5	01-10_	Eurhomalea	E1	4	-3.91	1.05
6	6.5	01-10_	Eurhomalea	E3	1	-3.46	0.87
6	6.5	01-10_	Eurhomalea	E3	2	-2.25	0.81
6	6.5	01-10_	Eurhomalea	E3	3	-6.06	0.92
6	6.5	01-10_	Eurhomalea	E3	4	-6.87	1.03
6	6.5	01-10_	Eurhomalea	E2	1	-5.35	0.85
6	6.5	01-10_	Eurhomalea	E2	2	-4.37	0.37
7	7.2	01-50_	Eurhomalea	E2	1	-2.08	1.07
7	7.2	01-50_	Eurhomalea	E2	2	-2.36	1.22
7	7.2	01-50_	Eurhomalea	E2	3	-2.79	1.15
7	7.2	01-50_	Eurhomalea	E2	4	-2.24	1.25
7	7.2	01-50_	Eurhomalea	E2	5	-1.82	1.08
7	7.2	01-50_	Eurhomalea	E4	1	-2.17	0.91
7	7.2	01-50_	Eurhomalea	E4	2	-2.16	0.97
7	7.2	01-50_	Eurhomalea	E4	3	-2.77	0.77
7	7.2	01-50_	Eurhomalea	E4	4	-2.21	1.21
7	7.2	01-50_	Eurhomalea	E3	1	-2.57	1.16
7	7.2	01-50_	Eurhomalea	E3	2	-2.89	1.07
7	7.2	01-50_	Eurhomalea	E3	3	-2.2	1.34
7	7.2	01-50_	Eurhomalea	E5	1	-2.2	1.21
7	7.2	01-50_	Eurhomalea	E5	2	-1.89	1.2
7	7.2	01-50_	Eurhomalea	E5	3	-1.88	0.79
7	7.2	01-50_	Eurhomalea	E1	1	-2.95	1.01
7	7.2	01-50_	Eurhomalea	E1	2	-3.05	0.86
7	7.2	01-50_	Eurhomalea	E1	3	-1.33	0.74
7	7.4	01-99_	Cucullaea	C1	1	-1.49	1.55
7	7.4	01-99_	Cucullaea	C1	2	-4.92	0.7
7	7.4	01-99_	Cucullaea	C1	3	-4.69	1.52
7	7.4	01-99_	Cucullaea	C1	4	-2.1	1.51
7	7.4	01-99_	Cucullaea	C1	5	-1.25	1.49
7	7.4	01-99_	Cucullaea	C1	6	-2.69	1.46
7	7.4	01-84_	Eurhomalea	E?	lines 4-10	-2.97	1.5
7	7.4	01-84_	Eurhomalea	E?	lines 11-15	-2.91	1.58
7	7.4	01-84_	Eurhomalea	E?	lines 11-15	-3.28	1.51
7	7.4	01-84_	Eurhomalea	E?	lines 16-22	-3.88	1.21
7	7.5	01-54_	Cucullaea	C2	line 1	2.23	1.55
7	7.5	01-54_	Cucullaea	C2	line 2	-2.52	0.66
7	7.5	01-54_	Cucullaea	C2	line 3	1.1	1.62
7	7.5	01-54_	Cucullaea	C2	line 4	-1.96	0.91
7	7.5	01-54_	Cucullaea	C2	line 5	1.54	1.4
7	7.5	01-54_	Cucullaea	C1	line 1	-2.03	0.89
7	7.5	01-54_	Cucullaea	C1	line 2	-1.63	1.28
7	7.5	01-54_	Cucullaea	C1	line 3	-1.28	1.08
7	7.5	01-54_	Cucullaea	C1	line 4	0.49	1.3
7	7.5	01-54_	Cucullaea	C1	line 5	-2.04	1.16
7	7.5	01-54_	Cucullaea	C3	line 1	1.39	1.44
7	7.5	01-54_	Cucullaea	C3	line 2	1.39	1.25
7	7.5	01-54_	Cucullaea	C3	line 4	2.12	1.38
7	7.5	01-54_	Cucullaea	C3	line 5	-1.64	1.04
7	7.5	01-54_	Cucullaea	C4	line 1	1.23	1.26
7	7.5	01-54_	Cucullaea	C4	line 2	-1.39	1.34
7	7.5	01-54_	Cucullaea	C4	line 3	-0.82	1.08
7	7.5	01-54_	Cucullaea	C4	line 4	0.77	1.07
7	7.5	01-54_	Cucullaea	C4	line 5	2	1.43
7	7.5	01-53_	Cucullaea	C1	line 1	-0.1	0.77
7	7.5	01-53_	Cucullaea	C1	line 2	-2.13	0.78
7	7.5	01-53_	Cucullaea	C1	line 3	-1.94	0.8
7	7.5	01-53_	Cucullaea	C1	line 4	0.64	0.77
7	7.5	01-53_	Cucullaea	C1	line 5	-3.52	0.86
7	7.5	01-53_	Cucullaea	C2	line 1	-1.5	0.77
7	7.5	01-53_	Cucullaea	C2	line 2	-6.26	0.88
7	7.5	01-53_	Cucullaea	C2	line 3	-5.43	0.87
7	7.5	01-53_	Cucullaea	C2	line 4	-1.34	1.07
7	7.5	01-53_	Cucullaea	C2	line 5	-5.14	0.71
7	7.5	01-53_	Cucullaea	C3	line 1	1.04	1.61
7	7.5	01-53_	Cucullaea	C3	line 2	-0.96	1.18
7	7.5	01-53_	Cucullaea	C3	line 3	2.19	1.81
7	7.5	01-53_	Cucullaea	C3	line 4	1.51	1.58
7	7.5	01-53_	Cucullaea	C3	line 5	1.03	1.55
7	7.5	01-53_	Cucullaea	C4	line 1	1.79	1.29
7	7.5	01-53_	Cucullaea	C4	line 2	-1.19	1.39
7	7.5	01-53_	Cucullaea	C4	line 3	-1.05	1.26
7	7.5	01-53_	Cucullaea	C4	line 4	0.57	1.23
7	7.5	01-53_	Cucullaea	C4	line 5	1.23	1.44
7	7.5	01-54_	Eurhomalea	E1	line 1	-3.85	0.77
7	7.5	01-54_	Eurhomalea	E1	line 2	1.07	0.69
7	7.5	01-54_	Eurhomalea	E1	line 3	0.02	0.73
7	7.5	01-54_	Eurhomalea	E1	line 4	-0.34	0.73
7	7.5	01-54_	Eurhomalea	E1	line 5	-0.29	0.76
7	7.5	01-54_	Eurhomalea	E2	line 1	-1.05	0.77
7	7.5	01-54_	Eurhomalea	E2	line 2	1.44	1.19
7	7.5	01-54_	Eurhomalea	E2	line 3	1.39	1.22
7	7.5	01-54_	Eurhomalea	E2	line 4	0.63	0.97
7	7.5	01-54_	Eurhomalea	E2	line 5	-7.2	-0.34
7	7.5	01-54_	Eurhomalea	E3	line 1	-7.22	0.83
7	7.5	01-54_	Eurhomalea	E3	line 2	-7.02	0.82
7	7.5	01-54_	Eurhomalea	E3	line 3	-5.61	1.01
7	7.5	01-54_	Eurhomalea	E3	line 4	-6.16	1.23
7	7.5	01-54_	Eurhomalea	E3	line 5	-4.17	1.26
7	7.5	01-54_	Eurhomalea	E4	line 1	-7.79	1.12
7	7.5	01-54_	Eurhomalea	E4	line 2	-4.21	1.29
7	7.5	01-54_	Eurhomalea	E4	line 3	-4.68	1.44
7	7.5	01-54_	Eurhomalea	E4	line 3	-4.85	1.28
7	7.5	01-54_	Eurhomalea	E4	line 4	-6.42	0.99
7	7.5	01-54_	Eurhomalea	E5	line 1	-8.74	1
7	7.5	01-54_	Eurhomalea	E5	line 2	-8.53	1.14
7	7.5	01-54_	Eurhomalea	E5	line 3	-2.99	1.15
7	7.5	01-54_	Eurhomalea	E5	line 3	-3.23	1.15
7	7.5	01-54_	Eurhomalea	E5	line 4	-4.55	1.43
7	7.5	01-53_	Eurhomalea	E1	line 1	-0.43	0.64
7	7.5	01-53_	Eurhomalea	E1	line 2	-0.31	0.86
7	7.5	01-53_	Eurhomalea	E1	line 3	-0.49	0.85
7	7.5	01-53_	Eurhomalea	E1	line 4	1.51	0.72
7	7.5	01-53_	Eurhomalea	E1	line 5	0.42	0.96
7	7.5	01-53_	Eurhomalea	E2	line 1	-2.03	0.55
7	7.5	01-53_	Eurhomalea	E2	line 2	0.78	0.9
7	7.5	01-53_	Eurhomalea	E2	line 3	0.95	0.93
7	7.5	01-53_	Eurhomalea	E2	line 4	0.19	0.93
7	7.5	01-53_	Eurhomalea	E2	line 5	-5.07	0.01
7	7.5	01-53_	Eurhomalea	E3	line 1	-1.78	0.57
7	7.5	01-53_	Eurhomalea	E3	line 2	-0.6	0.79
7	7.5	01-53_	Eurhomalea	E3	line 3	0.73	0.67
7	7.5	01-53_	Eurhomalea	E3	line 4	0.21	0.87
7	7.5	01-53_	Eurhomalea	E3	line 5	-2.24	0.89
7	7.5	01-53_	Eurhomalea	E4	line 1	-1.89	0.61
7	7.5	01-53_	Eurhomalea	E4	line 2	-1.06	0.83
7	7.5	01-53_	Eurhomalea	E4	line 3	1.18	0.82
7	7.5	01-53_	Eurhomalea	E4	line 4	1.51	0.94
7	7.5	01-53_	Eurhomalea	E4	line 5	-3.36	0.46
7	7.6	03-012	Cucullaea	C2	2	2.01	1.36
7	7.6	03-012	Cucullaea	C2	3	-1.95	0.73
7	7.6	03-012	Cucullaea	C2	4	2.17	1.34
7	7.6	03-012	Cucullaea	C3	1	1.87	1.24
7	7.6	03-012	Cucullaea	C3	2	1.35	1.24
7	7.6	03-012	Cucullaea	C3	3	-1.48	0.25
7	7.6	03-012	Cucullaea	C3	4	-2.8	0.74
7	7.6	03-012	Cucullaea	C4	1	1.93	1.14
7	7.6	03-012	Cucullaea	C4	1	1.83	0.97
7	7.6	03-012	Cucullaea	C4	2	-4.43	0.61
7	7.6	03-012	Cucullaea	C4	2	-4.38	0.62
7	7.6	03-012	Cucullaea	C4	3	-0.63	1.21
7	7.6	03-012	Cucullaea	C4	4	-3.11	0.35
7	7.6	03-012	Cucullaea	C5	1	-6.89	1.23
7	7.6	03-012	Cucullaea	C5	2	-2.13	1
7	7.6	03-012	Cucullaea	C5	3	-2.35	1.17
7	7.6	03-012	Cucullaea	C5	4	-0.07	1.39
7	7.6	03-012	Cucullaea	C1	1	-1.85	0.08
7	7.6	03-012	Cucullaea	C1	2	-1.54	-0.13
7	7.6	03-012	Cucullaea	C1	3	-1.64	-0.05
7	7.6	03-012	Cucullaea	C1	4	-0.42	-0.07
7	7.6	03-012	Cucullaea	C2	1	-1.83	0.98
7	7.6	01-55_	Eurhomalea	E2	4	-2.39	1.17
7	7.6	01-55_	Eurhomalea	E2	5	-2.13	1.12
7	7.6	01-55_	Eurhomalea	E10	1	-4.61	0.92
7	7.6	01-55_	Eurhomalea	E10	2	-4.94	0.77
7	7.6	01-55_	Eurhomalea	E10	3	-6.43	0.47
7	7.6	01-55_	Eurhomalea	E10	4	-4.57	0.68
7	7.6	01-55_	Eurhomalea	E10	5	-2.14	1.09
7	7.6	01-55_	Eurhomalea	E10	6	-2.92	0.94
7	7.6	01-55_	Eurhomalea	E5	1	-2.26	0.65
7	7.6	01-55_	Eurhomalea	E5	2	-5.33	0.16
7	7.6	01-55_	Eurhomalea	E5	3	-2.84	0.95
7	7.6	01-55_	Eurhomalea	E5	4	0.68	1.19
7	7.6	01-55_	Eurhomalea	E5	5	0.03	0.95
7	7.6	01-55_	Eurhomalea	E?	1	-3.03	0.92
7	7.6	01-55_	Eurhomalea	E?	2	-4.84	0.4
7	7.6	01-55_	Eurhomalea	E?	3	-6.07	0.28
7	7.6	01-55_	Eurhomalea	E?	4	-3.81	0.27
7	7.7	01-82_	Cucullaea	C1	1	0.78	0.87
7	7.7	01-82_	Cucullaea	C1	2	1.57	0.8
7	7.7	01-82_	Cucullaea	C1	3	1.72	0.63
7	7.7	01-82_	Cucullaea	C1	4	-0.39	0.4
7	7.7	01-82_	Cucullaea	C1	5	-0.27	0.84
7	7.7	01-80_	Eurhomalea	E8	2	-2.26	1.26
7	7.7	01-80_	Eurhomalea	E8	3	-4.24	1.14
7	7.7	01-80_	Eurhomalea	E8	4	-3.66	0.93
7	7.7	01-80_	Eurhomalea	E8	5	-5.44	0.95
7	7.7	01-80_	Eurhomalea	E7	2	-4.68	1.23
7	7.7	01-80_	Eurhomalea	E7	3	-4.84	1.2
7	7.7	01-80_	Eurhomalea	E7	4	-3.57	0.98
7	7.7	01-80_	Eurhomalea	E7	5	-3.45	1.13
7	7.7	01-80_	Eurhomalea	E10	1	-6.85	0.55
7	7.7	01-80_	Eurhomalea	E10	2	-5.06	1.03
7	7.7	01-80_	Eurhomalea	E10	3	-3.52	0.85
7	7.7	01-80_	Eurhomalea	E10	4	-4.12	0.65
7	7.7	01-80_	Eurhomalea	E10	5	-5.4	0.85
7	7.7	01-80_	Eurhomalea	E2	1	-7.05	0.72
7	7.7	01-80_	Eurhomalea	E2	2	-7.08	0.25
7	7.7	01-80_	Eurhomalea	E2	3	-4.26	0.86
7	7.7	01-80_	Eurhomalea	E2	4	-3.66	0.77
7	7.7	01-80_	Eurhomalea	E2	5	-2.09	1.25
7	7.7	01-59_	Eurhomalea	E4	1	-4.05	0.36
7	7.7	01-59_	Eurhomalea	E4	3	-3.69	0.69
7	7.7	01-59_	Eurhomalea	E4	4	-4.22	0.51
7	7.7	01-59_	Eurhomalea	E4	5	-5.67	0.4
7	7.7	01-59_	Eurhomalea	E4	6	-3.66	0.49
7	7.7	01-59_	Eurhomalea	E4	7	-1.06	1.27
7	7.7	01-59_	Eurhomalea	E13	1	-3.48	0.95
7	7.7	01-59_	Eurhomalea	E13	2	-4.03	0.68
7	7.7	01-59_	Eurhomalea	E13	3	-1.93	1.11
7	7.7	01-59_	Eurhomalea	E13	4	-2.06	1.18
7	7.7	01-59_	Eurhomalea	E13	5	0.02	1.22
7	7.7	01-59_	Eurhomalea	E13	6	-0.49	1.14
7	7.7	01-59_	Eurhomalea	E6	1	-4.52	0.9
7	7.7	01-59_	Eurhomalea	E6	2	-4.02	0.74
7	7.7	01-59_	Eurhomalea	E6	3	-4.34	0.84
7	7.7	01-59_	Eurhomalea	E6	4	-2.09	1.04
7	7.7	01-59_	Eurhomalea	E6	5	-0.59	1.24
7	7.7	01-59_	Eurhomalea	E2	1	-5.37	0.6
7	7.7	01-59_	Eurhomalea	E2	2	-5.89	0.31
7	7.7	01-59_	Eurhomalea	E2	3	-6.63	0.3
7	7.7	01-59_	Eurhomalea	E2	4	-2.38	1.07
7	7.7	01-59_	Eurhomalea	E2	5	-1.3	1.08
3	-	03-611	Cucullaea	C1	1	-2.56	0.34
3	-	03-611	Cucullaea	C1	2	-3.43	0.25
3	-	03-611	Cucullaea	C1	3	-1.88	0.17
3	-	03-611	Cucullaea	C1	4	-1.59	0.07
