# Supplementary material for: Eocene Shark Teeth From Peninsular Antarctica: Windows to Habitat Use and Paleoceanography
Source: Paleoceanogr Paleoclimatol. Author manuscript; Available in PMC 2025 Nov 18. (PMC7618383; doi:10.1029/2024PA004965)
Supplement: S9 [file EMS209679-supplement-S9.csv]

Identfier_1	sample	amount	Area 28	Area 30	d18O_corrected	run
2616	USGS 80	0.165	99.803	0.212	12.99935752	TCEA20200914
2617	USGS 80	0.148	90.335	0.192	13.24198336	TCEA20200914
2618	USGS 80	0.171	102.154	0.217	13.24760066	TCEA20200914
2619	USGS 81	0.158	95.928	0.208	35.32812045	TCEA20200914
2620	USGS 81	0.139	81.955	0.178	35.69489484	TCEA20200914
2621	USGS 81	0.141	81.073	0.176	35.17290645	TCEA20200914
2639	USGS 80	0.173	99.268	0.21	13.23037504	TCEA20200914
2640	USGS 80	0.162	85.884	0.182	12.98030945	TCEA20200914
2641	USGS 80	0.174	106.041	0.225	12.83500736	TCEA20200914
2642	USGS 81	0.156	97.07	0.21	35.9094387	TCEA20200914
2643	USGS 81	0.167	88.501	0.192	35.33309672	TCEA20200914
2644	USGS 81	0.167	88.469	0.192	35.25365337	TCEA20200914
2661	USGS 80	0.164	87.047	0.185	13.26511989	TCEA20200914
2662	USGS 80	0.143	78.019	0.165	13.19236882	TCEA20200914
2663	USGS 80	0.138	83.708	0.177	12.95331905	TCEA20200914
2664	USGS 81	0.144	72.434	0.157	35.40367972	TCEA20200914
2665	USGS 81	0.167	90.101	0.195	35.12177525	TCEA20200914
2666	USGS 81	0.149	81.03	0.175	35.45890253	TCEA20200914
2673	USGS 80	0.155	81.216	0.172	13.66374815	TCEA20200914
2674	USGS 80	0.145	77.152	0.164	12.79166783	TCEA20200914
2675	USGS 80	0.158	85.631	0.182	12.87101588	TCEA20200914
2676	USGS 81	0.163	89.069	0.193	34.84953375	TCEA20200914
2677	USGS 81	0.156	90.766	0.197	35.47330535	TCEA20200914
2678	USGS 81	0.158	87.509	0.19	35.72881984	TCEA20200914
2683	USGS 80	0.139	67.04	0.142	13.21397451	TCEA20200915
2684	USGS 80	0.137	75.885	0.161	12.76213677	TCEA20200915
2685	USGS 80	0.149	79.935	0.169	13.24562804	TCEA20200915
2686	USGS 81	0.134	73.634	0.159	35.21987648	TCEA20200915
2687	USGS 81	0.152	82.936	0.179	35.2782	TCEA20200915
2688	USGS 81	0.131	66.69	0.144	35.57085318	TCEA20200915
2706	USGS 80	0.168	86.109	0.183	13.7754727	TCEA20200915
2708	USGS 80	0.153	81.79	0.173	13.0321296	TCEA20200915
2709	USGS 81	0.145	70.868	0.153	35.24067651	TCEA20200915
2710	USGS 81	0.156	83.033	0.18	35.88256435	TCEA20200915
2711	USGS 81	0.175	94.773	0.205	35.57733014	TCEA20200915
2728	USGS 80	0.154	73.846	0.157	14.0072179	TCEA20200915
2729	USGS 80	0.163	88.271	0.187	12.846883	TCEA20200915
2730	USGS 80	0.147	73.095	0.155	13.13026333	TCEA20200915
2731	USGS 81	0.13	65.432	0.142	35.14452017	TCEA20200915
2732	USGS 81	0.17	99.632	0.216	35.66037842	TCEA20200915
2733	USGS 81	0.167	86.524	0.187	35.3404286	TCEA20200915
2744	USGS 80	0.165	93.873	0.199	12.76173279	TCEA20200915
2745	USGS 80	0.165	81.653	0.173	13.25593901	TCEA20200915
2746	USGS 80	0.175	96.514	0.205	13.03830588	TCEA20200915
2747	USGS 81	0.132	65.617	0.142	35.17763165	TCEA20200915
2748	USGS 81	0.164	84.138	0.182	34.63178373	TCEA20200915
2749	USGS 81	0.169	89.657	0.194	35.24509877	TCEA20200915
3224	USGS 80	0.156	110.889	0.236	12.72052432	TCEA20201110
3225	USGS 80	0.168	122.602	0.261	12.80215874	TCEA20201110
3226	USGS 80	0.158	119.698	0.254	12.99740463	TCEA20201110
3227	USGS 81	0.166	124.708	0.27	35.32446119	TCEA20201110
3228	USGS 81	0.154	112.772	0.245	35.57910303	TCEA20201110
3229	USGS 81	0.148	100.513	0.218	35.43435011	TCEA20201110
3247	USGS 80	0.143	103.242	0.22	13.6753957	TCEA20201110
3248	USGS 80	0.162	114.412	0.243	13.43179735	TCEA20201110
3249	USGS 80	0.138	98.948	0.21	13.39355585	TCEA20201110
3250	USGS 81	0.159	98.697	0.214	34.61402704	TCEA20201110
3251	USGS 81	0.143	105.833	0.23	35.82181716	TCEA20201110
3252	USGS 81	0.166	125.39	0.272	35.73395766	TCEA20201110
3269	USGS 80	0.154	115.984	0.246	13.51783483	TCEA20201110
3270	USGS 80	0.157	111.742	0.237	13.05475229	TCEA20201110
3271	USGS 80	0.157	104.28	0.221	12.21132685	TCEA20201110
3272	USGS 81	0.146	110.711	0.24	35.29285397	TCEA20201110
3273	USGS 81	0.158	120.827	0.262	35.49792184	TCEA20201110
3274	USGS 81	0.138	106.128	0.23	35.42274205	TCEA20201110
3278	USGS 80	0.141	106.712	0.227	13.65380924	TCEA20201110
3279	USGS 80	0.16	112.831	0.24	13.11259765	TCEA20201110
3280	USGS 80	0.161	121.857	0.259	12.77133154	TCEA20201110
3282	USGS 81	0.165	124.113	0.269	35.16060478	TCEA20201110
3283	USGS 81	0.155	122.768	0.266	35.37567216	TCEA20201110
3385	USGS 80	0.217	143.175	0.304	12.73437889	TCEA20201217
3386	USGS 80	0.191	132.953	0.282	12.76165245	TCEA20201217
3387	USGS 80	0.194	130.785	0.277	12.91657968	TCEA20201217
3388	USGS 81	0.196	129.969	0.281	35.07327507	TCEA20201217
3389	USGS 81	0.196	136.078	0.294	35.608494	TCEA20201217
3390	USGS 81	0.209	144.703	0.313	36.04161981	TCEA20201217
3408	USGS 80	0.194	131.99	0.28	13.74547371	TCEA20201217
3409	USGS 80	0.204	139.017	0.295	13.13007575	TCEA20201217
3410	USGS 80	0.199	132.834	0.282	13.35421026	TCEA20201217
3411	USGS 81	0.194	125.926	0.272	35.46899583	TCEA20201217
3412	USGS 81	0.212	143.129	0.31	35.4089674	TCEA20201217
3431	USGS 80	0.209	137.119	0.291	13.01391654	TCEA20201217
3432	USGS 80	0.21	149.548	0.317	12.72037547	TCEA20201217
3433	USGS 81	0.197	132.725	0.287	34.78463369	TCEA20201217
3434	USGS 81	0.21	141.685	0.307	35.40914936	TCEA20201217
3435	USGS 81	0.208	136.103	0.294	35.61303406	TCEA20201217
3452	USGS 80	0.208	137.387	0.291	13.59771123	TCEA20201217
3453	USGS 80	0.196	129.406	0.274	12.94209483	TCEA20201217
3454	USGS 80	0.192	126.447	0.268	13.29969091	TCEA20201217
3455	USGS 81	0.198	137.701	0.298	34.83854143	TCEA20201217
3456	USGS 81	0.205	141.105	0.305	35.63712964	TCEA20201217
6123	USGS 80	0.195	128.264	0.272	12.85421461	TCEA20220912
6124	USGS 80	0.206	132.491	0.281	12.89206938	TCEA20220912
6127	USGS 81	0.205	138.108	0.299	35.57979232	TCEA20220912
6145	USGS 80	0.192	121.857	0.258	13.17595497	TCEA20220912
6146	USGS 80	0.199	143.45	0.304	13.0217862	TCEA20220912
6147	USGS 80	0.196	134.515	0.285	12.99977912	TCEA20220912
6149	USGS 81	0.202	152.851	0.331	35.43821223	TCEA20220912
6150	USGS 81	0.197	148.38	0.321	35.69530931	TCEA20220912
6167	USGS 80	0.206	146.812	0.311	13.27169501	TCEA20220912
6168	USGS 80	0.197	145.318	0.308	13.13829274	TCEA20220912
6169	USGS 80	0.206	152.272	0.322	13.21457903	TCEA20220912
6170	USGS 81	0.199	146.897	0.318	35.10323613	TCEA20220912
6171	USGS 81	0.2	143.488	0.31	35.65851763	TCEA20220912
6172	USGS 81	0.199	145.612	0.315	35.63586838	TCEA20220912
6180	USGS 80	0.2	141.726	0.3	13.42692813	TCEA20220912
6181	USGS 80	0.194	141.763	0.3	13.16936472	TCEA20220912
6182	USGS 80	0.2	146.901	0.311	12.97457275	TCEA20220912
6183	USGS 81	0.206	154.187	0.333	35.04143797	TCEA20220912
6184	USGS 81	0.201	152.87	0.33	35.06079156	TCEA20220912
6185	USGS 81	0.201	139.373	0.301	35.34759778	TCEA20220912
7120	USGS 80	0.204	112.383	0.239	12.86738472	TCEA20230317
7121	USGS 80	0.203	110.017	0.234	13.19315041	TCEA20230317
7122	USGS 80	0.195	107.606	0.229	13.03283869	TCEA20230317
7123	USGS 81	0.192	105.094	0.228	35.29433705	TCEA20230317
7124	USGS 81	0.194	96.904	0.211	35.68669411	TCEA20230317
7125	USGS 81	0.197	109.911	0.239	35.5690974	TCEA20230317
7140	USGS 80	0.192	92.605	0.197	13.13309224	TCEA20230317
7141	USGS 80	0.202	84.988	0.181	12.89643624	TCEA20230317
7142	USGS 80	0.21	109.781	0.234	12.90517145	TCEA20230317
7143	USGS 81	0.196	108.261	0.235	34.9999287	TCEA20230317
7144	USGS 81	0.19	99.105	0.215	35.73536635	TCEA20230317
7145	USGS 81	0.206	109.638	0.238	35.23266611	TCEA20230317
7162	USGS 80	0.211	110.837	0.236	13.10514744	TCEA20230317
7163	USGS 80	0.193	100.256	0.213	13.61448295	TCEA20230317
7164	USGS 80	0.19	88.133	0.187	13.34134048	TCEA20230317
7165	USGS 81	0.206	102.577	0.223	35.32964579	TCEA20230317
7166	USGS 81	0.201	103.084	0.224	35.00265387	TCEA20230317
7167	USGS 81	0.206	105.057	0.228	35.36723033	TCEA20230317
7184	USGS 80	0.2	101.845	0.216	13.50467196	TCEA20230317
7185	USGS 80	0.199	85.587	0.182	12.44587377	TCEA20230317
7186	USGS 80	0.205	101.635	0.216	13.25832666	TCEA20230317
7187	USGS 81	0.203	107.794	0.234	35.00130611	TCEA20230317
7188	USGS 81	0.203	104.858	0.227	35.49930628	TCEA20230317
7189	USGS 81	0.207	107.195	0.233	35.98385089	TCEA20230317
7303	USGS 80	0.202	82.484	0.175	12.63091934	TCEA20230425
7304	USGS 80	0.195	80.317	0.171	12.84983407	TCEA20230425
7305	USGS 80	0.206	85.027	0.181	13.00946868	TCEA20230425
7307	USGS 81	0.195	79.99	0.174	35.82415766	TCEA20230425
7308	USGS 81	0.211	96.158	0.208	35.21923001	TCEA20230425
7326	USGS 80	0.2	91.478	0.194	13.54918939	TCEA20230425
7327	USGS 80	0.207	93.608	0.199	13.34666546	TCEA20230425
7328	USGS 80	0.209	100.74	0.214	12.67555934	TCEA20230425
7329	USGS 81	0.2	87.145	0.189	35.57286697	TCEA20230425
7330	USGS 81	0.19	91.269	0.198	35.25267407	TCEA20230425
7331	USGS 81	0.204	87.445	0.19	35.74058689	TCEA20230425
7348	USGS 80	0.2	84.688	0.18	13.5044476	TCEA20230425
7349	USGS 80	0.197	87.075	0.185	13.55691764	TCEA20230425
7350	USGS 80	0.208	87.824	0.186	13.15264749	TCEA20230425
7351	USGS 81	0.191	81.105	0.176	34.81163494	TCEA20230425
7352	USGS 81	0.196	93.243	0.202	35.53914945	TCEA20230425
7353	USGS 81	0.203	84.164	0.183	35.77970641	TCEA20230425
7367	USGS 80	0.204	88.458	0.188	12.73485095	TCEA20230425
7368	USGS 80	0.202	95.059	0.202	13.20121302	TCEA20230425
7369	USGS 81	0.206	82.879	0.18	35.55050593	TCEA20230425
7370	USGS 81	0.209	85.521	0.185	35.04682098	TCEA20230425
7371	USGS 81	0.196	83.877	0.182	34.95095371	TCEA20230425
7405	USGS 80	0.216	85.697	0.182	12.77606987	TCEA20230524b
7406	USGS 80	0.202	80.128	0.171	13.072097	TCEA20230524b
7407	USGS 80	0.197	77.496	0.165	12.95762947	TCEA20230524b
7408	USGS 81	0.2	79.131	0.172	35.4569883	TCEA20230524b
7409	USGS 81	0.198	77.307	0.168	35.65241666	TCEA20230524b
7410	USGS 81	0.192	72.88	0.158	35.22951829	TCEA20230524b
7428	USGS 80	0.191	73.68	0.157	12.95767411	TCEA20230524b
7429	USGS 80	0.202	68.769	0.146	13.1258657	TCEA20230524b
7430	USGS 80	0.205	73.367	0.156	13.22764358	TCEA20230524b
7431	USGS 81	0.209	80.09	0.174	35.4591366	TCEA20230524b
7432	USGS 81	0.205	78.452	0.171	35.45864154	TCEA20230524b
7433	USGS 81	0.196	75.035	0.163	35.50845912	TCEA20230524b
7450	USGS 80	0.198	72.624	0.155	13.23731056	TCEA20230524b
7451	USGS 80	0.199	72.782	0.155	12.68300787	TCEA20230524b
7452	USGS 80	0.205	75.735	0.161	13.16986677	TCEA20230524b
7453	USGS 81	0.203	76.046	0.165	35.27418762	TCEA20230524b
7454	USGS 81	0.194	71.222	0.155	35.38161225	TCEA20230524b
7455	USGS 81	0.204	74.652	0.162	35.48579471	TCEA20230524b
7472	USGS 80	0.208	74.835	0.159	13.38442374	TCEA20230524b
7473	USGS 80	0.194	68.626	0.146	13.30684328	TCEA20230524b
7474	USGS 80	0.192	70.376	0.15	13.33752702	TCEA20230524b
7475	USGS 81	0.202	72.698	0.158	35.40138546	TCEA20230524b
7476	USGS 81	0.202	73.797	0.16	35.40615399	TCEA20230524b
7477	USGS 81	0.208	62.506	0.136	35.04974647	TCEA20230524b
7576	USGS 80	0.217	123.462	0.262	12.72543128	TCEA20230713
7577	USGS 80	0.19	105.547	0.224	13.05250665	TCEA20230713
7578	USGS 80	0.203	110.888	0.235	12.95118808	TCEA20230713
7579	USGS 81	0.201	110.786	0.24	35.449673	TCEA20230713
7580	USGS 81	0.192	104.548	0.226	35.47282866	TCEA20230713
7581	USGS 81	0.204	113.584	0.246	35.73330702	TCEA20230713
7599	USGS 80	0.2	105.056	0.223	13.22550148	TCEA20230713
7600	USGS 80	0.218	113.741	0.241	13.14876145	TCEA20230713
7601	USGS 80	0.205	105.846	0.224	13.15456797	TCEA20230713
7602	USGS 81	0.208	106.777	0.231	35.25145898	TCEA20230713
7603	USGS 81	0.196	101.466	0.22	35.62734555	TCEA20230713
7604	USGS 81	0.195	98.268	0.213	35.30520853	TCEA20230713
7621	USGS 80	0.215	106.91	0.226	13.31575562	TCEA20230713
7622	USGS 80	0.205	98.948	0.21	13.28416785	TCEA20230713
7623	USGS 80	0.201	99.159	0.21	13.26260128	TCEA20230713
7624	USGS 81	0.197	99.1	0.214	35.05166794	TCEA20230713
7625	USGS 81	0.195	99.67	0.216	35.45067112	TCEA20230713
7626	USGS 81	0.21	102.621	0.222	35.45652918	TCEA20230713
7643	USGS 80	0.213	104.937	0.222	13.39625671	TCEA20230713
7644	USGS 80	0.208	105.643	0.224	12.99790382	TCEA20230713
7646	USGS 81	0.197	99.725	0.216	35.36759455	TCEA20230713
7647	USGS 81	0.212	111.893	0.242	35.27505879	TCEA20230713
7662	USGS 80	0.203	96.348	0.204	13.13518285	TCEA20230713
7663	USGS 80	0.19	92.953	0.197	12.72659711	TCEA20230713
7664	USGS 80	0.208	101.092	0.214	13.0664736	TCEA20230713
7665	USGS 81	0.198	98.713	0.213	35.19142598	TCEA20230713
7666	USGS 81	0.206	103.927	0.225	35.5789674	TCEA20230713
7667	USGS 81	0.203	105.229	0.228	35.34536751	TCEA20230713
7672	USGS 80	0.198	106.605	0.226	12.75375454	TCEA20230718
7673	USGS 80	0.209	116.114	0.246	12.73540941	TCEA20230718
7674	USGS 80	0.21	102.126	0.216	12.77884681	TCEA20230718
7675	USGS 81	0.199	107.842	0.233	35.35886733	TCEA20230718
7676	USGS 81	0.207	107.197	0.232	35.53978415	TCEA20230718
7677	USGS 81	0.2	109.649	0.237	35.62631681	TCEA20230718
7695	USGS 80	0.206	106.82	0.226	13.44550386	TCEA20230718
7696	USGS 80	0.205	109.008	0.231	13.29653147	TCEA20230718
7697	USGS 80	0.202	104.203	0.221	13.29047572	TCEA20230718
7698	USGS 81	0.203	104.212	0.225	35.04741602	TCEA20230718
7699	USGS 81	0.196	98.043	0.212	35.66369409	TCEA20230718
7700	USGS 81	0.204	132.758	0.287	35.55995119	TCEA20230718
7717	USGS 80	0.199	97.462	0.206	13.22124423	TCEA20230718
7718	USGS 80	0.202	99.554	0.211	13.21845382	TCEA20230718
7719	USGS 80	0.192	90.79	0.192	12.83184659	TCEA20230718
7720	USGS 81	0.2	93.596	0.202	35.43102278	TCEA20230718
7721	USGS 81	0.201	104.314	0.226	35.33377842	TCEA20230718
7722	USGS 81	0.192	86.702	0.188	35.89073018	TCEA20230718
7739	USGS 80	0.207	100.477	0.213	13.10517499	TCEA20230718
7740	USGS 80	0.204	100.623	0.213	13.06027502	TCEA20230718
7741	USGS 80	0.197	95.651	0.202	13.25086596	TCEA20230718
7742	USGS 81	0.206	99.078	0.214	35.0964123	TCEA20230718
7743	USGS 81	0.208	102.947	0.223	35.20477529	TCEA20230718
7744	USGS 81	0.202	98.528	0.213	35.39093421	TCEA20230718
7758	USGS 80	0.208	104.602	0.221	13.24640954	TCEA20230718
7759	USGS 80	0.193	96.497	0.204	12.83575754	TCEA20230718
7760	USGS 80	0.207	102.865	0.218	13.50456289	TCEA20230718
7761	USGS 81	0.206	98.356	0.213	35.16323458	TCEA20230718
7762	USGS 81	0.202	96.94	0.21	35.26535366	TCEA20230718
7763	USGS 81	0.196	98.113	0.212	35.35261661	TCEA20230718
7768	USGS 80	0.217	99.326	0.211	12.96460884	TCEA20230719
7769	USGS 80	0.188	82.608	0.175	13.17355817	TCEA20230719
7770	USGS 80	0.194	91.088	0.193	13.0944229	TCEA20230719
7771	USGS 81	0.208	97.296	0.211	35.05210748	TCEA20230719
7772	USGS 81	0.197	83.19	0.18	35.30680653	TCEA20230719
7773	USGS 81	0.193	92.978	0.201	35.41520355	TCEA20230719
7791	USGS 80	0.202	98.42	0.209	13.37091353	TCEA20230719
7792	USGS 80	0.209	102.489	0.217	12.84008052	TCEA20230719
7793	USGS 80	0.195	97.821	0.207	12.97978345	TCEA20230719
7794	USGS 81	0.212	103.351	0.223	35.25903704	TCEA20230719
7795	USGS 81	0.207	99.41	0.215	35.87033534	TCEA20230719
7796	USGS 81	0.195	96.239	0.208	35.60062264	TCEA20230719
7813	USGS 80	0.219	107.075	0.227	13.20783137	TCEA20230719
7814	USGS 80	0.218	104.397	0.221	13.21763079	TCEA20230719
7815	USGS 80	0.215	104.287	0.221	13.43276552	TCEA20230719
7816	USGS 81	0.195	94.908	0.205	35.43265223	TCEA20230719
7817	USGS 81	0.211	111.094	0.24	35.64847907	TCEA20230719
7834	USGS 80	0.203	104.735	0.222	13.14729668	TCEA20230719
7835	USGS 80	0.212	97.097	0.206	13.33631701	TCEA20230719
7836	USGS 80	0.201	100.114	0.212	13.08959894	TCEA20230719
7837	USGS 81	0.205	100.398	0.217	34.87455145	TCEA20230719
7838	USGS 81	0.195	100.352	0.217	35.30183853	TCEA20230719
7839	USGS 81	0.202	103.789	0.225	35.65169789	TCEA20230719
7844	USGS 80	0.219	107.645	0.228	12.72107176	TCEA20230719
7846	USGS 80	0.211	105.29	0.223	12.88804759	TCEA20230719
7847	USGS 81	0.207	105.272	0.228	35.27124454	TCEA20230719
7848	USGS 81	0.212	105.515	0.228	35.31986658	TCEA20230719
7849	USGS 81	0.211	105.071	0.227	35.53163004	TCEA20230719
8031	USGS 80	0.205	84.469	0.179	13.05941825	TCEA20230726
8032	USGS 80	0.213	93.787	0.199	12.77767307	TCEA20230726
8033	USGS 80	0.195	79.71	0.169	12.83374591	TCEA20230726
8034	USGS 81	0.19	88.492	0.191	35.20562058	TCEA20230726
8054	USGS 80	0.19	89.781	0.19	13.35758568	TCEA20230726
8055	USGS 80	0.214	101.788	0.216	13.34824371	TCEA20230726
8056	USGS 80	0.214	102.808	0.218	13.00311759	TCEA20230726
8057	USGS 81	0.195	88.393	0.191	35.0587162	TCEA20230726
8058	USGS 81	0.203	92.596	0.2	35.66279425	TCEA20230726
8059	USGS 81	0.202	94.672	0.205	35.8256327	TCEA20230726
8076	USGS 80	0.204	95.433	0.202	13.73943341	TCEA20230726
8077	USGS 80	0.208	99.379	0.21	13.04108041	TCEA20230726
8078	USGS 80	0.214	98.6	0.209	13.1128785	TCEA20230726
8080	USGS 81	0.219	93.265	0.202	35.42515248	TCEA20230726
8081	USGS 81	0.19	76.309	0.165	35.65174751	TCEA20230726
8096	USGS 80	0.211	94.659	0.2	13.08082613	TCEA20230726
8097	USGS 80	0.202	100.056	0.212	13.1551268	TCEA20230726
8098	USGS 80	0.21	100.551	0.213	12.76353659	TCEA20230726
8100	USGS 81	0.212	96.807	0.209	34.84645057	TCEA20230726
8101	USGS 81	0.203	97.857	0.211	35.45121967	TCEA20230726
8161	USGS 80	0.194	95.832	0.204	12.9260211	TCEA20230925
8162	USGS 80	0.196	93.858	0.2	12.93412863	TCEA20230925
8163	USGS 80	0.206	98.637	0.21	13.02055825	TCEA20230925
8164	USGS 81	0.209	105.893	0.23	35.51784363	TCEA20230925
8165	USGS 81	0.19	95.037	0.207	35.53266375	TCEA20230925
8166	USGS 81	0.208	104.247	0.227	35.67500108	TCEA20230925
8184	USGS 80	0.209	102.638	0.219	13.39858405	TCEA20230925
8185	USGS 80	0.208	88.694	0.189	12.86846773	TCEA20230925
8186	USGS 80	0.196	94.466	0.201	13.26646101	TCEA20230925
8187	USGS 81	0.2	95.949	0.209	35.2039026	TCEA20230925
8188	USGS 81	0.198	95.141	0.207	35.2077484	TCEA20230925
8189	USGS 81	0.211	100.373	0.218	35.46453944	TCEA20230925
8206	USGS 80	0.197	90.937	0.193	13.13652419	TCEA20230925
8207	USGS 80	0.204	99.461	0.212	12.72823592	TCEA20230925
8208	USGS 80	0.204	95.167	0.202	12.94774144	TCEA20230925
8209	USGS 81	0.19	84.917	0.184	35.24120006	TCEA20230925
8210	USGS 81	0.191	87.437	0.19	35.1545988	TCEA20230925
8211	USGS 81	0.209	98.33	0.214	35.60391775	TCEA20230925
8228	USGS 80	0.206	93.31	0.199	13.48328131	TCEA20230925
8229	USGS 80	0.201	93.42	0.199	13.20154013	TCEA20230925
8230	USGS 80	0.193	90.891	0.193	13.1807749	TCEA20230925
8231	USGS 81	0.205	97.494	0.212	35.21177757	TCEA20230925
8232	USGS 81	0.196	90.247	0.196	35.46370719	TCEA20230925
8233	USGS 81	0.203	89.98	0.196	35.84257126	TCEA20230925
8247	USGS 80	0.206	96.849	0.206	13.18962275	TCEA20230925
8248	USGS 80	0.21	74.992	0.159	13.38061709	TCEA20230925
8249	USGS 80	0.207	98.16	0.209	12.89614415	TCEA20230925
8250	USGS 81	0.208	93.799	0.204	35.15056777	TCEA20230925
8251	USGS 81	0.194	89.367	0.194	35.34379658	TCEA20230925
8252	USGS 81	0.208	96.335	0.209	35.32746149	TCEA20230925
8257	USGS 80	0.206	107.727	0.229	12.70652095	TCEA20230928
8258	USGS 80	0.219	117.775	0.251	12.96724317	TCEA20230928
8259	USGS 80	0.201	108.692	0.231	13.08490314	TCEA20230928
8260	USGS 81	0.209	112.055	0.244	35.83401137	TCEA20230928
8261	USGS 81	0.19	106.087	0.23	35.48569155	TCEA20230928
8262	USGS 81	0.195	107.1	0.233	35.39373149	TCEA20230928
8280	USGS 80	0.217	113.99	0.242	13.32214877	TCEA20230928
8281	USGS 80	0.209	110.018	0.234	13.07101359	TCEA20230928
8282	USGS 80	0.203	107.133	0.228	13.06042467	TCEA20230928
8283	USGS 81	0.195	100.713	0.219	35.36220411	TCEA20230928
8284	USGS 81	0.21	106.636	0.231	35.82905018	TCEA20230928
8285	USGS 81	0.203	106.792	0.232	35.3728276	TCEA20230928
8302	USGS 80	0.188	96.825	0.206	13.19272271	TCEA20230928
8303	USGS 80	0.201	104.149	0.221	12.91219171	TCEA20230928
8304	USGS 80	0.196	99.356	0.211	13.31244229	TCEA20230928
8305	USGS 81	0.205	110.239	0.239	34.69437219	TCEA20230928
8306	USGS 81	0.205	108.746	0.236	35.26234563	TCEA20230928
8307	USGS 81	0.213	113.075	0.245	35.35151661	TCEA20230928
8321	USGS 80	0.2	101.352	0.215	13.38928511	TCEA20230928
8322	USGS 80	0.192	99.222	0.21	13.11668835	TCEA20230928
8323	USGS 80	0.196	101.511	0.215	13.14041323	TCEA20230928
8324	USGS 81	0.197	102.164	0.221	34.88884591	TCEA20230928
8325	USGS 81	0.218	113.909	0.247	35.497729	TCEA20230928
8326	USGS 81	0.207	111.154	0.241	35.75167668	TCEA20230928
8331	USGS 80	0.19	97.488	0.207	13.05180783	TCEA20231010
8332	USGS 80	0.197	99.544	0.212	13.16778262	TCEA20231010
8333	USGS 80	0.206	104.904	0.223	13.24939734	TCEA20231010
8334	USGS 81	0.204	101.729	0.221	35.34839187	TCEA20231010
8335	USGS 81	0.197	97.689	0.212	35.38177781	TCEA20231010
8336	USGS 81	0.19	94.385	0.205	35.39360569	TCEA20231010
8354	USGS 80	0.209	99.571	0.212	13.1015045	TCEA20231010
8355	USGS 80	0.202	97.895	0.208	13.11460895	TCEA20231010
8356	USGS 80	0.203	95.77	0.203	12.99558952	TCEA20231010
8357	USGS 81	0.208	97.657	0.212	35.27227153	TCEA20231010
8358	USGS 81	0.197	89.972	0.195	35.21729179	TCEA20231010
8359	USGS 81	0.202	96.262	0.209	35.67722471	TCEA20231010
8376	USGS 80	0.192	89.161	0.189	13.28137922	TCEA20231010
8377	USGS 80	0.203	93.06	0.198	12.98700605	TCEA20231010
8378	USGS 80	0.206	98.176	0.208	12.9655501	TCEA20231010
8379	USGS 81	0.197	92.834	0.201	35.45183451	TCEA20231010
8380	USGS 81	0.198	87.459	0.19	35.63228305	TCEA20231010
8381	USGS 81	0.194	90.021	0.195	35.21069291	TCEA20231010
8386	USGS 80	0.2	83.556	0.177	13.1622737	TCEA20231011
8387	USGS 80	0.211	90.247	0.192	13.25856905	TCEA20231011
8388	USGS 80	0.195	88.457	0.188	13.12274571	TCEA20231011
8389	USGS 81	0.193	91.511	0.198	35.40881621	TCEA20231011
8390	USGS 81	0.19	89.086	0.193	35.35973444	TCEA20231011
8391	USGS 81	0.219	105.514	0.229	35.4114035	TCEA20231011
8409	USGS 80	0.198	97.459	0.207	12.95367255	TCEA20231011
8410	USGS 80	0.192	95.406	0.202	13.01130233	TCEA20231011
8411	USGS 80	0.203	87.161	0.185	13.20918728	TCEA20231011
8412	USGS 81	0.195	91.198	0.198	35.04829582	TCEA20231011
8413	USGS 81	0.206	103.803	0.225	35.37455361	TCEA20231011
8414	USGS 81	0.208	98.924	0.214	35.5066993	TCEA20231011
8431	USGS 80	0.214	102.716	0.218	13.14276403	TCEA20231011
8432	USGS 80	0.205	97.511	0.207	13.26304026	TCEA20231011
8433	USGS 80	0.211	98.37	0.209	13.11038074	TCEA20231011
8434	USGS 81	0.205	100.81	0.218	35.40249548	TCEA20231011
8435	USGS 81	0.206	103.401	0.224	35.50605252	TCEA20231011
8436	USGS 81	0.215	105.18	0.228	35.65483502	TCEA20231011
8453	USGS 80	0.196	94.305	0.2	12.90658643	TCEA20231011
8454	USGS 80	0.21	103.497	0.219	13.0394531	TCEA20231011
8455	USGS 80	0.215	102.596	0.218	13.05332684	TCEA20231011
8456	USGS 81	0.203	99.009	0.214	34.87526448	TCEA20231011
8457	USGS 81	0.206	92.898	0.201	35.50103095	TCEA20231011
8458	USGS 81	0.192	94.78	0.205	35.71751666	TCEA20231011
8463	USGS 80	0.208	101.667	0.216	12.86420335	TCEA20231017
8464	USGS 80	0.198	105.375	0.224	13.35924333	TCEA20231017
8465	USGS 80	0.196	95.182	0.202	12.76210017	TCEA20231017
8466	USGS 81	0.206	107.465	0.233	35.12785827	TCEA20231017
8467	USGS 81	0.202	92.228	0.2	35.49421648	TCEA20231017
8468	USGS 81	0.196	101.395	0.22	35.65624558	TCEA20231017
8486	USGS 80	0.204	101.499	0.215	13.02686412	TCEA20231017
8487	USGS 80	0.208	105.256	0.223	12.90638207	TCEA20231017
8488	USGS 80	0.204	100.898	0.214	13.24694776	TCEA20231017
8489	USGS 81	0.207	99.827	0.216	35.32127223	TCEA20231017
8490	USGS 81	0.207	102.86	0.223	35.4540902	TCEA20231017
8491	USGS 81	0.193	93.056	0.202	35.46185774	TCEA20231017
8508	USGS 80	0.194	91.766	0.195	13.18241707	TCEA20231017
8509	USGS 80	0.202	93.17	0.198	13.48151518	TCEA20231017
8510	USGS 80	0.203	90.88	0.193	13.11387721	TCEA20231017
8511	USGS 81	0.19	85.23	0.184	34.86941596	TCEA20231017
8512	USGS 81	0.19	86.164	0.187	35.53502718	TCEA20231017
8513	USGS 81	0.2	95.189	0.206	35.63646609	TCEA20231017
8519	USGS 80	0.2	93.149	0.197	12.54310618	TCEA20231019
8520	USGS 80	0.212	107.778	0.228	13.1719675	TCEA20231019
8522	USGS 81	0.215	107.145	0.232	35.33452735	TCEA20231019
8523	USGS 81	0.194	98.724	0.213	35.55363922	TCEA20231019
8541	USGS 80	0.2	97.362	0.206	13.05025803	TCEA20231019
8542	USGS 80	0.206	93.189	0.197	13.69463626	TCEA20231019
8543	USGS 80	0.202	89.458	0.19	13.31041139	TCEA20231019
8544	USGS 81	0.189	88.763	0.192	35.21497391	TCEA20231019
8546	USGS 81	0.191	88.002	0.19	35.54008154	TCEA20231019
8563	USGS 80	0.2	91.198	0.193	13.41581031	TCEA20231019
8564	USGS 80	0.216	95.948	0.203	13.18418229	TCEA20231019
8567	USGS 81	0.21	99.034	0.214	35.59130826	TCEA20231019
8568	USGS 81	0.197	93.27	0.202	35.41484207	TCEA20231019
8587	USGS 80	0.211	94.868	0.201	12.89410972	TCEA20231019
8588	USGS 80	0.217	97.585	0.207	13.10508033	TCEA20231019
8589	USGS 80	0.218	94.943	0.201	12.68584858	TCEA20231019
8591	USGS 81	0.199	92.173	0.199	35.11678223	TCEA20231019
8592	USGS 81	0.216	103.123	0.223	35.37843484	TCEA20231019
8597	USGS 80	0.19	102.595	0.218	12.96465852	TCEA20231027
8598	USGS 80	0.203	106.385	0.226	13.40601049	TCEA20231027
8599	USGS 80	0.213	112.791	0.239	13.09064532	TCEA20231027
8600	USGS 81	0.207	103.472	0.224	35.47037915	TCEA20231027
8601	USGS 81	0.198	103.278	0.224	35.37683357	TCEA20231027
8602	USGS 81	0.21	93.51	0.203	35.45206622	TCEA20231027
8620	USGS 80	0.191	95.159	0.202	13.14367163	TCEA20231027
8621	USGS 80	0.206	101.581	0.215	12.82737434	TCEA20231027
8622	USGS 80	0.21	102.695	0.218	12.9653951	TCEA20231027
8623	USGS 81	0.216	108.534	0.235	35.03156981	TCEA20231027
8624	USGS 81	0.219	109.537	0.237	35.62081532	TCEA20231027
8625	USGS 81	0.2	97.55	0.211	35.22591484	TCEA20231027
8630	USGS 80	0.21	101.527	0.215	13.42062897	TCEA20231027
8631	USGS 80	0.214	103.813	0.22	13.46614821	TCEA20231027
8632	USGS 80	0.196	102.279	0.217	12.65842841	TCEA20231027
8633	USGS 81	0.209	97.865	0.212	35.25887326	TCEA20231027
8634	USGS 81	0.21	99.27	0.215	35.44744842	TCEA20231027
8635	USGS 81	0.209	96.845	0.21	35.67313843	TCEA20231027
