# Supplementary material for: Eocene Shark Teeth From Peninsular Antarctica: Windows to Habitat Use and Paleoceanography
Source: Paleoceanogr Paleoclimatol. Author manuscript; Available in PMC 2025 Nov 18. (PMC7618383; doi:10.1029/2024PA004965)
Supplement: S10 [file EMS209679-supplement-S10.csv]

file_name	v4PO4_565_wavenumber	v4PO4_565	v4PO4_valley_wavenumber	v4PO4_valley	v4PO4_603_wavenumber	v4PO4_603	CI	material	AUC_v3PO4	AUC_v3CO3	v3CO3_v3PO4_ratio	CO3_wt	CO3_wt_sd	Taxon	TELM	d18Op	sd	Collection
NIST120c.0	565	0.129496637	590	0.063623876	602	0.106488325	3.7	Standard	34.34468436	5.874474831	0.171044659	5.049582448	0.371790195	NA	NA	NA	NA	NA
P15940_E.0	564	0.176718303	588	0.074492093	601	0.136828465	4.2	Enameloid	47.21056357	1.390671757	0.029456792	1.026668677	0.276818958	Otudus auriculatus	4	20.5	0.1	NRM-PZ
P16005_ED.0	562	0.037814006	589	0.021467822	603	0.03229524	3.3	Enameloid and dentin	10.44988551	1.426999795	0.1365565	4.071619957	0.339833894	Pristiophorus laevis	7	21.9	0.2	NRM-PZ
P16789_E.0	563	0.180395671	589	0.080982712	601	0.124205699	3.8	Enameloid and dentin	44.90308587	2.680306389	0.059690917	1.881766629	0.289359609	Pristiophorus laevis	5	22.6	0.2	NRM-PZ
P16801_ED.0	561	0.031600153	588	0.01889189	599	0.023076206	2.9	Enameloid and dentin	8.982448204	1.939023838	0.215868079	6.324475583	0.418239036	Pristiophorus laevis	6	22.5	0.2	NRM-PZ
P16806_ED.0	562	0.040035727	589	0.023437249	600	0.032309778	3.1	Enameloid and dentin	10.87199737	2.133357108	0.196224947	5.768114598	0.394170081	Squalus woodburnei	5	22.5	0.4	NRM-PZ
P16854_DE.0	566	0.038305004	591	0.022672643	602	0.031122857	3.1	Enameloid and dentin	10.75480553	1.239939078	0.115291632	3.469811029	0.321128118	Pristiophorus laevis	4	NA	NA	NRM-PZ
P16854_E.0	564	0.128152547	589	0.056510739	602	0.092926943	3.9	Enameloid	31.46199805	1.865545018	0.059295186	1.872821434	0.286164606	Pristiophorus laevis	4	23.5	0.1	NRM-PZ
P19684_D.0	563	0.112300285	590	0.068634924	601	0.087963934	2.9	Dentin (crown)	30.62607605	4.759111543	0.155394101	4.614858265	0.354300661	Carcharias hopei	5	NA	NA	NRM-PZ
P19684_E.0	562	0.279954641	588	0.137848032	601	0.205370514	3.5	Enameloid	51.29857726	3.007563037	0.058628586	1.849597085	0.285062111	Carcharias hopei	5	22.2	0.4	NRM-PZ
P19686_D.0	562	0.102774571	590	0.075941647	602	0.086330187	2.5	Dentin (crown)	15.81671746	2.874790199	0.181756436	5.353527163	0.381548202	Carcharias hopei	5	NA	NA	NRM-PZ
P19686_DR.0	564	0.039823101	590	0.024261013	600	0.032030564	3	Dentin (root)	12.68211652	1.946028433	0.153446661	4.546049066	0.350189456	Carcharias hopei	5	NA	NA	NRM-PZ
P19686_E.0	563	0.262414762	588	0.13345137	601	0.193982913	3.4	Enameloid	48.84023044	2.868334879	0.058728938	1.851546397	0.285425722	Carcharias hopei	5	22.1	0.3	NRM-PZ
P19676_DR.0	563	0.10040932	589	0.059645021	602	0.080716541	3	Dentin (root)	32.97743776	2.984498159	0.090501214	2.753471758	0.303801487	Carcharias hopei	4	NA	NA	NRM-PZ
P19676_E.0	564	0.152826492	589	0.065961169	602	0.112339634	4	Enameloid	37.20518101	1.597722946	0.042943561	1.406788792	0.282513362	Carcharias hopei	4	16.9	0.2	NRM-PZ
P19675_DR.0	564	0.115169064	589	0.064716552	602	0.089946817	3.2	Dentin (root)	35.41121186	4.458503382	0.125906546	3.763896083	0.330299661	Carcharias hopei	4	NA	NA	NRM-PZ
P19675_E.0	563	0.281649739	588	0.135914657	601	0.205530691	3.6	Enameloid	51.84357493	2.36688497	0.045654355	1.478319004	0.279035518	Carcharias hopei	4	22.4	0.2	NRM-PZ
P19679_DR.0	564	0.059357387	590	0.038138849	603	0.048257202	2.8	Dentin (root)	18.04161863	4.35653337	0.241471315	7.056366799	0.450741335	Carcharias hopei	5	NA	NA	NRM-PZ
P19679_E.0	563	0.231765927	589	0.122496277	602	0.178337362	3.3	Enameloid	39.79665205	2.962183842	0.074432991	2.299808302	0.294368306	Carcharias hopei	5	16.7	0.1	NRM-PZ
P19639_D.0	564	0.072348636	590	0.045420342	602	0.057869959	2.9	Dentin (crown)	20.06355647	3.072454704	0.153136096	4.547549629	0.352399224	Carcharias hopei	5	NA	NA	NRM-PZ
P19639_E.0	564	0.132098103	589	0.059840014	602	0.095482352	3.8	Enameloid	32.13948785	2.169037043	0.067488227	2.105761503	0.291965028	Carcharias hopei	3	22.6	0.2	NRM-PZ
P19691_D.0	564	0.061203995	590	0.041556821	601	0.050225074	2.7	Dentin (crown)	19.16032936	4.586402685	0.239369721	7.000817636	0.446754901	Carcharias hopei	5	NA	NA	NRM-PZ
P19691_E.0	563	0.218038738	589	0.11823794	602	0.167824328	3.3	Enameloid	37.455982	3.148730253	0.084064816	2.575926405	0.297165476	Carcharias hopei	6	22.7	0.5	NRM-PZ
P19696_DR.0	563	0.092111675	589	0.052295625	602	0.074888448	3.2	Dentin (root)	27.19113989	3.359677204	0.123557792	3.701941776	0.328028549	Carcharias hopei	5	NA	NA	NRM-PZ
P19696_E.0	563	0.276117546	588	0.136302018	601	0.202921251	3.5	Enameloid	51.49377383	2.696261296	0.052360919	1.673098768	0.287145453	Carcharias hopei	6	20.6	0.3	NRM-PZ
