# Supplementary material for: Eocene Shark Teeth From Peninsular Antarctica: Windows to Habitat Use and Paleoceanography
Source: Paleoceanogr Paleoclimatol. Author manuscript; Available in PMC 2025 Nov 18. (PMC7618383; doi:10.1029/2024PA004965)
Supplement: S11 [file EMS209679-supplement-S11.csv]

sample	material	v3CO3	v3PO4	v3CO3_v3PO4_ratio	CO3_wt
hac22-0d	Standard	13.421	130.754	0.1026	3
hac22-1d	Standard	21.535	215.669	0.0999	3
hac10-15d	Standard	18.1333	89.7237	0.2021	5.9
hac20-15d	Standard	22.547	113.8057	0.1981	5.9
hac22-15d	Standard	40.669	198.787	0.2046	5.5
hac37-15d	Standard	20.366	88.9643	0.2289	6.8
hac50-15d	Standard	31.6667	133.789	0.2367	6.9
hac70-15d	Standard	29.5357	162.7053	0.1815	5.3
Iron_age	Bone	25.869	132.1177	0.1958	6.1
mid_ages	Enamel	7.7893	58.577	0.133	4.1
20th_century	Bone	29.357	173.178	0.1695	5.1
