# Supplementary material for: Eocene Shark Teeth From Peninsular Antarctica: Windows to Habitat Use and Paleoceanography
Source: Paleoceanogr Paleoclimatol. Author manuscript; Available in PMC 2025 Nov 18. (PMC7618383; doi:10.1029/2024PA004965)
Supplement: S12 [file EMS209679-supplement-S12.csv]

wavenumber	absorbance	file_name
400	0.004886214961141342	FAP.0
401	0.004887508813190325	FAP.0
402	0.004887448955701652	FAP.0
403	0.004886886364502864	FAP.0
404	0.00488626750651811	FAP.0
405	0.004887039377591318	FAP.0
406	0.004818302033126584	FAP.0
407	0.004749542537269731	FAP.0
408	0.004681234202080643	FAP.0
409	0.004617216111656308	FAP.0
410	0.004564072949761981	FAP.0
411	0.004528619415974175	FAP.0
412	0.004515015919141128	FAP.0
413	0.004522727129938553	FAP.0
414	0.004546003592728327	FAP.0
415	0.004575398045100472	FAP.0
416	0.004601300518888317	FAP.0
417	0.004618130868173356	FAP.0
418	0.004626754738228441	FAP.0
419	0.004633335146133051	FAP.0
420	0.004645175794118953	FAP.0
421	0.0046663229078929115	FAP.0
422	0.004695764784856458	FAP.0
423	0.004728999416517506	FAP.0
424	0.0047614422580122785	FAP.0
425	0.004791276391448879	FAP.0
426	0.00482006909610916	FAP.0
427	0.004850986627206295	FAP.0
428	0.0048858955064491234	FAP.0
429	0.004923423289091578	FAP.0
430	0.004959549039869955	FAP.0
431	0.0049904723266127205	FAP.0
432	0.0050156348158616575	FAP.0
433	0.005038447864442537	FAP.0
434	0.005063876302578172	FAP.0
435	0.005094389242731675	FAP.0
436	0.005127157600490589	FAP.0
437	0.005154668810289542	FAP.0
438	0.005168575628655664	FAP.0
439	0.005164302553451704	FAP.0
440	0.005143432852824352	FAP.0
441	0.00511256366229761	FAP.0
442	0.005079804209650405	FAP.0
443	0.005051499679753434	FAP.0
444	0.0050312344120713795	FAP.0
445	0.005021420755437965	FAP.0
446	0.0050261870178534025	FAP.0
447	0.005053665393608967	FAP.0
448	0.005116083652321805	FAP.0
449	0.005226873869999694	FAP.0
450	0.005395308549302521	FAP.0
451	0.00562094713869173	FAP.0
452	0.005891226930850108	FAP.0
453	0.006184375460284416	FAP.0
454	0.006476978341438078	FAP.0
455	0.006752911947423902	FAP.0
456	0.007009193238290606	FAP.0
457	0.007255417635001973	FAP.0
458	0.0075069416529019665	FAP.0
459	0.007775722386485418	FAP.0
460	0.008063926468746468	FAP.0
461	0.008363337467068556	FAP.0
462	0.008659880349253952	FAP.0
463	0.008939929420379973	FAP.0
464	0.009195110183900604	FAP.0
465	0.00942409851118687	FAP.0
466	0.009631483618690345	FAP.0
467	0.009824498414807346	FAP.0
468	0.010008786010605189	FAP.0
469	0.010184574662146692	FAP.0
470	0.010344588903746281	FAP.0
471	0.010474652867331955	FAP.0
472	0.010557233869757609	FAP.0
473	0.010577124506848067	FAP.0
474	0.010527247066331805	FAP.0
475	0.010412041537608182	FAP.0
476	0.010246861629101062	FAP.0
477	0.010053622471946732	FAP.0
478	0.0098544275530452	FAP.0
479	0.009665707115238818	FAP.0
480	0.009495301520090444	FAP.0
481	0.009343513811882961	FAP.0
482	0.009207069913966864	FAP.0
483	0.009083599275417076	FAP.0
484	0.0089744007416759225	FAP.0
485	0.008884529782980191	FAP.0
486	0.008820801385360767	FAP.0
487	0.008789300790380445	FAP.0
488	0.008793873855046486	FAP.0
489	0.00883598408302306	FAP.0
490	0.008915266683682515	FAP.0
491	0.00902995115204701	FAP.0
492	0.009176817447347304	FAP.0
493	0.009350775385545036	FAP.0
494	0.0095444104173875	FAP.0
495	0.00974816812318548	FAP.0
496	0.00995194544667632	FAP.0
497	0.010148070875223895	FAP.0
498	0.010334284807553181	FAP.0
499	0.010514774702906798	FAP.0
500	0.010698387579855383	FAP.0
501	0.010894973447982851	FAP.0
502	0.011111831591856455	FAP.0
503	0.01135175403903682	FAP.0
504	0.011613033023915427	FAP.0
505	0.011891249912544194	FAP.0
506	0.012182559383352493	FAP.0
507	0.012487482814800773	FAP.0
508	0.012813104349490175	FAP.0
509	0.013171579788790494	FAP.0
510	0.013574814459390957	FAP.0
511	0.014027781575195082	FAP.0
512	0.014524129187300616	FAP.0
513	0.015046608145700292	FAP.0
514	0.015572304816785114	FAP.0
515	0.016080176896049764	FAP.0
516	0.01655732378616076	FAP.0
517	0.017001325491740382	FAP.0
518	0.017418118269201296	FAP.0
519	0.01781703373277993	FAP.0
520	0.018205913625450466	FAP.0
521	0.018588924751438675	FAP.0
522	0.01896783949714129	FAP.0
523	0.019345317474305037	FAP.0
524	0.01972761963395844	FAP.0
525	0.020124826273022166	FAP.0
526	0.020548424339359234	FAP.0
527	0.02100783107483704	FAP.0
528	0.0215080244049228	FAP.0
529	0.02204961135621202	FAP.0
530	0.02263096415990414	FAP.0
531	0.023250908414911065	FAP.0
532	0.02391071242865995	FAP.0
533	0.024614979424787048	FAP.0
534	0.025371234853053468	FAP.0
535	0.026187761183160792	FAP.0
536	0.027069865563875976	FAP.0
537	0.028016349841668522	FAP.0
538	0.029018716106766557	FAP.0
539	0.03006431428016325	FAP.0
540	0.03114217172395693	FAP.0
541	0.0322484476256894	FAP.0
542	0.033388376818669685	FAP.0
543	0.034573457887919795	FAP.0
544	0.03581571564227788	FAP.0
545	0.037123050011200316	FAP.0
546	0.03849893146986063	FAP.0
547	0.03994607170481693	FAP.0
548	0.041470042580759765	FAP.0
549	0.04307872416138124	FAP.0
550	0.044777391885784744	FAP.0
551	0.04656334923555397	FAP.0
552	0.04842419312150789	FAP.0
553	0.05034043610597384	FAP.0
554	0.05229009710286884	FAP.0
555	0.054252424626698686	FAP.0
556	0.056209480654710334	FAP.0
557	0.058146128227065705	FAP.0
558	0.060049679335097854	FAP.0
559	0.061909660934526045	FAP.0
560	0.06371687589936172	FAP.0
561	0.06546090275388197	FAP.0
562	0.06712678582366513	FAP.0
563	0.06869322315535388	FAP.0
564	0.0701341749122109	FAP.0
565	0.07142374057949391	FAP.0
566	0.07254230197336749	FAP.0
567	0.07348107391600768	FAP.0
568	0.07424176580675156	FAP.0
569	0.07482897067217156	FAP.0
570	0.0752366965221164	FAP.0
571	0.07543485240655473	FAP.0
572	0.07536199710687198	FAP.0
573	0.07492723819045907	FAP.0
574	0.07402180256699412	FAP.0
575	0.0725417426300473	FAP.0
576	0.07042180952349339	FAP.0
577	0.06767130804090316	FAP.0
578	0.06439382027484748	FAP.0
579	0.060777681363157296	FAP.0
580	0.05705995794919409	FAP.0
581	0.0534782227910673	FAP.0
582	0.050227043412268364	FAP.0
583	0.047433118280726716	FAP.0
584	0.04515376890016117	FAP.0
585	0.043392050129606875	FAP.0
586	0.04211828557396649	FAP.0
587	0.04129220898215279	FAP.0
588	0.04088212110997869	FAP.0
589	0.04087592367239587	FAP.0
590	0.04128079507281639	FAP.0
591	0.04211432511962891	FAP.0
592	0.04339257802680527	FAP.0
593	0.04511685926685529	FAP.0
594	0.04725758435723307	FAP.0
595	0.04973649526038082	FAP.0
596	0.052413391213602986	FAP.0
597	0.05508387623714926	FAP.0
598	0.05749210359350546	FAP.0
599	0.059360290595592176	FAP.0
600	0.06043143779931853	FAP.0
601	0.06051423758507121	FAP.0
602	0.05951837569768711	FAP.0
603	0.057473223619561344	FAP.0
604	0.05452380723349497	FAP.0
605	0.05089920438377889	FAP.0
606	0.04686013604125806	FAP.0
607	0.04264463327764528	FAP.0
608	0.03842823380330974	FAP.0
609	0.03430549348336456	FAP.0
610	0.030296561755923754	FAP.0
611	0.026381478787324452	FAP.0
612	0.022554087247843913	FAP.0
613	0.018870228070804268	FAP.0
614	0.015458495496538294	FAP.0
615	0.0124791127565904	FAP.0
616	0.01004992258669945	FAP.0
617	0.008184511425813947	FAP.0
618	0.0067846292184710714	FAP.0
619	0.005693956689031068	FAP.0
620	0.004776884791172508	FAP.0
621	0.003970741088465953	FAP.0
622	0.003284455060510648	FAP.0
623	0.002756196467118886	FAP.0
624	0.0024049684635632446	FAP.0
625	0.0022060560399916624	FAP.0
626	0.002099432002616434	FAP.0
627	0.002019706148678432	FAP.0
628	0.0019250612332901576	FAP.0
629	0.0018060686565267567	FAP.0
630	0.0016726274666358345	FAP.0
631	0.0015345642452353567	FAP.0
632	0.001392268535161112	FAP.0
633	0.001240083158047578	FAP.0
634	0.0010741218630031897	FAP.0
635	8.968421534253932e-4	FAP.0
636	7.168848146181924e-4	FAP.0
637	5.462914919775134e-4	FAP.0
638	3.9714364391863193e-4	FAP.0
639	2.7865188979966145e-4	FAP.0
640	1.9541577143631153e-4	FAP.0
641	1.4748772757431933e-4	FAP.0
642	1.3210952431998244e-4	FAP.0
643	1.4598817117924233e-4	FAP.0
644	1.8675110387709765e-4	FAP.0
645	2.5275777151690174e-4	FAP.0
646	3.412493297342287e-4	FAP.0
647	4.458002124692389e-4	FAP.0
648	5.548166234789539e-4	FAP.0
649	6.525188697868696e-4	FAP.0
650	7.224047455234245e-4	FAP.0
651	7.518469384277448e-4	FAP.0
652	7.361007094722812e-4	FAP.0
653	6.80233796960545e-4	FAP.0
654	5.980436747045383e-4	FAP.0
655	5.081792714872503e-4	FAP.0
656	4.2896188592070426e-4	FAP.0
657	3.737045625233984e-4	FAP.0
658	3.477323628483502e-4	FAP.0
659	3.477224822214216e-4	FAP.0
660	3.6346225159553797e-4	FAP.0
661	3.8135668620924764e-4	FAP.0
662	3.884251803479462e-4	FAP.0
663	3.755272268166788e-4	FAP.0
664	3.3905909806728265e-4	FAP.0
665	2.8113453559566823e-4	FAP.0
666	2.0880053077518106e-4	FAP.0
667	1.327031496380672e-4	FAP.0
668	6.522142844843631e-5	FAP.0
669	1.810147875511408e-5	FAP.0
670	0	FAP.0
671	1.4649689622031614e-5	FAP.0
672	6.0283661247234437e-5	FAP.0
673	1.3040218311561203e-4	FAP.0
674	2.1530884046427282e-4	FAP.0
675	3.0375734646309e-4	FAP.0
676	3.8459585855431765e-4	FAP.0
677	4.4870414156779684e-4	FAP.0
678	4.911653204861879e-4	FAP.0
679	5.12849637212512e-4	FAP.0
680	5.203256280075378e-4	FAP.0
681	5.236829098746783e-4	FAP.0
682	5.329846725238936e-4	FAP.0
683	5.548387254138273e-4	FAP.0
684	5.90588737866291e-4	FAP.0
685	6.369416792900203e-4	FAP.0
686	6.885857058215629e-4	FAP.0
687	7.411362899232615e-4	FAP.0
688	7.92683534664395e-4	FAP.0
689	8.434476418909724e-4	FAP.0
690	8.94415711046777e-4	FAP.0
691	9.4626765711404e-4	FAP.0
692	9.99276675441964e-4	FAP.0
693	0.0010538599260134195	FAP.0
694	0.001111002043219545	FAP.0
695	0.0011721188939219805	FAP.0
696	0.0012384222938009917	FAP.0
697	0.0013100614741934054	FAP.0
698	0.0013854344905832308	FAP.0
699	0.0014610882419463043	FAP.0
700	0.001532367896595617	FAP.0
701	0.0015946414516294144	FAP.0
702	0.0016447749702395336	FAP.0
703	0.0016824180758609345	FAP.0
704	0.0017105330266716286	FAP.0
705	0.001734762050994633	FAP.0
706	0.0017617276595974863	FAP.0
707	0.0017969231872289717	FAP.0
708	0.0018431659588872863	FAP.0
709	0.0019003033977068396	FAP.0
710	0.0019660510311998256	FAP.0
711	0.002037274072095762	FAP.0
712	0.0021111626972696307	FAP.0
713	0.002186125245403607	FAP.0
714	0.00226232887347556	FAP.0
715	0.0023417395620188193	FAP.0
716	0.0024275134152587346	FAP.0
717	0.002522779599868019	FAP.0
718	0.00262917620182985	FAP.0
719	0.0027457042086262862	FAP.0
720	0.002868359334976832	FAP.0
721	0.0029906937103372274	FAP.0
722	0.0031051702202445457	FAP.0
723	0.003205024718607582	FAP.0
724	0.0032862296156310877	FAP.0
725	0.0033488276236803022	FAP.0
726	0.003396716288783767	FAP.0
727	0.003435637398542541	FAP.0
728	0.00347039627612593	FAP.0
729	0.0035030254269363906	FAP.0
730	0.0035331652802743883	FAP.0
731	0.0035606451655522155	FAP.0
732	0.0035886485496653426	FAP.0
733	0.0036249655063364493	FAP.0
734	0.0036797989830011126	FAP.0
735	0.003761142607348559	FAP.0
736	0.00387082328684288	FAP.0
737	0.004003827710625076	FAP.0
738	0.004150793628259009	FAP.0
739	0.004301206209360803	FAP.0
740	0.0044451652087084716	FAP.0
741	0.00457396712028825	FAP.0
742	0.0046812997929330455	FAP.0
743	0.004765720295798146	FAP.0
744	0.004832707512873119	FAP.0
745	0.0048938460889722	FAP.0
746	0.004879650564165294	FAP.0
747	0.004880234920805275	FAP.0
748	0.004890047857171384	FAP.0
749	0.004894768432501631	FAP.0
750	0.004882819165690543	FAP.0
751	0.004985158987665111	FAP.0
752	0.005050326013506174	FAP.0
753	0.005079489177697887	FAP.0
754	0.005084335403874714	FAP.0
755	0.005081691534730348	FAP.0
756	0.00508615223043	FAP.0
757	0.005104980428180693	FAP.0
758	0.005137998666095165	FAP.0
759	0.005181576443457809	FAP.0
760	0.005233107623712107	FAP.0
761	0.0052928607215014	FAP.0
762	0.005362914383747672	FAP.0
763	0.005445124750414469	FAP.0
764	0.005539924268987065	FAP.0
765	0.0056461397472627045	FAP.0
766	0.0057610905232511975	FAP.0
767	0.0058807061026153774	FAP.0
768	0.006000065398424901	FAP.0
769	0.006114547285618149	FAP.0
770	0.0062211209528795445	FAP.0
771	0.00631913167621858	FAP.0
772	0.006410465415675375	FAP.0
773	0.006499512820957811	FAP.0
774	0.006593056228828142	FAP.0
775	0.006699298558811104	FAP.0
776	0.006825161984916551	FAP.0
777	0.006972517383659546	FAP.0
778	0.0071358442441614295	FAP.0
779	0.007303683351429694	FAP.0
780	0.007463617376238543	FAP.0
781	0.007607670219696855	FAP.0
782	0.007734723406174345	FAP.0
783	0.007848925134365244	FAP.0
784	0.007955765457023072	FAP.0
785	0.008058609677075095	FAP.0
786	0.008157775873375826	FAP.0
787	0.008252329677312466	FAP.0
788	0.00834288003844025	FAP.0
789	0.00843324269320711	FAP.0
790	0.008530066630390814	FAP.0
791	0.008640963985335521	FAP.0
792	0.008772225173795596	FAP.0
793	0.008927106323278072	FAP.0
794	0.00910528776463577	FAP.0
795	0.00930327445132458	FAP.0
796	0.009514827679046005	FAP.0
797	0.009730987892744533	FAP.0
798	0.00994043760565159	FAP.0
799	0.01013129444845681	FAP.0
800	0.010294397721044452	FAP.0
801	0.010426766022272589	FAP.0
802	0.010533304497198888	FAP.0
803	0.010625440606225613	FAP.0
804	0.010716833743286977	FAP.0
805	0.01081780459453679	FAP.0
806	0.010930976583608474	FAP.0
807	0.011050519869930985	FAP.0
808	0.011166009014522986	FAP.0
809	0.011269314596503962	FAP.0
810	0.011360609284987293	FAP.0
811	0.011449653498127177	FAP.0
812	0.011551606707937834	FAP.0
813	0.011680392774618046	FAP.0
814	0.011843875692084605	FAP.0
815	0.012042968656195405	FAP.0
816	0.01227355746189637	FAP.0
817	0.012528511067669484	FAP.0
818	0.0127981037442003	FAP.0
819	0.013069699201460425	FAP.0
820	0.013329020929319917	FAP.0
821	0.013564128228033982	FAP.0
822	0.013770379860411897	FAP.0
823	0.01395293352901212	FAP.0
824	0.014124460624412836	FAP.0
825	0.014299004726664073	FAP.0
826	0.01448562104625619	FAP.0
827	0.014685341640186464	FAP.0
828	0.014892511142083505	FAP.0
829	0.015098976502519929	FAP.0
830	0.015298589412925206	FAP.0
831	0.015489979963908974	FAP.0
832	0.015676776707330857	FAP.0
833	0.015865534994704115	FAP.0
834	0.016062439147011755	FAP.0
835	0.016270547361878215	FAP.0
836	0.01648931594110996	FAP.0
837	0.01671665195624542	FAP.0
838	0.01695168871929111	FAP.0
839	0.01719578393813404	FAP.0
840	0.017450720233892988	FAP.0
841	0.017715539880387758	FAP.0
842	0.0179847632915233	FAP.0
843	0.01824976924203723	FAP.0
844	0.0185026756245499	FAP.0
845	0.018740257984766584	FAP.0
846	0.01896567135778697	FAP.0
847	0.019187428389235935	FAP.0
848	0.019416606540137507	FAP.0
849	0.019663587288928912	FAP.0
850	0.01993507440892748	FAP.0
851	0.020231825237584454	FAP.0
852	0.020547907740427168	FAP.0
853	0.0208723896796051	FAP.0
854	0.021193314289231754	FAP.0
855	0.021502306009687513	FAP.0
856	0.021797488226642847	FAP.0
857	0.022083199096879884	FAP.0
858	0.022366873047039194	FAP.0
859	0.02265506585014431	FAP.0
860	0.022950662021175947	FAP.0
861	0.023252123903053694	FAP.0
862	0.023554604898974492	FAP.0
863	0.0238523607998675	FAP.0
864	0.024141542341130723	FAP.0
865	0.02442192209268819	FAP.0
866	0.024696189245741195	FAP.0
867	0.024966797874333174	FAP.0
868	0.025232305315088008	FAP.0
869	0.025485998359933735	FAP.0
870	0.025718253771085543	FAP.0
871	0.0259213277851535	FAP.0
872	0.02609344783438635	FAP.0
873	0.026239729596017815	FAP.0
874	0.026369786080596584	FAP.0
875	0.026493977888419184	FAP.0
876	0.026620677090592713	FAP.0
877	0.02675551262947167	FAP.0
878	0.026901638521756286	FAP.0
879	0.02705956963850414	FAP.0
880	0.027226557666113843	FAP.0
881	0.02739714456233626	FAP.0
882	0.027566335638603542	FAP.0
883	0.027734397916188286	FAP.0
884	0.02790968976107573	FAP.0
885	0.028106184810724147	FAP.0
886	0.02833610419820872	FAP.0
887	0.02860225201164978	FAP.0
888	0.028895360738208475	FAP.0
889	0.029198146168746643	FAP.0
890	0.029493045368796857	FAP.0
891	0.02976878396033479	FAP.0
892	0.030022688091224742	FAP.0
893	0.030258719084464522	FAP.0
894	0.030483430286015772	FAP.0
895	0.03070253411938257	FAP.0
896	0.030919631379130764	FAP.0
897	0.031137002508426805	FAP.0
898	0.031357348032530034	FAP.0
899	0.03158518298929562	FAP.0
900	0.03182690855866871	FAP.0
901	0.032089286311288316	FAP.0
902	0.03237698601985789	FAP.0
903	0.03269054043647694	FAP.0
904	0.03302597835802204	FAP.0
905	0.033376623837844316	FAP.0
906	0.0337362778536483	FAP.0
907	0.0341019353517512	FAP.0
908	0.03447437287558687	FAP.0
909	0.034856439870778265	FAP.0
910	0.03525042190181089	FAP.0
911	0.03565618093397376	FAP.0
912	0.03607088111339289	FAP.0
913	0.03648998662956959	FAP.0
914	0.03690881021262653	FAP.0
915	0.037324069278928396	FAP.0
916	0.037734980494351936	FAP.0
917	0.03814338076510017	FAP.0
918	0.038552735507039804	FAP.0
919	0.038966631496298296	FAP.0
920	0.03938771855329895	FAP.0
921	0.03981760012089787	FAP.0
922	0.04025726382976462	FAP.0
923	0.04070721940420231	FAP.0
924	0.04116710023389361	FAP.0
925	0.041635430627039935	FAP.0
926	0.04211035765029425	FAP.0
927	0.04259114366369654	FAP.0
928	0.04307913909312246	FAP.0
929	0.04357696703672419	FAP.0
930	0.044085914841530224	FAP.0
931	0.044603105512161415	FAP.0
932	0.04512067348702262	FAP.0
933	0.04562819113341489	FAP.0
934	0.04611741098610207	FAP.0
935	0.0465866250256112	FAP.0
936	0.047042044909178904	FAP.0
937	0.047495371057081584	FAP.0
938	0.047958838334175205	FAP.0
939	0.04844034956994604	FAP.0
940	0.04894119463425785	FAP.0
941	0.04945741800605746	FAP.0
942	0.049984007915421264	FAP.0
943	0.0505196868677546	FAP.0
944	0.051069787588982354	FAP.0
945	0.05164564985678821	FAP.0
946	0.05226080009610935	FAP.0
947	0.05292599407415654	FAP.0
948	0.05364580318896771	FAP.0
949	0.05441825517176386	FAP.0
950	0.05523709799458788	FAP.0
951	0.05609504229589568	FAP.0
952	0.05698633555241044	FAP.0
953	0.057907801159966854	FAP.0
954	0.058858394212387595	FAP.0
955	0.05983778507232908	FAP.0
956	0.06084417926889472	FAP.0
957	0.06187082356924614	FAP.0
958	0.06290040167763691	FAP.0
959	0.06389770902590859	FAP.0
960	0.0648034103006278	FAP.0
961	0.06553416239842683	FAP.0
962	0.0659952599484328	FAP.0
963	0.06610821485494627	FAP.0
964	0.06584567612790565	FAP.0
965	0.06525640247750288	FAP.0
966	0.06446454390431619	FAP.0
967	0.0636406360130414	FAP.0
968	0.06295592173410569	FAP.0
969	0.06253914412334195	FAP.0
970	0.0624530017983063	FAP.0
971	0.06269583342558258	FAP.0
972	0.0632206181071589	FAP.0
973	0.0639587104676442	FAP.0
974	0.06483978150050151	FAP.0
975	0.06580451766575643	FAP.0
976	0.06680971975658956	FAP.0
977	0.06782771413518594	FAP.0
978	0.06884303794408055	FAP.0
979	0.06984871475252148	FAP.0
980	0.07084341677689734	FAP.0
981	0.07183008231064834	FAP.0
982	0.07281561051480775	FAP.0
983	0.07381036002817885	FAP.0
984	0.07482629855221473	FAP.0
985	0.07587388706509013	FAP.0
986	0.0769591214181623	FAP.0
987	0.07808243085502632	FAP.0
988	0.07924001369799577	FAP.0
989	0.08042659253185204	FAP.0
990	0.08163795505641222	FAP.0
991	0.08287245667327554	FAP.0
992	0.08413168193351922	FAP.0
993	0.08542028859907236	FAP.0
994	0.0867441457982964	FAP.0
995	0.08810616669659925	FAP.0
996	0.08950128831790694	FAP.0
997	0.09091380747946536	FAP.0
998	0.09231961315628132	FAP.0
999	0.09369311922906022	FAP.0
1000	0.09501591389477984	FAP.0
1001	0.09628311420895093	FAP.0
1002	0.09750485809837639	FAP.0
1003	0.09870309304227003	FAP.0
1004	0.09990560464689706	FAP.0
1005	0.10113939232164554	FAP.0
1006	0.10242499647639068	FAP.0
1007	0.10377287414947486	FAP.0
1008	0.10518259265394138	FAP.0
1009	0.10664538995597199	FAP.0
1010	0.10814973028822353	FAP.0
1011	0.10968758492310164	FAP.0
1012	0.11125798454720137	FAP.0
1013	0.11286569380498467	FAP.0
1014	0.11451589411157481	FAP.0
1015	0.11620805123634864	FAP.0
1016	0.11793218577962052	FAP.0
1017	0.11966904654599188	FAP.0
1018	0.12139358848695225	FAP.0
1019	0.12307982872564276	FAP.0
1020	0.12470525153539919	FAP.0
1021	0.1262540030277689	FAP.0
1022	0.12771857292729166	FAP.0
1023	0.12909902601438508	FAP.0
1024	0.1303989154789759	FAP.0
1025	0.13161901245668248	FAP.0
1026	0.1327522310712449	FAP.0
1027	0.1337830970935303	FAP.0
1028	0.13469252437132626	FAP.0
1029	0.13546555104176855	FAP.0
1030	0.13609805399990815	FAP.0
1031	0.1365987810833375	FAP.0
1032	0.13698515217887827	FAP.0
1033	0.13727480968003758	FAP.0
1034	0.13747777581539644	FAP.0
1035	0.13759346103979234	FAP.0
1036	0.13761286317657742	FAP.0
1037	0.13752283421888742	FAP.0
1038	0.13730933678095059	FAP.0
1039	0.1369591755307768	FAP.0
1040	0.1364613361508078	FAP.0
1041	0.13580850924056398	FAP.0
1042	0.1349985897060416	FAP.0
1043	0.13403617848857227	FAP.0
1044	0.13293393683798524	FAP.0
1045	0.13171238956499254	FAP.0
1046	0.13039658873788898	FAP.0
1047	0.12901030178292155	FAP.0
1048	0.12757082530225672	FAP.0
1049	0.12608729417672815	FAP.0
1050	0.12456283206594639	FAP.0
1051	0.12299863636326244	FAP.0
1052	0.1213975384362808	FAP.0
1053	0.11976524601213506	FAP.0
1054	0.11810862591539018	FAP.0
1055	0.11643196429732709	FAP.0
1056	0.11473371764637641	FAP.0
1057	0.11300643498283139	FAP.0
1058	0.11124048808022208	FAP.0
1059	0.1094293387352195	FAP.0
1060	0.10757283875080956	FAP.0
1061	0.10567663725709806	FAP.0
1062	0.10374868004969406	FAP.0
1063	0.10179560364908505	FAP.0
1064	0.09982145182917322	FAP.0
1065	0.09782915417968498	FAP.0
1066	0.09582306694547778	FAP.0
1067	0.09381005814195795	FAP.0
1068	0.09179769811620556	FAP.0
1069	0.08979031907298549	FAP.0
1070	0.0877854138144476	FAP.0
1071	0.0857728130663909	FAP.0
1072	0.08373731492573054	FAP.0
1073	0.0816632081152143	FAP.0
1074	0.07953836945135669	FAP.0
1075	0.07735716699146919	FAP.0
1076	0.07512359023586017	FAP.0
1077	0.07285646322364675	FAP.0
1078	0.07059679238985249	FAP.0
1079	0.0684144621788894	FAP.0
1080	0.06640966258909493	FAP.0
1081	0.06470595669459253	FAP.0
1082	0.06343592880927143	FAP.0
1083	0.06272185396843899	FAP.0
1084	0.06265185600540715	FAP.0
1085	0.0632533318344459	FAP.0
1086	0.06447169640710491	FAP.0
1087	0.0661645399352466	FAP.0
1088	0.06811515169310497	FAP.0
1089	0.07006298451172224	FAP.0
1090	0.07174537358504104	FAP.0
1091	0.07294057033960621	FAP.0
1092	0.07349997792891576	FAP.0
1093	0.07336266569367189	FAP.0
1094	0.07255190280981853	FAP.0
1095	0.07115589822691676	FAP.0
1096	0.0692983179058708	FAP.0
1097	0.06710961829585466	FAP.0
1098	0.06470902935764407	FAP.0
1099	0.062197936490387386	FAP.0
1100	0.059658811461001104	FAP.0
1101	0.05715500581417181	FAP.0
1102	0.0547304979305762	FAP.0
1103	0.0524103349823459	FAP.0
1104	0.050202536166840554	FAP.0
1105	0.048101665731529665	FAP.0
1106	0.046093239440197095	FAP.0
1107	0.044157783495440583	FAP.0
1108	0.042274413934626415	FAP.0
1109	0.04042455531429297	FAP.0
1110	0.03859549921866422	FAP.0
1111	0.03678228279979417	FAP.0
1112	0.03498672076636083	FAP.0
1113	0.03321404902853732	FAP.0
1114	0.03146896439743723	FAP.0
1115	0.02975312221671204	FAP.0
1116	0.028065546017673963	FAP.0
1117	0.026406045427183528	FAP.0
1118	0.02477985156197505	FAP.0
1119	0.02320030117850448	FAP.0
1120	0.021686995237127107	FAP.0
1121	0.02025972834197417	FAP.0
1122	0.018931726277802482	FAP.0
1123	0.017706371933883552	FAP.0
1124	0.01657875137976427	FAP.0
1125	0.015539778315342395	FAP.0
1126	0.014579745420378962	FAP.0
1127	0.013689944223605768	FAP.0
1128	0.01286294469912391	FAP.0
1129	0.012092738920587237	FAP.0
1130	0.011375643965542047	FAP.0
1131	0.010712046908248014	FAP.0
1132	0.01010773610402636	FAP.0
1133	0.009572655312341687	FAP.0
1134	0.009116123213970359	FAP.0
1135	0.008740694497626777	FAP.0
1136	0.008438858837961947	FAP.0
1137	0.008195052792792432	FAP.0
1138	0.007991474631435612	FAP.0
1139	0.007813861582987398	FAP.0
1140	0.007654301887300412	FAP.0
1141	0.0075106498958556	FAP.0
1142	0.007383991636379792	FAP.0
1143	0.007275925127962077	FAP.0
1144	0.0071866320730058384	FAP.0
1145	0.0071139418000783034	FAP.0
1146	0.007053352830908203	FAP.0
1147	0.006998932427172517	FAP.0
1148	0.006944791101461494	FAP.0
1149	0.006886542821319754	FAP.0
1150	0.006822148717061375	FAP.0
1151	0.006751899259355847	FAP.0
1152	0.006677711513931248	FAP.0
1153	0.006602092451348862	FAP.0
1154	0.006527104143207854	FAP.0
1155	0.006453647805910939	FAP.0
1156	0.0063813465204323695	FAP.0
1157	0.006309143996132096	FAP.0
1158	0.0062364501526754575	FAP.0
1159	0.006164343776464808	FAP.0
1160	0.006096095710347497	FAP.0
1161	0.006036316455492079	FAP.0
1162	0.005988686318702682	FAP.0
1163	0.005953383132204517	FAP.0
1164	0.005926014101776348	FAP.0
1165	0.005899187593163718	FAP.0
1166	0.0058661895321972055	FAP.0
1167	0.005824806890203795	FAP.0
1168	0.005779156010959781	FAP.0
1169	0.0057385342035220135	FAP.0
1170	0.005713977983164103	FAP.0
1171	0.00571424229369524	FAP.0
1172	0.00574284608391647	FAP.0
1173	0.005797023641973288	FAP.0
1174	0.005868501956633846	FAP.0
1175	0.0059454183686688976	FAP.0
1176	0.006014573492425206	FAP.0
1177	0.0060635790266148955	FAP.0
1178	0.006082950982528271	FAP.0
1179	0.006068157303036727	FAP.0
1180	0.006020953783548451	FAP.0
1181	0.005948993730425536	FAP.0
1182	0.005863486971867209	FAP.0
1183	0.005775895890560276	FAP.0
1184	0.005695025263154623	FAP.0
1185	0.005625368720493086	FAP.0
1186	0.0055669821767063135	FAP.0
1187	0.005516709640171246	FAP.0
1188	0.0054701943044047005	FAP.0
1189	0.005423864049854647	FAP.0
1190	0.0053761388908264	FAP.0
1191	0.005327516314987119	FAP.0
1192	0.005279798107829983	FAP.0
1193	0.005235129160626623	FAP.0
1194	0.005195421017321611	FAP.0
1195	0.005162239668583849	FAP.0
1196	0.005136737972280019	FAP.0
1197	0.005119211664952035	FAP.0
1198	0.005108561705508375	FAP.0
1199	0.005102570621480132	FAP.0
1200	0.005099305959880165	FAP.0
1201	0.005098531815034182	FAP.0
1202	0.005101597757961414	FAP.0
1203	0.005109626660442704	FAP.0
1204	0.005121429970331479	FAP.0
1205	0.005132822727932168	FAP.0
1206	0.005137967419633524	FAP.0
1207	0.005132010517195279	FAP.0
1208	0.005113405787353018	FAP.0
1209	0.0050845229516159746	FAP.0
1210	0.005050324506870773	FAP.0
1211	0.005016082931747164	FAP.0
1212	0.0049854483793294515	FAP.0
1213	0.004959699136204965	FAP.0
1214	0.004938225358339855	FAP.0
1215	0.004919691257798732	FAP.0
1216	0.004903230408989859	FAP.0
1217	0.004889339273827788	FAP.0
1218	0.00488025522440127	FAP.0
1219	0.0048793978283993115	FAP.0
1220	0.004889640595105011	FAP.0
1221	0.004883503657261326	FAP.0
1222	0.0048844915868722924	FAP.0
1223	0.004888509080724005	FAP.0
1224	0.004890631913075013	FAP.0
1225	0.004884590577788551	FAP.0
1226	0.00486401050808607	FAP.0
1227	0.004837368319529496	FAP.0
1228	0.004811050274457535	FAP.0
1229	0.004790167126243915	FAP.0
1230	0.004776859143716722	FAP.0
1231	0.004770621553962652	FAP.0
1232	0.004769900364505052	FAP.0
1233	0.00477346733552634	FAP.0
1234	0.004780564497687056	FAP.0
1235	0.004789994200227575	FAP.0
1236	0.0047992231807029075	FAP.0
1237	0.0048045130553991755	FAP.0
1238	0.004802271677689382	FAP.0
1239	0.0047909304905345024	FAP.0
1240	0.004772186160717576	FAP.0
1241	0.004750615613010335	FAP.0
1242	0.0047315957296138935	FAP.0
1243	0.004718730454322503	FAP.0
1244	0.004712504226615139	FAP.0
1245	0.004711013095351907	FAP.0
1246	0.0047121706217316435	FAP.0
1247	0.004715881074661844	FAP.0
1248	0.004724661712283226	FAP.0
1249	0.004742060971804047	FAP.0
1250	0.004769670466477677	FAP.0
1251	0.004804583844238831	FAP.0
1252	0.0048389364590906885	FAP.0
1253	0.004861914863790446	FAP.0
1254	0.004863365703856595	FAP.0
1255	0.00483754608312807	FAP.0
1256	0.004785609048424918	FAP.0
1257	0.004715925487286288	FAP.0
1258	0.0046422026968356775	FAP.0
1259	0.004580093088967845	FAP.0
1260	0.004543177830311827	FAP.0
1261	0.004539237611271223	FAP.0
1262	0.004567911639129619	FAP.0
1263	0.004620727513291719	FAP.0
1264	0.004683763931466061	FAP.0
1265	0.004742219552626263	FAP.0
1266	0.00478524876167755	FAP.0
1267	0.004809066655746691	FAP.0
1268	0.004817085538641139	FAP.0
1269	0.004817354309899829	FAP.0
1270	0.004818680639706606	FAP.0
1271	0.004827005046093105	FAP.0
1272	0.004843255977903406	FAP.0
1273	0.004863431571536004	FAP.0
1274	0.004880982380311467	FAP.0
1275	0.004890604075100184	FAP.0
1276	0.00489161477433714	FAP.0
1277	0.00488894765056347	FAP.0
1278	0.004890920812635239	FAP.0
1279	0.004904869150910381	FAP.0
1280	0.0049331097206436365	FAP.0
1281	0.004971411330040573	FAP.0
1282	0.005010414417615579	FAP.0
1283	0.005038820624041736	FAP.0
1284	0.005046759837540095	FAP.0
1285	0.005028377460421479	FAP.0
1286	0.00498346306085385	FAP.0
1287	0.004918094230799194	FAP.0
1288	0.004843922778902698	FAP.0
1289	0.004775734957438008	FAP.0
1290	0.004727561180499707	FAP.0
1291	0.004708339962950468	FAP.0
1292	0.004718618086613263	FAP.0
1293	0.004749848421458869	FAP.0
1294	0.004787041956402926	FAP.0
1295	0.0048139515716532225	FAP.0
1296	0.004818674162367897	FAP.0
1297	0.004797323402778059	FAP.0
1298	0.0047543630700507275	FAP.0
1299	0.004699963668021837	FAP.0
1300	0.004646206978472199	FAP.0
1301	0.004603969902913012	FAP.0
1302	0.00458114532451631	FAP.0
1303	0.0045817748020826245	FAP.0
1304	0.004605521159448369	FAP.0
1305	0.004647539067550548	FAP.0
1306	0.004699308176810027	FAP.0
1307	0.00475065130768416	FAP.0
1308	0.0047923503734932284	FAP.0
1309	0.0048184316807670675	FAP.0
1310	0.004827441594760797	FAP.0
1311	0.004822378168150681	FAP.0
1312	0.004809350435352775	FAP.0
1313	0.004795539328186913	FAP.0
1314	0.004787153452105281	FAP.0
1315	0.004787758467732647	FAP.0
1316	0.004797247952923066	FAP.0
1317	0.004811883672219111	FAP.0
1318	0.0048256852156205576	FAP.0
1319	0.004832850442138827	FAP.0
1320	0.004830225409344548	FAP.0
1321	0.004818610878134438	FAP.0
1322	0.004802222772595862	FAP.0
1323	0.00478662994618829	FAP.0
1324	0.004776260955731616	FAP.0
1325	0.004772695208372252	FAP.0
1326	0.004774439600779296	FAP.0
1327	0.004778065379470514	FAP.0
1328	0.004780022437267634	FAP.0
1329	0.00477838680921147	FAP.0
1330	0.00477390857194705	FAP.0
1331	0.004769857028075444	FAP.0
1332	0.004770551101485823	FAP.0
1333	0.004779188417493432	FAP.0
1334	0.004796177204631762	FAP.0
1335	0.004818948274445531	FAP.0
1336	0.004843202162133194	FAP.0
1337	0.004864674124693234	FAP.0
1338	0.004880461155794241	FAP.0
1339	0.004889471972817621	FAP.0
1340	0.004892125813854113	FAP.0
1341	0.004889807141215875	FAP.0
1342	0.0048845578660162495	FAP.0
1343	0.004878991433573253	FAP.0
1344	0.004875973079868251	FAP.0
1345	0.004877845650680492	FAP.0
1346	0.00488564002148066	FAP.0
1347	0.004898913292880423	FAP.0
1348	0.004916299193423245	FAP.0
1349	0.00493619392791635	FAP.0
1350	0.004956999696615417	FAP.0
1351	0.004976971089830745	FAP.0
1352	0.00499419714864387	FAP.0
1353	0.005007011212673457	FAP.0
1354	0.005014447994884586	FAP.0
1355	0.005016108720671737	FAP.0
1356	0.005011338590956604	FAP.0
1357	0.00499848474043515	FAP.0
1358	0.004975320789692929	FAP.0
1359	0.004940986554474608	FAP.0
1360	0.00489837033177866	FAP.0
1361	0.004854920705378301	FAP.0
1362	0.004820474867972062	FAP.0
1363	0.004802740882814817	FAP.0
1364	0.004803126134741237	FAP.0
1365	0.004815836411700055	FAP.0
1366	0.0048310446706642165	FAP.0
1367	0.004840068760485658	FAP.0
1368	0.004839302610363935	FAP.0
1369	0.004830935874428896	FAP.0
1370	0.004820899421632892	FAP.0
1371	0.004815862248496878	FAP.0
1372	0.004820630538983772	FAP.0
1373	0.004836266266774705	FAP.0
1374	0.004859282863290128	FAP.0
1375	0.004882856477707358	FAP.0
1376	0.004891294942880269	FAP.0
1377	0.004890975973076528	FAP.0
1378	0.004884912889836135	FAP.0
1379	0.00488121408490469	FAP.0
1380	0.0048901065613056	FAP.0
1381	0.004924756958201634	FAP.0
1382	0.0049730047131300355	FAP.0
1383	0.005023714425430251	FAP.0
1384	0.005063859356923396	FAP.0
1385	0.005084665306099386	FAP.0
1386	0.005085692827838068	FAP.0
1387	0.005074439931324817	FAP.0
1388	0.00506177164404141	FAP.0
1389	0.005056375399500433	FAP.0
1390	0.0050619405577341705	FAP.0
1391	0.005078166383614011	FAP.0
1392	0.005103414890016868	FAP.0
1393	0.005135922301201981	FAP.0
1394	0.005172710527661464	FAP.0
1395	0.005208402337197115	FAP.0
1396	0.005236662139963943	FAP.0
1397	0.005254023029437765	FAP.0
1398	0.0052625206950404355	FAP.0
1399	0.005267872091669842	FAP.0
1400	0.0052741673004725355	FAP.0
1401	0.005279927863810822	FAP.0
1402	0.005279503187170811	FAP.0
1403	0.00526863483945179	FAP.0
1404	0.005248940500286722	FAP.0
1405	0.005227290785549947	FAP.0
1406	0.005211069930214604	FAP.0
1407	0.005203885895994154	FAP.0
1408	0.005205182664377204	FAP.0
1409	0.005213172777994803	FAP.0
1410	0.0052277676805591086	FAP.0
1411	0.0052507968904416825	FAP.0
1412	0.005283409774076038	FAP.0
1413	0.005322778899610681	FAP.0
1414	0.005360894046245498	FAP.0
1415	0.005387243098068218	FAP.0
1416	0.005394764110188081	FAP.0
1417	0.005385552192597209	FAP.0
1418	0.005371538020920564	FAP.0
1419	0.005367964089957795	FAP.0
1420	0.0053833177506780756	FAP.0
1421	0.005413406621737564	FAP.0
1422	0.0054445071297201594	FAP.0
1423	0.00546266196669966	FAP.0
1424	0.005461104494104487	FAP.0
1425	0.005440816479518239	FAP.0
1426	0.005406565856675599	FAP.0
1427	0.005363987204967615	FAP.0
1428	0.0053197262100233966	FAP.0
1429	0.005281767530307103	FAP.0
1430	0.0052566014106767405	FAP.0
1431	0.005243968621892988	FAP.0
1432	0.005234150092174027	FAP.0
1433	0.005212492139123693	FAP.0
1434	0.005170078036169913	FAP.0
1435	0.005112754044266089	FAP.0
1436	0.005060074394887593	FAP.0
1437	0.005033330305040703	FAP.0
1438	0.005041452291871969	FAP.0
1439	0.005075881090816883	FAP.0
1440	0.005117896893282308	FAP.0
1441	0.0051516419062078486	FAP.0
1442	0.005172559970789805	FAP.0
1443	0.005186432041195817	FAP.0
1444	0.005202366907640208	FAP.0
1445	0.0052263787140760035	FAP.0
1446	0.005259161388592714	FAP.0
1447	0.0052970954459958895	FAP.0
1448	0.0053338818894696745	FAP.0
1449	0.005361546233594586	FAP.0
1450	0.005371182079142596	FAP.0
1451	0.0053541585731412995	FAP.0
1452	0.005304332196861654	FAP.0
1453	0.0052216728450460905	FAP.0
1454	0.0051165403431557245	FAP.0
1455	0.005011289843986357	FAP.0
1456	0.004934871784377371	FAP.0
1457	0.004910000598824907	FAP.0
1458	0.0049396696198237	FAP.0
1459	0.005003324854258162	FAP.0
1460	0.005067478378291114	FAP.0
1461	0.005104472310227828	FAP.0
1462	0.005106747555214637	FAP.0
1463	0.0050879599861778976	FAP.0
1464	0.005071926756023967	FAP.0
1465	0.005077421253557	FAP.0
1466	0.005107598808761243	FAP.0
1467	0.00514901295154993	FAP.0
1468	0.00517999627431608	FAP.0
1469	0.005183673266464598	FAP.0
1470	0.005158408385198881	FAP.0
1471	0.005119533226428051	FAP.0
1472	0.005091052051444906	FAP.0
1473	0.005092397886438721	FAP.0
1474	0.005128705398271939	FAP.0
1475	0.0051902622993180315	FAP.0
1476	0.0052599413376759096	FAP.0
1477	0.005322492534618724	FAP.0
1478	0.0053701338379924055	FAP.0
1479	0.00540295877775443	FAP.0
1480	0.0054259314659493435	FAP.0
1481	0.005444751421142617	FAP.0
1482	0.00546216457417403	FAP.0
1483	0.005476019305912778	FAP.0
1484	0.005480098766230838	FAP.0
1485	0.005467618846530761	FAP.0
1486	0.00543574283751797	FAP.0
1487	0.005388759261313364	FAP.0
1488	0.005338057501576975	FAP.0
1489	0.005298128647441969	FAP.0
1490	0.005279495432453224	FAP.0
1491	0.00528198005438239	FAP.0
1492	0.005293272966880929	FAP.0
1493	0.00529550487077346	FAP.0
1494	0.005276717065263269	FAP.0
1495	0.005239352856010864	FAP.0
1496	0.005199142989620021	FAP.0
1497	0.0051749522690060275	FAP.0
1498	0.00517690404000834	FAP.0
1499	0.005200215867028159	FAP.0
1500	0.00522675909874458	FAP.0
1501	0.0052317723363006	FAP.0
1502	0.005193075356471945	FAP.0
1503	0.00510156079020115	FAP.0
1504	0.004969915043920579	FAP.0
1505	0.004832977160043956	FAP.0
1506	0.004734910441585338	FAP.0
1507	0.00470759280748979	FAP.0
1508	0.004753671768978475	FAP.0
1509	0.004846591627767482	FAP.0
1510	0.004947468340057148	FAP.0
1511	0.005025906017060613	FAP.0
1512	0.005070840888570822	FAP.0
1513	0.005087682095695212	FAP.0
1514	0.005088102675352433	FAP.0
1515	0.005080804660165516	FAP.0
1516	0.005067410795266014	FAP.0
1517	0.005043663518847447	FAP.0
1518	0.005004779511722665	FAP.0
1519	0.004952549943871959	FAP.0
1520	0.00489929629450377	FAP.0
1521	0.0048736167868456675	FAP.0
1522	0.004876954130269521	FAP.0
1523	0.004893064584486447	FAP.0
1524	0.004895853446347284	FAP.0
1525	0.004882585786097261	FAP.0
1526	0.004939112635394373	FAP.0
1527	0.004985446155823493	FAP.0
1528	0.0050201855425323775	FAP.0
1529	0.005040019682608829	FAP.0
1530	0.005042170309399707	FAP.0
1531	0.005030938212749225	FAP.0
1532	0.0050201345444031865	FAP.0
1533	0.005025642674457172	FAP.0
1534	0.0050516890090338135	FAP.0
1535	0.005082535173795368	FAP.0
1536	0.005089658246683297	FAP.0
1537	0.005052142269250926	FAP.0
1538	0.0049750899473845435	FAP.0
1539	0.0048902801984598895	FAP.0
1540	0.004837201735686129	FAP.0
1541	0.004838929528146711	FAP.0
1542	0.004890870601299191	FAP.0
1543	0.004968311625268223	FAP.0
1544	0.005043520020508812	FAP.0
1545	0.005098691719525696	FAP.0
1546	0.005128485277160509	FAP.0
1547	0.005135550266816348	FAP.0
1548	0.005125528487093721	FAP.0
1549	0.005104560218323037	FAP.0
1550	0.005078482981487451	FAP.0
1551	0.005052211571614176	FAP.0
1552	0.005028497121822063	FAP.0
1553	0.005005690385899427	FAP.0
1554	0.004975732852521524	FAP.0
1555	0.0049263111806953745	FAP.0
1556	0.0048502428259492225	FAP.0
1557	0.004757827220090324	FAP.0
1558	0.004680447679770298	FAP.0
1559	0.004656931492594143	FAP.0
1560	0.004708995542200992	FAP.0
1561	0.004824534013040013	FAP.0
1562	0.004963088595097809	FAP.0
1563	0.005079314619648052	FAP.0
1564	0.005145869454630117	FAP.0
1565	0.005160695856076432	FAP.0
1566	0.005139341480625627	FAP.0
1567	0.005103355224678249	FAP.0
1568	0.005072630810873855	FAP.0
1569	0.005060736146186296	FAP.0
1570	0.005069687188866991	FAP.0
1571	0.005086204670191443	FAP.0
1572	0.0050862399549631695	FAP.0
1573	0.005049989035716046	FAP.0
1574	0.004978632470197945	FAP.0
1575	0.004898639056601501	FAP.0
1576	0.004847481216769052	FAP.0
1577	0.004850190267781306	FAP.0
1578	0.004904537609585444	FAP.0
1579	0.004985326602102373	FAP.0
1580	0.005062495012414536	FAP.0
1581	0.005118176462700509	FAP.0
1582	0.005151781064668252	FAP.0
1583	0.005173609196572057	FAP.0
1584	0.0051950674694822485	FAP.0
1585	0.005222341740570751	FAP.0
1586	0.005255002537181569	FAP.0
1587	0.0052876726989593255	FAP.0
1588	0.005312890551302913	FAP.0
1589	0.005324324920514641	FAP.0
1590	0.005319662466844397	FAP.0
1591	0.005302071058585623	FAP.0
1592	0.0052792799535783825	FAP.0
1593	0.0052603367973143465	FAP.0
1594	0.005251478215213943	FAP.0
1595	0.005253394495816901	FAP.0
1596	0.005261577519273758	FAP.0
1597	0.005269495697080113	FAP.0
1598	0.005272486981080853	FAP.0
1599	0.005269943583809857	FAP.0
1600	0.0052647133138596465	FAP.0
1601	0.005260573566667879	FAP.0
1602	0.005259744468683105	FAP.0
1603	0.005262034275925681	FAP.0
1604	0.0052658628047655125	FAP.0
1605	0.005270200144910904	FAP.0
1606	0.005276104089949471	FAP.0
1607	0.005286904276141226	FAP.0
1608	0.0053066807431317725	FAP.0
1609	0.0053373014824458906	FAP.0
1610	0.005374983269352913	FAP.0
1611	0.005408273036370795	FAP.0
1612	0.005420117986078017	FAP.0
1613	0.005395691046363213	FAP.0
1614	0.005333515083171979	FAP.0
1615	0.005252271108756953	FAP.0
1616	0.005185248271217483	FAP.0
1617	0.00516240912698161	FAP.0
1618	0.005191385086844983	FAP.0
1619	0.005252129657544459	FAP.0
1620	0.005310305040671746	FAP.0
1621	0.005339526265434433	FAP.0
1622	0.005335809141164016	FAP.0
1623	0.005315086915780842	FAP.0
1624	0.0052989816874277305	FAP.0
1625	0.005301703283030392	FAP.0
1626	0.005326532968816225	FAP.0
1627	0.0053701865187508946	FAP.0
1628	0.005427360994474568	FAP.0
1629	0.005490269438963613	FAP.0
1630	0.005545219403111537	FAP.0
1631	0.005572932868303315	FAP.0
1632	0.0055568707548802315	FAP.0
1633	0.00549602805934938	FAP.0
1634	0.005412117888120566	FAP.0
1635	0.005342666280336454	FAP.0
1636	0.00532195192387006	FAP.0
1637	0.005362347130006625	FAP.0
1638	0.005448978980636258	FAP.0
1639	0.005549920001070792	FAP.0
1640	0.005632512361659945	FAP.0
1641	0.005674657212399354	FAP.0
1642	0.005668081203113818	FAP.0
1643	0.005618269417846826	FAP.0
1644	0.005544452929988604	FAP.0
1645	0.0054762255975090305	FAP.0
1646	0.0054414080014867135	FAP.0
1647	0.005447593186986298	FAP.0
1648	0.005470830409334126	FAP.0
1649	0.005466056837296619	FAP.0
1650	0.005398868082997483	FAP.0
1651	0.005277495721736494	FAP.0
1652	0.005157651212210731	FAP.0
1653	0.005111234399514033	FAP.0
1654	0.005179635433200049	FAP.0
1655	0.005346462997567206	FAP.0
1656	0.005548941545095552	FAP.0
1657	0.005716405930757788	FAP.0
1658	0.005806277404189025	FAP.0
1659	0.005816150565389979	FAP.0
1660	0.0057727545302257545	FAP.0
1661	0.005712238610541615	FAP.0
1662	0.005663873090450953	FAP.0
1663	0.005641015055246857	FAP.0
1664	0.005639345956977297	FAP.0
1665	0.005642453742767369	FAP.0
1666	0.005633247086454906	FAP.0
1667	0.005605355346991959	FAP.0
1668	0.005566598195489235	FAP.0
1669	0.005531278204075008	FAP.0
1670	0.00550706342179137	FAP.0
1671	0.0054876675535905015	FAP.0
1672	0.005458412813806372	FAP.0
1673	0.005410588988675276	FAP.0
1674	0.005352145560150587	FAP.0
1675	0.005304744824010314	FAP.0
1676	0.00528875171525308	FAP.0
1677	0.005307844323739838	FAP.0
1678	0.0053445835109066355	FAP.0
1679	0.0053691350271498186	FAP.0
1680	0.0053548820555671195	FAP.0
1681	0.005292894770730259	FAP.0
1682	0.005199433818599337	FAP.0
1683	0.005112245780881646	FAP.0
1684	0.0050741474660159725	FAP.0
1685	0.005110285732211778	FAP.0
1686	0.0052135121767879445	FAP.0
1687	0.0053493103341322144	FAP.0
1688	0.005476478120209719	FAP.0
1689	0.005566510313443232	FAP.0
1690	0.005607820289141901	FAP.0
1691	0.005597588215923478	FAP.0
1692	0.005535573445198722	FAP.0
1693	0.005428051206458773	FAP.0
1694	0.005294570051532087	FAP.0
1695	0.005164689545998041	FAP.0
1696	0.005063319993646529	FAP.0
1697	0.004998234635297222	FAP.0
1698	0.0049630233007167636	FAP.0
1699	0.00495179010227519	FAP.0
1700	0.004968029045214672	FAP.0
1701	0.00501712689139653	FAP.0
1702	0.005092044393379414	FAP.0
1703	0.0051702884209097	FAP.0
1704	0.005227189850456481	FAP.0
1705	0.005252352361267734	FAP.0
1706	0.005253954554689491	FAP.0
1707	0.0052493380351792285	FAP.0
1708	0.005252596265009211	FAP.0
1709	0.005268857648729625	FAP.0
1710	0.0052956462116072215	FAP.0
1711	0.005325983197526849	FAP.0
1712	0.005350033407083557	FAP.0
1713	0.0053569056707441975	FAP.0
1714	0.005339353058656857	FAP.0
1715	0.005300413564257026	FAP.0
1716	0.005256530031882479	FAP.0
1717	0.005231853066696438	FAP.0
1718	0.005244820222029234	FAP.0
1719	0.0052957257468533095	FAP.0
1720	0.005365156082723852	FAP.0
1721	0.0054252530486225015	FAP.0
1722	0.005455378039458669	FAP.0
1723	0.005450869326151842	FAP.0
1724	0.005420512137673366	FAP.0
1725	0.005377452469658865	FAP.0
1726	0.0053312673907221445	FAP.0
1727	0.0052849929827768986	FAP.0
1728	0.00523587546003218	FAP.0
1729	0.005177709234995637	FAP.0
1730	0.0051050602632361575	FAP.0
1731	0.0050200714707044096	FAP.0
1732	0.004938321181380641	FAP.0
1733	0.004886407328578959	FAP.0
1734	0.00488808646413509	FAP.0
1735	0.004946966178572512	FAP.0
1736	0.005040426830541882	FAP.0
1737	0.005132149093525429	FAP.0
1738	0.005194492836191558	FAP.0
1739	0.005222940397931046	FAP.0
1740	0.005232419581534515	FAP.0
1741	0.005241469657805675	FAP.0
1742	0.005258546929166198	FAP.0
1743	0.005279321541940832	FAP.0
1744	0.005293012550307894	FAP.0
1745	0.005290353094918136	FAP.0
1746	0.005268155240539734	FAP.0
1747	0.0052304342302178205	FAP.0
1748	0.005188033033064997	FAP.0
1749	0.0051569349646099156	FAP.0
1750	0.005153523969904587	FAP.0
1751	0.00518660207409552	FAP.0
1752	0.00525038775241155	FAP.0
1753	0.005324784495542896	FAP.0
1754	0.005384985015013902	FAP.0
1755	0.005414786651091253	FAP.0
1756	0.005414123293314417	FAP.0
1757	0.005395743220406438	FAP.0
1758	0.005375196598230371	FAP.0
1759	0.0053631653935570425	FAP.0
1760	0.005364724551024623	FAP.0
1761	0.005382022835371404	FAP.0
1762	0.00541447500670309	FAP.0
1763	0.005455676202875349	FAP.0
1764	0.00549188472320239	FAP.0
1765	0.005506123940358381	FAP.0
1766	0.005485827693332908	FAP.0
1767	0.005427983574459958	FAP.0
1768	0.005338557147003995	FAP.0
1769	0.005228825919249728	FAP.0
1770	0.005112952882176716	FAP.0
1771	0.005007160307718348	FAP.0
1772	0.004927061000498524	FAP.0
1773	0.004881729683872374	FAP.0
1774	0.004868811305004677	FAP.0
1775	0.004876529347409482	FAP.0
1776	0.004892488660374604	FAP.0
1777	0.0049119577015499395	FAP.0
1778	0.004938328726755862	FAP.0
1779	0.004975832546331206	FAP.0
1780	0.0050215446128311116	FAP.0
1781	0.005063896981120989	FAP.0
1782	0.005089111100342572	FAP.0
1783	0.0050904840479458185	FAP.0
1784	0.005073112252193099	FAP.0
1785	0.005050166056574139	FAP.0
1786	0.005033614212952077	FAP.0
1787	0.005026719466410686	FAP.0
1788	0.005024007426802632	FAP.0
1789	0.005018305891521609	FAP.0
1790	0.005008915317880972	FAP.0
1791	0.005004290332794926	FAP.0
1792	0.005017124292521085	FAP.0
1793	0.005055732137565037	FAP.0
1794	0.005118281575536129	FAP.0
1795	0.0051937931863713345	FAP.0
1796	0.005268508007286674	FAP.0
1797	0.005332658401442194	FAP.0
1798	0.0053833210336997886	FAP.0
1799	0.005422654852599018	FAP.0
1800	0.005453965116558089	FAP.0
1801	0.005478542471083338	FAP.0
1802	0.005494895250229603	FAP.0
1803	0.005500353421727411	FAP.0
1804	0.005493627217695951	FAP.0
1805	0.005476229658726983	FAP.0
1806	0.005451505282493135	FAP.0
1807	0.005422113060390065	FAP.0
1808	0.005388331552472197	FAP.0
1809	0.005348769499054982	FAP.0
1810	0.005302693557545336	FAP.0
1811	0.005251798128753535	FAP.0
1812	0.005200088932205579	FAP.0
1813	0.005152226977464601	FAP.0
1814	0.00511137978681242	FAP.0
1815	0.005077373294801937	FAP.0
1816	0.00504579495646231	FAP.0
1817	0.005008839935886913	FAP.0
1818	0.0049583175877910635	FAP.0
1819	0.004890039037390133	FAP.0
1820	0.004807651984255447	FAP.0
1821	0.0047239014556970695	FAP.0
1822	0.0046582296880150345	FAP.0
1823	0.004630855178116111	FAP.0
1824	0.004654760521573647	FAP.0
1825	0.004728424994754653	FAP.0
1826	0.0048330421533993384	FAP.0
1827	0.004937049045116385	FAP.0
1828	0.005007189635568383	FAP.0
1829	0.00502083723250493	FAP.0
1830	0.004973267281450647	FAP.0
1831	0.004877532077569429	FAP.0
1832	0.004759229284831009	FAP.0
1833	0.00464937843680005	FAP.0
1834	0.004576768357843672	FAP.0
1835	0.004560124455940574	FAP.0
1836	0.004601651982386311	FAP.0
1837	0.004685005065688303	FAP.0
1838	0.0047797876987987755	FAP.0
1839	0.004851473615945678	FAP.0
1840	0.004873116283370827	FAP.0
1841	0.004834834689855387	FAP.0
1842	0.0047476084627718785	FAP.0
1843	0.004639165593587141	FAP.0
1844	0.0045428303617325	FAP.0
1845	0.004484329620835042	FAP.0
1846	0.004473453104870557	FAP.0
1847	0.004504491530267046	FAP.0
1848	0.0045631539114968055	FAP.0
1849	0.0046337677623626864	FAP.0
1850	0.004702459940575201	FAP.0
1851	0.0047568336325231	FAP.0
1852	0.004785430182874918	FAP.0
1853	0.004779611663266098	FAP.0
1854	0.004737984665164066	FAP.0
1855	0.004670691627377811	FAP.0
1856	0.004599399855165578	FAP.0
1857	0.004550362083711507	FAP.0
1858	0.0045424894722587705	FAP.0
1859	0.004577065346050829	FAP.0
1860	0.004636302915822642	FAP.0
1861	0.004692558681495741	FAP.0
1862	0.004722370617404887	FAP.0
1863	0.004716250857559452	FAP.0
1864	0.00467897334979709	FAP.0
1865	0.004622296526183858	FAP.0
1866	0.004556721973095995	FAP.0
1867	0.004487788681658381	FAP.0
1868	0.004417469427775602	FAP.0
1869	0.004347442224305603	FAP.0
1870	0.004281163953504859	FAP.0
1871	0.004224141931427334	FAP.0
1872	0.004183342975985849	FAP.0
1873	0.004166202937031207	FAP.0
1874	0.004178768033828878	FAP.0
1875	0.0042228111700354344	FAP.0
1876	0.004293062994062899	FAP.0
1877	0.0043764601738503755	FAP.0
1878	0.00445469364725141	FAP.0
1879	0.004509782531860799	FAP.0
1880	0.004530783942664655	FAP.0
1881	0.004518619937140061	FAP.0
1882	0.00448602158956591	FAP.0
1883	0.004451731718115783	FAP.0
1884	0.0044318008290155555	FAP.0
1885	0.004433062597481538	FAP.0
1886	0.004452366151425147	FAP.0
1887	0.00448106412795757	FAP.0
1888	0.0045109773427488955	FAP.0
1889	0.004538066246591402	FAP.0
1890	0.004562855796661345	FAP.0
1891	0.004589154491981262	FAP.0
1892	0.004622440750008744	FAP.0
1893	0.004667704504859746	FAP.0
1894	0.004726393885011822	FAP.0
1895	0.004793840429365533	FAP.0
1896	0.0048594646405668044	FAP.0
1897	0.004910169400292061	FAP.0
1898	0.004934390073952651	FAP.0
1899	0.004923857240500097	FAP.0
1900	0.004872934267397751	FAP.0
1901	0.0049036480167073656	FAP.0
1902	0.004896476081404138	FAP.0
1903	0.0048789611005855835	FAP.0
1904	0.0048810315871409505	FAP.0
1905	0.004889538687747959	FAP.0
1906	0.004887637408557728	FAP.0
1907	0.0048842657486946285	FAP.0
1908	0.004883618714109654	FAP.0
1909	0.00488704436574779	FAP.0
1910	0.004887785321317443	FAP.0
1911	0.004887333333675285	FAP.0
1912	0.004888806849688997	FAP.0
1913	0.004888208571686139	FAP.0
1914	0.004888809936600533	FAP.0
1915	0.004887188601926899	FAP.0
1916	0.004886233585991498	FAP.0
1917	0.004886256463872493	FAP.0
1918	0.004885223000877155	FAP.0
1919	0.004886241810356875	FAP.0
1920	0.0048864713792010454	FAP.0
1921	0.00488677466907304	FAP.0
1922	0.004886923263719658	FAP.0
1923	0.0048871971674352265	FAP.0
1924	0.004887827338101853	FAP.0
1925	0.004887412385772513	FAP.0
1926	0.004887777215140393	FAP.0
1927	0.004886631012176985	FAP.0
1928	0.004885167586594104	FAP.0
1929	0.004886015113580622	FAP.0
1930	0.004885541174736406	FAP.0
1931	0.004887005201981292	FAP.0
1932	0.004888624804267692	FAP.0
1933	0.004887944531334728	FAP.0
1934	0.00488877440217712	FAP.0
1935	0.004887477133784377	FAP.0
1936	0.004886927276872701	FAP.0
1937	0.004886505354802182	FAP.0
1938	0.004885548674130479	FAP.0
1939	0.004886013233877115	FAP.0
1940	0.0048852815410851316	FAP.0
1941	0.0048864319453680305	FAP.0
1942	0.004886946706356471	FAP.0
1943	0.004887118553433614	FAP.0
1944	0.004887692681665614	FAP.0
1945	0.0048872994263032855	FAP.0
1946	0.0048873561446533455	FAP.0
1947	0.004887635686855192	FAP.0
1948	0.004888825779366859	FAP.0
1949	0.004887593518477368	FAP.0
1950	0.0048875064549987425	FAP.0
1951	0.004885985907745003	FAP.0
1952	0.004883219578445708	FAP.0
1953	0.004885282830763159	FAP.0
1954	0.004884969649773462	FAP.0
1955	0.004887075414472441	FAP.0
1956	0.00488954102794769	FAP.0
1957	0.0048881727290471105	FAP.0
1958	0.00488865119994527	FAP.0
1959	0.004887353959896787	FAP.0
1960	0.0048865545405855915	FAP.0
1961	0.004886716665510207	FAP.0
1962	0.004886562049943843	FAP.0
1963	0.004886280845433131	FAP.0
1964	0.004885398248028793	FAP.0
1965	0.004885547356055311	FAP.0
1966	0.004883844188263097	FAP.0
1967	0.004886572338846513	FAP.0
1968	0.0048885428844607625	FAP.0
1969	0.004889708532136245	FAP.0
1970	0.004894762260977824	FAP.0
1971	0.004889590402092348	FAP.0
1972	0.004888455194454017	FAP.0
1973	0.004884972514977197	FAP.0
1974	0.004878622005147377	FAP.0
1975	0.004882913481342721	FAP.0
1976	0.0048816930754174825	FAP.0
1977	0.004885765132547066	FAP.0
1978	0.004888504691028561	FAP.0
1979	0.004888485952274906	FAP.0
1980	0.004890673283053442	FAP.0
1981	0.004889561576773394	FAP.0
1982	0.004891787809338993	FAP.0
1983	0.00488816152597149	FAP.0
1984	0.004886806454213292	FAP.0
1985	0.004885026789752328	FAP.0
1986	0.00487988802637717	FAP.0
1987	0.004884419925826264	FAP.0
1988	0.004886771555409146	FAP.0
1989	0.0048886772147240225	FAP.0
1990	0.004890206119470595	FAP.0
1991	0.004887174561992594	FAP.0
1992	0.0048913283705740145	FAP.0
1993	0.004890427093131456	FAP.0
1994	0.004879396635484028	FAP.0
1995	0.004879016790727775	FAP.0
1996	0.004900383123057024	FAP.0
1997	0.004905670867189987	FAP.0
1998	0.004866821901596381	FAP.0
1999	0.004849857408284482	FAP.0
2000	0.004919041345355468	FAP.0
2001	0.004951570772140992	FAP.0
2002	0.005021546602579917	FAP.0
2003	0.005071910416618417	FAP.0
2004	0.005048928595113657	FAP.0
2005	0.004922053540961815	FAP.0
2006	0.004694826271130979	FAP.0
2007	0.004400171810243809	FAP.0
2008	0.004082634855309581	FAP.0
2009	0.0037782936237375367	FAP.0
2010	0.003504616097429052	FAP.0
2011	0.0032656384992787993	FAP.0
2012	0.00306707407732205	FAP.0
2013	0.0029288925225343814	FAP.0
2014	0.002884221149177306	FAP.0
2015	0.0029622699337944745	FAP.0
2016	0.0031643756246204	FAP.0
2017	0.0034494372831985693	FAP.0
2018	0.0037420528893869045	FAP.0
2019	0.003963259214168619	FAP.0
2020	0.004068001924677789	FAP.0
2021	0.004066321726902777	FAP.0
2022	0.004013129029832877	FAP.0
2023	0.003971753865041495	FAP.0
2024	0.003975578596089887	FAP.0
2025	0.004013661395005081	FAP.0
2026	0.004047568706122372	FAP.0
2027	0.004042720607209395	FAP.0
2028	0.003988372594119062	FAP.0
2029	0.003893290336696302	FAP.0
2030	0.0037669217210241344	FAP.0
2031	0.003607681780872595	FAP.0
2032	0.0034109234151295767	FAP.0
2033	0.003188765663051878	FAP.0
2034	0.0029816031872867453	FAP.0
2035	0.002847800454062602	FAP.0
2036	0.002836631080070264	FAP.0
2037	0.002962656467420016	FAP.0
2038	0.0031974035204985493	FAP.0
2039	0.0034816525306860784	FAP.0
2040	0.0037503580627807043	FAP.0
2041	0.003958404028748369	FAP.0
2042	0.004098046827506581	FAP.0
2043	0.004203215330283397	FAP.0
2044	0.004338463900763308	FAP.0
2045	0.004573136642049534	FAP.0
2046	0.004947276829563521	FAP.0
2047	0.0054433593921809995	FAP.0
2048	0.005980822481745534	FAP.0
2049	0.00644226563405153	FAP.0
2050	0.006721770086152028	FAP.0
2051	0.006769215096545994	FAP.0
2052	0.006604081027317264	FAP.0
2053	0.0062907748681840115	FAP.0
2054	0.005893493860114313	FAP.0
2055	0.005443100000725506	FAP.0
2056	0.00493825354341469	FAP.0
2057	0.004375115086687754	FAP.0
2058	0.0037781893836054273	FAP.0
2059	0.0032075709941375434	FAP.0
2060	0.002739819865946061	FAP.0
2061	0.002439584753130778	FAP.0
2062	0.002341612749415755	FAP.0
2063	0.002449892989552915	FAP.0
2064	0.0027456722370474873	FAP.0
2065	0.0031922758278779056	FAP.0
2066	0.003734217216079352	FAP.0
2067	0.004299047730692291	FAP.0
2068	0.004810133410567236	FAP.0
2069	0.0052081175033988495	FAP.0
2070	0.0054693539880926074	FAP.0
2071	0.0056093227320942254	FAP.0
2072	0.005668327886112936	FAP.0
2073	0.005689108656865263	FAP.0
2074	0.005701233880767355	FAP.0
2075	0.0057203637930221315	FAP.0
2076	0.005757722452145645	FAP.0
2077	0.005827435594056622	FAP.0
2078	0.0059426287771239365	FAP.0
2079	0.006102220493986079	FAP.0
2080	0.006280050600721713	FAP.0
2081	0.0064282887499237705	FAP.0
2082	0.006497542317654283	FAP.0
2083	0.006463869205898552	FAP.0
2084	0.006346314928227341	FAP.0
2085	0.006202215803091013	FAP.0
2086	0.006100252451542842	FAP.0
2087	0.006085256477762075	FAP.0
2088	0.006154392956226235	FAP.0
2089	0.006258208917054428	FAP.0
2090	0.006326179872057155	FAP.0
2091	0.0063028217764074575	FAP.0
2092	0.006175263428815634	FAP.0
2093	0.0059788963299480195	FAP.0
2094	0.0057800674161629095	FAP.0
2095	0.005646786376228273	FAP.0
2096	0.0056232824112003275	FAP.0
2097	0.005719275233516846	FAP.0
2098	0.0059147827075110475	FAP.0
2099	0.0061737963658624676	FAP.0
2100	0.006458729448057381	FAP.0
2101	0.0067402309049056	FAP.0
2102	0.006999878971837825	FAP.0
2103	0.0072257693202380825	FAP.0
2104	0.007405185711935498	FAP.0
2105	0.0075221276395080645	FAP.0
2106	0.007564376215172722	FAP.0
2107	0.007535417186215347	FAP.0
2108	0.007460084831240225	FAP.0
2109	0.007376458171513696	FAP.0
2110	0.00731742367641605	FAP.0
2111	0.007294157627249345	FAP.0
2112	0.007293279051418201	FAP.0
2113	0.00728919259206316	FAP.0
2114	0.007260907233352973	FAP.0
2115	0.00719923391469837	FAP.0
2116	0.007099477890120677	FAP.0
2117	0.006948752911044556	FAP.0
2118	0.006723198267754276	FAP.0
2119	0.006402228537285681	FAP.0
2120	0.005990665578170926	FAP.0
2121	0.005530073796455246	FAP.0
2122	0.00508792970083918	FAP.0
2123	0.0047311180748987325	FAP.0
2124	0.0045017490410609855	FAP.0
2125	0.004409029339956315	FAP.0
2126	0.004436728806453593	FAP.0
2127	0.004554881087378896	FAP.0
2128	0.0047258602387149126	FAP.0
2129	0.004905891130242039	FAP.0
2130	0.005050514011092902	FAP.0
2131	0.005127821117497083	FAP.0
2132	0.005131870027431365	FAP.0
2133	0.005083412481830949	FAP.0
2134	0.005012641567917386	FAP.0
2135	0.004933729353188868	FAP.0
2136	0.004830425486174584	FAP.0
2137	0.004665997228575067	FAP.0
2138	0.00441229150810818	FAP.0
2139	0.004076509907677598	FAP.0
2140	0.0037048545012603523	FAP.0
2141	0.0033599685653026984	FAP.0
2142	0.0030893294855772043	FAP.0
2143	0.0029082207346497507	FAP.0
2144	0.002808853628129132	FAP.0
2145	0.0027858492775522403	FAP.0
2146	0.002854796778610518	FAP.0
2147	0.0030466572158312543	FAP.0
2148	0.003381113697831215	FAP.0
2149	0.0038389211062883873	FAP.0
2150	0.00435384182414055	FAP.0
2151	0.0048308359687299785	FAP.0
2152	0.005180452367851877	FAP.0
2153	0.005350843612351702	FAP.0
2154	0.0053427426336964835	FAP.0
2155	0.005203861071505177	FAP.0
2156	0.005008173560432391	FAP.0
2157	0.004829464873143031	FAP.0
2158	0.004719795817487039	FAP.0
2159	0.00470151514902044	FAP.0
2160	0.004773952730401589	FAP.0
2161	0.004926394999364113	FAP.0
2162	0.005145216507549434	FAP.0
2163	0.005409969387110644	FAP.0
2164	0.005686238041393723	FAP.0
2165	0.005929254738168954	FAP.0
2166	0.006102893690934893	FAP.0
2167	0.006201335463563818	FAP.0
2168	0.006253490009396698	FAP.0
2169	0.0063021310377674306	FAP.0
2170	0.006370776263756552	FAP.0
2171	0.0064426956766442094	FAP.0
2172	0.006467738130718226	FAP.0
2173	0.006391997815510723	FAP.0
2174	0.006190597774376964	FAP.0
2175	0.0058852330741391914	FAP.0
2176	0.005540829931519452	FAP.0
2177	0.005246864650921956	FAP.0
2178	0.005090954562102906	FAP.0
2179	0.005130272715697641	FAP.0
2180	0.005368044360916667	FAP.0
2181	0.0057461274327188765	FAP.0
2182	0.006162654231965209	FAP.0
2183	0.006512353834706627	FAP.0
2184	0.0067315934593027826	FAP.0
2185	0.006822776573708206	FAP.0
2186	0.0068428568278024356	FAP.0
2187	0.006862828485654103	FAP.0
2188	0.0069228690413676896	FAP.0
2189	0.00700884181405646	FAP.0
2190	0.0070602776837549956	FAP.0
2191	0.007000281084459628	FAP.0
2192	0.006768514914991424	FAP.0
2193	0.006343360173814821	FAP.0
2194	0.005750681581307443	FAP.0
2195	0.00506300011719052	FAP.0
2196	0.004389861367133039	FAP.0
2197	0.00385604152880382	FAP.0
2198	0.003569052274567693	FAP.0
2199	0.0035875472841227127	FAP.0
2200	0.003905750773541203	FAP.0
2201	0.004461788781637452	FAP.0
2202	0.0051647244548378045	FAP.0
2203	0.005924045588420288	FAP.0
2204	0.006664976129993517	FAP.0
2205	0.007325559703465691	FAP.0
2206	0.007846901822311748	FAP.0
2207	0.008173250317561163	FAP.0
2208	0.008270121273200226	FAP.0
2209	0.00815216959229088	FAP.0
2210	0.007898731982094963	FAP.0
2211	0.007636578000251186	FAP.0
2212	0.007490254345455293	FAP.0
2213	0.007525748598509343	FAP.0
2214	0.007721415857660195	FAP.0
2215	0.0079840949991511	FAP.0
2216	0.008199770785745896	FAP.0
2217	0.008287384237052976	FAP.0
2218	0.008226138700032287	FAP.0
2219	0.008047616375916947	FAP.0
2220	0.007806924022615029	FAP.0
2221	0.007556399966834027	FAP.0
2222	0.007336825023569836	FAP.0
2223	0.007183083792393044	FAP.0
2224	0.007129621321383079	FAP.0
2225	0.007204961555522468	FAP.0
2226	0.0074178228045766615	FAP.0
2227	0.007746547204155841	FAP.0
2228	0.008141561431169196	FAP.0
2229	0.008540745077325926	FAP.0
2230	0.00888871274946412	FAP.0
2231	0.009149987721072731	FAP.0
2232	0.009311965011271892	FAP.0
2233	0.009379624508886755	FAP.0
2234	0.009366182518992723	FAP.0
2235	0.009284117321609718	FAP.0
2236	0.00914099313349651	FAP.0
2237	0.008942549325090579	FAP.0
2238	0.00870065077498456	FAP.0
2239	0.008439140867856708	FAP.0
2240	0.008190991604151493	FAP.0
2241	0.007986275812854668	FAP.0
2242	0.007838157762666558	FAP.0
2243	0.007736938045159067	FAP.0
2244	0.007657047880701705	FAP.0
2245	0.007572576802040979	FAP.0
2246	0.007471067681754699	FAP.0
2247	0.007357295076864745	FAP.0
2248	0.00724654353954997	FAP.0
2249	0.007154165666970396	FAP.0
2250	0.007089315839895412	FAP.0
2251	0.007055804580241081	FAP.0
2252	0.00705715007937261	FAP.0
2253	0.007100773761365261	FAP.0
2254	0.0071982182335423766	FAP.0
2255	0.007361355678299735	FAP.0
2256	0.007596183061226177	FAP.0
2257	0.00789577684918092	FAP.0
2258	0.008234165857999451	FAP.0
2259	0.008564524533435886	FAP.0
2260	0.008826059178609551	FAP.0
2261	0.008960919275200697	FAP.0
2262	0.008936230050880463	FAP.0
2263	0.008761408140775754	FAP.0
2264	0.008490605495180378	FAP.0
2265	0.008205652546316304	FAP.0
2266	0.007985000932396165	FAP.0
2267	0.007872979072177195	FAP.0
2268	0.00786461471462805	FAP.0
2269	0.007913642376664018	FAP.0
2270	0.007959399774339822	FAP.0
2271	0.00795832343477872	FAP.0
2272	0.00790367141370419	FAP.0
2273	0.007824408871612988	FAP.0
2274	0.007766302696852811	FAP.0
2275	0.007767882913751478	FAP.0
2276	0.007845104870446474	FAP.0
2277	0.007990935203339173	FAP.0
2278	0.008185817757833756	FAP.0
2279	0.008409288968157486	FAP.0
2280	0.008644884806393867	FAP.0
2281	0.008877613569936504	FAP.0
2282	0.009089824469816049	FAP.0
2283	0.009262041611136088	FAP.0
2284	0.009380141056660489	FAP.0
2285	0.009444121367456638	FAP.0
2286	0.009471682906224261	FAP.0
2287	0.00949287688505751	FAP.0
2288	0.009537715214983755	FAP.0
2289	0.00962307784626169	FAP.0
2290	0.009745676867315187	FAP.0
2291	0.009884293317260014	FAP.0
2292	0.010009459750312172	FAP.0
2293	0.010095178060472823	FAP.0
2294	0.010127218444571479	FAP.0
2295	0.010105555051571185	FAP.0
2296	0.01004166439331973	FAP.0
2297	0.009952803126671935	FAP.0
2298	0.00985550642001599	FAP.0
2299	0.009760364127641143	FAP.0
2300	0.00966970810365808	FAP.0
2301	0.009578818976979623	FAP.0
2302	0.009479653629781159	FAP.0
2303	0.009364861379821223	FAP.0
2304	0.009230151261519215	FAP.0
2305	0.009074755393330507	FAP.0
2306	0.00890137778019898	FAP.0
2307	0.00871723264668799	FAP.0
2308	0.008536257982480297	FAP.0
2309	0.00838051022594232	FAP.0
2310	0.008278018723682837	FAP.0
2311	0.008255916169552763	FAP.0
2312	0.008330616770234082	FAP.0
2313	0.008499490181227393	FAP.0
2314	0.008739020835691466	FAP.0
2315	0.009011538003877247	FAP.0
2316	0.009277560839239198	FAP.0
2317	0.009507584503702567	FAP.0
2318	0.009688238496406812	FAP.0
2319	0.009821678819289059	FAP.0
2320	0.009920488168548472	FAP.0
2321	0.01000101505169949	FAP.0
2322	0.01007652203017706	FAP.0
2323	0.010150622490572418	FAP.0
2324	0.010212852744577457	FAP.0
2325	0.010239635218208934	FAP.0
2326	0.010202201841925706	FAP.0
2327	0.010078453404262569	FAP.0
2328	0.009862200924106905	FAP.0
2329	0.009564789043960985	FAP.0
2330	0.009209851702904844	FAP.0
2331	0.008826275702964424	FAP.0
2332	0.008443522994423119	FAP.0
2333	0.008089210660142395	FAP.0
2334	0.007785942050619686	FAP.0
2335	0.0075457542053618204	FAP.0
2336	0.00736495588910195	FAP.0
2337	0.007224601260666841	FAP.0
2338	0.007098642878242853	FAP.0
2339	0.006965626738175971	FAP.0
2340	0.006816965834364873	FAP.0
2341	0.006657750510994985	FAP.0
2342	0.0065012864421122914	FAP.0
2343	0.006361348775720385	FAP.0
2344	0.006245194389167192	FAP.0
2345	0.0061485750602996055	FAP.0
2346	0.0060541777268480895	FAP.0
2347	0.005935937398207207	FAP.0
2348	0.005770456015695646	FAP.0
2349	0.0055525095854699474	FAP.0
2350	0.005306858628943893	FAP.0
2351	0.005087530921740074	FAP.0
2352	0.004960720622253297	FAP.0
2353	0.0049761702053492595	FAP.0
2354	0.005139596186920776	FAP.0
2355	0.005400649189828777	FAP.0
2356	0.005664282980202547	FAP.0
2357	0.005821723591294823	FAP.0
2358	0.005788373547280066	FAP.0
2359	0.005533801217543346	FAP.0
2360	0.00509273254991284	FAP.0
2361	0.004553996611825576	FAP.0
2362	0.004032584126736868	FAP.0
2363	0.0036346133077930984	FAP.0
2364	0.0034268301459157093	FAP.0
2365	0.003421579755725783	FAP.0
2366	0.0035826520991873514	FAP.0
2367	0.0038483097550014236	FAP.0
2368	0.004160149846383503	FAP.0
2369	0.004484119835668394	FAP.0
2370	0.004814771374560073	FAP.0
2371	0.0051638825377193975	FAP.0
2372	0.005543387645415269	FAP.0
2373	0.005953967776625822	FAP.0
2374	0.006384446997913035	FAP.0
2375	0.006818727115842304	FAP.0
2376	0.0072428205253740946	FAP.0
2377	0.007646855451532754	FAP.0
2378	0.008022489218993113	FAP.0
2379	0.00836000436113672	FAP.0
2380	0.008648899168002341	FAP.0
2381	0.008881911013639113	FAP.0
2382	0.009058570887075403	FAP.0
2383	0.009184273689740565	FAP.0
2384	0.009264837968270302	FAP.0
2385	0.009300759693063498	FAP.0
2386	0.009285906285835664	FAP.0
2387	0.009212250045562708	FAP.0
2388	0.009078315874536693	FAP.0
2389	0.008896725110252753	FAP.0
2390	0.008696262149978467	FAP.0
2391	0.008516244198150637	FAP.0
2392	0.008394812729382417	FAP.0
2393	0.008355961512670276	FAP.0
2394	0.008400934826411587	FAP.0
2395	0.008508004898611282	FAP.0
2396	0.008641095559788889	FAP.0
2397	0.008763552132712404	FAP.0
2398	0.00885116694421878	FAP.0
[truncated: 95,228 more rows]
