# Supplementary material for: Eocene Shark Teeth From Peninsular Antarctica: Windows to Habitat Use and Paleoceanography
Source: Paleoceanogr Paleoclimatol. Author manuscript; Available in PMC 2025 Nov 18. (PMC7618383; doi:10.1029/2024PA004965)
Supplement: S13 [file EMS209679-supplement-S13.csv]

wavenumber	absorbance	file_name
400	0.007037193391246973	CH_E.0
401	0.0070391520349559755	CH_E.0
402	0.007038388672221691	CH_E.0
403	0.007037817363188394	CH_E.0
404	0.007038720694267288	CH_E.0
405	0.007037310881289588	CH_E.0
406	0.006871699720317943	CH_E.0
407	0.006699179320213647	CH_E.0
408	0.006517465560013511	CH_E.0
409	0.006330084679667881	CH_E.0
410	0.006147390647448278	CH_E.0
411	0.005984329584606627	CH_E.0
412	0.005855869463920749	CH_E.0
413	0.005771890753375895	CH_E.0
414	0.005733713156055108	CH_E.0
415	0.005734133090593084	CH_E.0
416	0.0057613798682202046	CH_E.0
417	0.005804869995917068	CH_E.0
418	0.005859005651405513	CH_E.0
419	0.005922569718175119	CH_E.0
420	0.005994701706341234	CH_E.0
421	0.006070949807833702	CH_E.0
422	0.006142513821778401	CH_E.0
423	0.006199190709100317	CH_E.0
424	0.006233829612738325	CH_E.0
425	0.006245159679823458	CH_E.0
426	0.006237190937754825	CH_E.0
427	0.006215827389042559	CH_E.0
428	0.0061850793589320364	CH_E.0
429	0.00614539239606085	CH_E.0
430	0.006095190872772389	CH_E.0
431	0.006034538583519638	CH_E.0
432	0.005968244997281869	CH_E.0
433	0.005905997114234628	CH_E.0
434	0.005859115617895292	CH_E.0
435	0.0058358415441770554	CH_E.0
436	0.005837905986546606	CH_E.0
437	0.005860111096227829	CH_E.0
438	0.00589273946349007	CH_E.0
439	0.005925059172885144	CH_E.0
440	0.00594799749545636	CH_E.0
441	0.005955287493948858	CH_E.0
442	0.005943724741777304	CH_E.0
443	0.005913438899841569	CH_E.0
444	0.005868586118733282	CH_E.0
445	0.005818225817117984	CH_E.0
446	0.005776482718253588	CH_E.0
447	0.005760882255037052	CH_E.0
448	0.0057886209119657785	CH_E.0
449	0.005871981403983605	CH_E.0
450	0.006014859339396106	CH_E.0
451	0.006211955918650827	CH_E.0
452	0.0064509720544678045	CH_E.0
453	0.006716695687589192	CH_E.0
454	0.00699512719888894	CH_E.0
455	0.007276339343574266	CH_E.0
456	0.007555800379281712	CH_E.0
457	0.007834209902582018	CH_E.0
458	0.008115729532102368	CH_E.0
459	0.008404833327394234	CH_E.0
460	0.00870291226429699	CH_E.0
461	0.009006300202756477	CH_E.0
462	0.009306795697446319	CH_E.0
463	0.009594350339471616	CH_E.0
464	0.009860432497371615	CH_E.0
465	0.010100346880882138	CH_E.0
466	0.010313423591878219	CH_E.0
467	0.010501050795589426	CH_E.0
468	0.010663551882945915	CH_E.0
469	0.010797533281183578	CH_E.0
470	0.010895234267377412	CH_E.0
471	0.010946423162689775	CH_E.0
472	0.010941867876759936	CH_E.0
473	0.01087627962072497	CH_E.0
474	0.010748859080602271	CH_E.0
475	0.010561441091262395	CH_E.0
476	0.010316459569113375	CH_E.0
477	0.010017238243994007	CH_E.0
478	0.009670746085190772	CH_E.0
479	0.009290226211111866	CH_E.0
480	0.00889480853448062	CH_E.0
481	0.008505474178353383	CH_E.0
482	0.008139441929243822	CH_E.0
483	0.0078063658887926254	CH_E.0
484	0.0075089433853592034	CH_E.0
485	0.007247821201494243	CH_E.0
486	0.007027637829874582	CH_E.0
487	0.006860001226210128	CH_E.0
488	0.0067610498595239155	CH_E.0
489	0.006744499566742772	CH_E.0
490	0.006813703031801115	CH_E.0
491	0.0069572260614277695	CH_E.0
492	0.007151118893481644	CH_E.0
493	0.007367266223543171	CH_E.0
494	0.007583236336310615	CH_E.0
495	0.007788391056491366	CH_E.0
496	0.0079840416308803	CH_E.0
497	0.008179248000630062	CH_E.0
498	0.008385765161218414	CH_E.0
499	0.008614825495221107	CH_E.0
500	0.008876059012189446	CH_E.0
501	0.009177202062154666	CH_E.0
502	0.009523425077767551	CH_E.0
503	0.00991616752595786	CH_E.0
504	0.010352271132786365	CH_E.0
505	0.010824704507247943	CH_E.0
506	0.011325749847251664	CH_E.0
507	0.01185177930610767	CH_E.0
508	0.012406923369202068	CH_E.0
509	0.013003008920040547	CH_E.0
510	0.013655388863521297	CH_E.0
511	0.014376872146854465	CH_E.0
512	0.015172940970938343	CH_E.0
513	0.016040519119714526	CH_E.0
514	0.016970734101572075	CH_E.0
515	0.01795417496605644	CH_E.0
516	0.018985681463351247	CH_E.0
517	0.02006583420584218	CH_E.0
518	0.02119853290562691	CH_E.0
519	0.022386861561541786	CH_E.0
520	0.023630530798597147	CH_E.0
521	0.024926743040512206	CH_E.0
522	0.02627377388647133	CH_E.0
523	0.027674940187599525	CH_E.0
524	0.029140613423413588	CH_E.0
525	0.030686948898276466	CH_E.0
526	0.03233155031465759	CH_E.0
527	0.03408818537903391	CH_E.0
528	0.0359638442907515	CH_E.0
529	0.037960130954729714	CH_E.0
530	0.040077511417272754	CH_E.0
531	0.04231870872273388	CH_E.0
532	0.04468896260742507	CH_E.0
533	0.04719392805585876	CH_E.0
534	0.049837135383355075	CH_E.0
535	0.05261808338931802	CH_E.0
536	0.05553163235552995	CH_E.0
537	0.05856975274045213	CH_E.0
538	0.06172587664162876	CH_E.0
539	0.06499987200671574	CH_E.0
540	0.06840062667092842	CH_E.0
541	0.07194512615807382	CH_E.0
542	0.07565577351261889	CH_E.0
543	0.07955810991073656	CH_E.0
544	0.08367897596130323	CH_E.0
545	0.08804411195709384	CH_E.0
546	0.09267581275369123	CH_E.0
547	0.09759225245369503	CH_E.0
548	0.10280785044054801	CH_E.0
549	0.10833156057202403	CH_E.0
550	0.11416126540727302	CH_E.0
551	0.1202757161857461	CH_E.0
552	0.12662619721137766	CH_E.0
553	0.1331292089786398	CH_E.0
554	0.1396624558576399	CH_E.0
555	0.14606718640993202	CH_E.0
556	0.1521571567965823	CH_E.0
557	0.15773184135446355	CH_E.0
558	0.16259225886910725	CH_E.0
559	0.16655726730047832	CH_E.0
560	0.16947569995081863	CH_E.0
561	0.17123364277000683	CH_E.0
562	0.1717643321116859	CH_E.0
563	0.17106471946095964	CH_E.0
564	0.16920784796632252	CH_E.0
565	0.1663360827138748	CH_E.0
566	0.1626349379911883	CH_E.0
567	0.1583005818425229	CH_E.0
568	0.15351169677701154	CH_E.0
569	0.1484091839222087	CH_E.0
570	0.1430868987521867	CH_E.0
571	0.13759728859393433	CH_E.0
572	0.13196976379217717	CH_E.0
573	0.1262321984238036	CH_E.0
574	0.12042597034148124	CH_E.0
575	0.1146116177318892	CH_E.0
576	0.10886784058682726	CH_E.0
577	0.10328727440746184	CH_E.0
578	0.09797031403896726	CH_E.0
579	0.09301604969017875	CH_E.0
580	0.08850921762015967	CH_E.0
581	0.08450623140222777	CH_E.0
582	0.08102891221499635	CH_E.0
583	0.07807251438446818	CH_E.0
584	0.07562337597169946	CH_E.0
585	0.07367348856388456	CH_E.0
586	0.07222482614284666	CH_E.0
587	0.07128788130073638	CH_E.0
588	0.07088168519878851	CH_E.0
589	0.0710353788155559	CH_E.0
590	0.07178606658378457	CH_E.0
591	0.07317019907329052	CH_E.0
592	0.0752095198500549	CH_E.0
593	0.07789253164603534	CH_E.0
594	0.08115336561253335	CH_E.0
595	0.08485509721540824	CH_E.0
596	0.08878600560254048	CH_E.0
597	0.09266959606423283	CH_E.0
598	0.09618225196437317	CH_E.0
599	0.09897520059567314	CH_E.0
600	0.10070309566291948	CH_E.0
601	0.10106252682294047	CH_E.0
602	0.09984225826198014	CH_E.0
603	0.09697927566275795	CH_E.0
604	0.09259704875699204	CH_E.0
605	0.0869953962426399	CH_E.0
606	0.08058615067060786	CH_E.0
607	0.07380291577716108	CH_E.0
608	0.06701993279222242	CH_E.0
609	0.0605003491355304	CH_E.0
610	0.05438363691228831	CH_E.0
611	0.04871380482889942	CH_E.0
612	0.043493052112519595	CH_E.0
613	0.038730037451959146	CH_E.0
614	0.03445615837707777	CH_E.0
615	0.030707255309684652	CH_E.0
616	0.027493249690111677	CH_E.0
617	0.02478442484272714	CH_E.0
618	0.02252549704015931	CH_E.0
619	0.02066209397016502	CH_E.0
620	0.019153256053376855	CH_E.0
621	0.017959804419885806	CH_E.0
622	0.01702522025048873	CH_E.0
623	0.016273685944469266	CH_E.0
624	0.015630729542963424	CH_E.0
625	0.015047696101270974	CH_E.0
626	0.014507793526813428	CH_E.0
627	0.01401003182252249	CH_E.0
628	0.013547767384230362	CH_E.0
629	0.013101186323159864	CH_E.0
630	0.012646827516012791	CH_E.0
631	0.012170644103832232	CH_E.0
632	0.01167160019793768	CH_E.0
633	0.011155784235683617	CH_E.0
634	0.010628905616158962	CH_E.0
635	0.010092168314844139	CH_E.0
636	0.009541409987044319	CH_E.0
637	0.008968265665970167	CH_E.0
638	0.008363094362494886	CH_E.0
639	0.007719339721267083	CH_E.0
640	0.007037657457911118	CH_E.0
641	0.0070394541239615326	CH_E.0
642	0.007038590468262277	CH_E.0
643	0.007037929966072363	CH_E.0
644	0.007036074242600773	CH_E.0
645	0.00703690197499136	CH_E.0
646	0.007040763655991603	CH_E.0
647	0.007041412372786698	CH_E.0
648	0.007035431679769964	CH_E.0
649	0.0070316492284361355	CH_E.0
650	0.007043222081602352	CH_E.0
651	0.006564034659480342	CH_E.0
652	0.006119910788657194	CH_E.0
653	0.0057135860384758125	CH_E.0
654	0.005343247605688866	CH_E.0
655	0.005004328151482388	CH_E.0
656	0.004692878269946452	CH_E.0
657	0.00440837609785848	CH_E.0
658	0.004154198678849596	CH_E.0
659	0.00393558648849221	CH_E.0
660	0.0037563133488407105	CH_E.0
661	0.003615646598400111	CH_E.0
662	0.0035068500199398125	CH_E.0
663	0.003417845925664662	CH_E.0
664	0.0033337973623990477	CH_E.0
665	0.0032406401283837302	CH_E.0
666	0.003128447110271177	CH_E.0
667	0.0029936789086457555	CH_E.0
668	0.0028394326554769603	CH_E.0
669	0.002673226954540992	CH_E.0
670	0.0025031491934015514	CH_E.0
671	0.0023344894851526354	CH_E.0
672	0.0021688766204420243	CH_E.0
673	0.00200619538887193	CH_E.0
674	0.0018475722501716217	CH_E.0
675	0.0016971000395511193	CH_E.0
676	0.001561092691206984	CH_E.0
677	0.001445487735514877	CH_E.0
678	0.0013531502126911052	CH_E.0
679	0.001282582917858724	CH_E.0
680	0.0012284471217582152	CH_E.0
681	0.0011834168396283318	CH_E.0
682	0.0011405608615536883	CH_E.0
683	0.0010953183836006145	CH_E.0
684	0.0010462258741517384	CH_E.0
685	9.941766678880151e-4	CH_E.0
686	9.408668537630276e-4	CH_E.0
687	8.875045107368147e-4	CH_E.0
688	8.345417019357156e-4	CH_E.0
689	7.823454799209088e-4	CH_E.0
690	7.319139233970783e-4	CH_E.0
691	6.847081124291311e-4	CH_E.0
692	6.415720693055751e-4	CH_E.0
693	6.016810492160893e-4	CH_E.0
694	5.624957442499599e-4	CH_E.0
695	5.20805738225244e-4	CH_E.0
696	4.741195764287956e-4	CH_E.0
697	4.2172270876838364e-4	CH_E.0
698	3.6528971360310844e-4	CH_E.0
699	3.0909222102938616e-4	CH_E.0
700	2.595315427262983e-4	CH_E.0
701	2.2361805974548468e-4	CH_E.0
702	2.0651002836398133e-4	CH_E.0
703	2.090829684525744e-4	CH_E.0
704	2.2699864389579688e-4	CH_E.0
705	2.521657740265845e-4	CH_E.0
706	2.7606425040487687e-4	CH_E.0
707	2.932414070823605e-4	CH_E.0
708	3.031352416133469e-4	CH_E.0
709	3.092346964141193e-4	CH_E.0
710	3.1610170052852327e-4	CH_E.0
711	3.261245862167077e-4	CH_E.0
712	3.3797366382007366e-4	CH_E.0
713	3.4747617081570814e-4	CH_E.0
714	3.5012391801085216e-4	CH_E.0
715	3.437193063632743e-4	CH_E.0
716	3.298957236453938e-4	CH_E.0
717	3.1397738587174776e-4	CH_E.0
718	3.033571720133278e-4	CH_E.0
719	3.049618074623152e-4	CH_E.0
720	3.2250499204068694e-4	CH_E.0
721	3.543368166678308e-4	CH_E.0
722	3.9272657731659333e-4	CH_E.0
723	4.251171688573682e-4	CH_E.0
724	4.3738819114133923e-4	CH_E.0
725	4.186247000079017e-4	CH_E.0
726	3.6605295570669646e-4	CH_E.0
727	2.8800019956595063e-4	CH_E.0
728	2.030547189244454e-4	CH_E.0
729	1.3519114798628967e-4	CH_E.0
730	1.0646446710585108e-4	CH_E.0
731	1.3008747683981164e-4	CH_E.0
732	2.0671666021490273e-4	CH_E.0
733	3.2539339260289485e-4	CH_E.0
734	4.684967167595429e-4	CH_E.0
735	6.182531096364172e-4	CH_E.0
736	7.617152646840521e-4	CH_E.0
737	8.92326045669644e-4	CH_E.0
738	0.0010085239882151008	CH_E.0
739	0.001111310366173436	CH_E.0
740	0.0012022920553183408	CH_E.0
741	0.0012825543911532157	CH_E.0
742	0.0013522436001428238	CH_E.0
743	0.0014109698447481757	CH_E.0
744	0.00145911652894537	CH_E.0
745	0.0014993793069098954	CH_E.0
746	0.0015370458856902997	CH_E.0
747	0.001577927614117125	CH_E.0
748	0.0016248416597480567	CH_E.0
749	0.0016754634586659822	CH_E.0
750	0.00172378922455603	CH_E.0
751	0.0017643739308480788	CH_E.0
752	0.0017960069612739105	CH_E.0
753	0.0018221391943827013	CH_E.0
754	0.0018483735547757223	CH_E.0
755	0.00187963297464434	CH_E.0
756	0.0019192476912535048	CH_E.0
757	0.0019699767155103576	CH_E.0
758	0.0020351574681213985	CH_E.0
759	0.002118157138258237	CH_E.0
760	0.0022198364540978073	CH_E.0
761	0.0023355790110881243	CH_E.0
762	0.002454231842821758	CH_E.0
763	0.0025603884338433296	CH_E.0
764	0.002639384083380422	CH_E.0
765	0.0026825976160470277	CH_E.0
766	0.0026903514092057462	CH_E.0
767	0.0026711167336350115	CH_E.0
768	0.0026380045246579553	CH_E.0
769	0.0026048968786221705	CH_E.0
770	0.002583957227106269	CH_E.0
771	0.0025846508955767143	CH_E.0
772	0.0026135047473476586	CH_E.0
773	0.0026739484807344685	CH_E.0
774	0.0027661109081464214	CH_E.0
775	0.002886973381536595	CH_E.0
776	0.0030313254902350137	CH_E.0
777	0.003193189493112942	CH_E.0
778	0.003366571233574627	CH_E.0
779	0.003544813902745421	CH_E.0
780	0.003719352548869341	CH_E.0
781	0.0038797191188967815	CH_E.0
782	0.004016000182796523	CH_E.0
783	0.004122937170998479	CH_E.0
784	0.0042031084875281816	CH_E.0
785	0.004266854602924738	CH_E.0
786	0.004328871973209903	CH_E.0
787	0.004403542803604086	CH_E.0
788	0.004501061102639779	CH_E.0
789	0.0046250002037153265	CH_E.0
790	0.00477130548530498	CH_E.0
791	0.004929224477707859	CH_E.0
792	0.005084909605176428	CH_E.0
793	0.005227168244065321	CH_E.0
794	0.005352769081632892	CH_E.0
795	0.005467914150829568	CH_E.0
796	0.0055843010098877086	CH_E.0
797	0.005711652112890556	CH_E.0
798	0.005851168157185484	CH_E.0
799	0.005994103894335093	CH_E.0
800	0.006126661879995891	CH_E.0
801	0.006238617079707232	CH_E.0
802	0.0063307144117457255	CH_E.0
803	0.006416295579288165	CH_E.0
804	0.006515862501054136	CH_E.0
805	0.006647389893453332	CH_E.0
806	0.006817457265437397	CH_E.0
807	0.007017656749678934	CH_E.0
808	0.007227941397217247	CH_E.0
809	0.007425142705852917	CH_E.0
810	0.0075926048652654315	CH_E.0
811	0.007726614268228151	CH_E.0
812	0.007836884339145537	CH_E.0
813	0.007941332959544679	CH_E.0
814	0.008058410436658833	CH_E.0
815	0.008201251660766153	CH_E.0
816	0.008376123291938674	CH_E.0
817	0.008584318606728675	CH_E.0
818	0.008824417840384798	CH_E.0
819	0.009092583642465964	CH_E.0
820	0.009381387790665108	CH_E.0
821	0.009679567175902778	CH_E.0
822	0.009974326800235304	CH_E.0
823	0.0102554330692327	CH_E.0
824	0.010518671973586937	CH_E.0
825	0.01076659334785882	CH_E.0
826	0.011006369872460182	CH_E.0
827	0.0112463762961672	CH_E.0
828	0.011493346004211796	CH_E.0
829	0.011750995285241483	CH_E.0
830	0.01202013876538607	CH_E.0
831	0.01230000935876946	CH_E.0
832	0.012590186612057977	CH_E.0
833	0.012892056123212741	CH_E.0
834	0.013208727272583761	CH_E.0
835	0.013543257639160252	CH_E.0
836	0.013896251795374456	CH_E.0
837	0.014264412166725287	CH_E.0
838	0.014641100149033859	CH_E.0
839	0.01501886060970229	CH_E.0
840	0.015392852429039271	CH_E.0
841	0.015763672705438752	CH_E.0
842	0.016138233300847547	CH_E.0
843	0.016528074223619113	CH_E.0
844	0.01694562458888206	CH_E.0
845	0.01739994920825796	CH_E.0
846	0.017893836113114767	CH_E.0
847	0.01842342877339539	CH_E.0
848	0.01898019029040051	CH_E.0
849	0.019553670654843647	CH_E.0
850	0.02013358842781274	CH_E.0
851	0.020711212915391023	CH_E.0
852	0.021281160806764097	CH_E.0
853	0.021844015791118394	CH_E.0
854	0.022408525251929094	CH_E.0
855	0.022991582435866128	CH_E.0
856	0.023615440246103844	CH_E.0
857	0.024303290218304796	CH_E.0
858	0.025074771087193935	CH_E.0
859	0.025942206714545467	CH_E.0
860	0.026908050971227757	CH_E.0
861	0.027964503371406022	CH_E.0
862	0.02909599659345506	CH_E.0
863	0.03028381237828525	CH_E.0
864	0.03151093477390334	CH_E.0
865	0.03276508964600476	CH_E.0
866	0.03403821950445819	CH_E.0
867	0.035321563232214574	CH_E.0
868	0.036597655376574736	CH_E.0
869	0.037833225411927685	CH_E.0
870	0.03897806840374782	CH_E.0
871	0.03997296115789606	CH_E.0
872	0.04076521985205436	CH_E.0
873	0.04132523887169835	CH_E.0
874	0.041653687059097666	CH_E.0
875	0.041771490004385056	CH_E.0
876	0.04169577517934525	CH_E.0
877	0.04141742360742104	CH_E.0
878	0.040897588944614024	CH_E.0
879	0.040088507902788506	CH_E.0
880	0.03896783318482534	CH_E.0
881	0.03756738932168516	CH_E.0
882	0.03598053582903267	CH_E.0
883	0.03434372623618463	CH_E.0
884	0.032801368329070685	CH_E.0
885	0.03147085827513857	CH_E.0
886	0.030421246856708852	CH_E.0
887	0.029669149870347713	CH_E.0
888	0.029188474190227902	CH_E.0
889	0.028928035979082545	CH_E.0
890	0.02883038150908088	CH_E.0
891	0.02884634514964259	CH_E.0
892	0.028943086378045903	CH_E.0
893	0.029105569456075633	CH_E.0
894	0.029331810431741694	CH_E.0
895	0.029623292638274647	CH_E.0
896	0.02997475710977476	CH_E.0
897	0.030369249597588695	CH_E.0
898	0.030781823810300306	CH_E.0
899	0.0311897759874428	CH_E.0
900	0.031583056413500246	CH_E.0
901	0.03196858531221489	CH_E.0
902	0.032366166811571215	CH_E.0
903	0.0327987047542273	CH_E.0
904	0.03328218270646423	CH_E.0
905	0.03382007488870442	CH_E.0
906	0.034403860291418495	CH_E.0
907	0.03501817266182833	CH_E.0
908	0.03564734667572228	CH_E.0
909	0.036280479304789365	CH_E.0
910	0.03691389316666946	CH_E.0
911	0.03755138762056476	CH_E.0
912	0.038203054008147594	CH_E.0
913	0.038883042024608086	CH_E.0
914	0.03960625757557955	CH_E.0
915	0.04038427901702525	CH_E.0
916	0.04122171480763685	CH_E.0
917	0.04211476095090054	CH_E.0
918	0.043053168976617345	CH_E.0
919	0.04402534180847449	CH_E.0
920	0.04502432735011076	CH_E.0
921	0.04605134002162482	CH_E.0
922	0.0471146168436114	CH_E.0
923	0.04822449441918086	CH_E.0
924	0.049388068681990124	CH_E.0
925	0.05060666864744494	CH_E.0
926	0.051877134285071694	CH_E.0
927	0.05319570504239986	CH_E.0
928	0.054562595859508206	CH_E.0
929	0.05598560603237997	CH_E.0
930	0.057481295487397374	CH_E.0
931	0.05907238872631601	CH_E.0
932	0.0607813464950636	CH_E.0
933	0.06262270765987885	CH_E.0
934	0.06459847353139297	CH_E.0
935	0.06669918188334967	CH_E.0
936	0.06890971601954596	CH_E.0
937	0.07121652310763475	CH_E.0
938	0.07361284811737116	CH_E.0
939	0.07609987435529707	CH_E.0
940	0.0786837287837213	CH_E.0
941	0.08137079135517168	CH_E.0
942	0.08416494546418928	CH_E.0
943	0.0870685552967889	CH_E.0
944	0.09008532970802867	CH_E.0
945	0.09322159756166393	CH_E.0
946	0.0964844243018689	CH_E.0
947	0.09987771641386663	CH_E.0
948	0.1033978955900535	CH_E.0
949	0.10702952193240793	CH_E.0
950	0.11074098022529451	CH_E.0
951	0.11448112617223154	CH_E.0
952	0.11817790826516975	CH_E.0
953	0.1217395555216595	CH_E.0
954	0.12505875633326669	CH_E.0
955	0.1280192963066072	CH_E.0
956	0.13050345065744323	CH_E.0
957	0.13240061081163215	CH_E.0
958	0.1336215819985259	CH_E.0
959	0.13412050778371074	CH_E.0
960	0.1339170043647317	CH_E.0
961	0.13310679607164755	CH_E.0
962	0.13185573654737812	CH_E.0
963	0.1303801420470698	CH_E.0
964	0.1289187520362318	CH_E.0
965	0.12770242083538727	CH_E.0
966	0.12692833654104269	CH_E.0
967	0.12674274100985	CH_E.0
968	0.12723291284145116	CH_E.0
969	0.1284297924435975	CH_E.0
970	0.13032146762750843	CH_E.0
971	0.13287092641678566	CH_E.0
972	0.13602824685434797	CH_E.0
973	0.13973476860519723	CH_E.0
974	0.1439254246273541	CH_E.0
975	0.14853393158052075	CH_E.0
976	0.15349838643447797	CH_E.0
977	0.15876339789944433	CH_E.0
978	0.16427938197247066	CH_E.0
979	0.1700018890717827	CH_E.0
980	0.17589182286206165	CH_E.0
981	0.18191595030680907	CH_E.0
982	0.18804790380547773	CH_E.0
983	0.1942699606130385	CH_E.0
984	0.2005740707561035	CH_E.0
985	0.20695963159982225	CH_E.0
986	0.21342758744493884	CH_E.0
987	0.2199738178895039	CH_E.0
988	0.22658577127185134	CH_E.0
989	0.2332438563697543	CH_E.0
990	0.23992598657588704	CH_E.0
991	0.24661259181488518	CH_E.0
992	0.25329010090000453	CH_E.0
993	0.25995181729363653	CH_E.0
994	0.26659582553658134	CH_E.0
995	0.2732204575586302	CH_E.0
996	0.27981904304151656	CH_E.0
997	0.286376626236052	CH_E.0
998	0.2928709284050277	CH_E.0
999	0.299277285232621	CH_E.0
1000	0.305573841194523	CH_E.0
1001	0.31174241310001166	CH_E.0
1002	0.31776421592549575	CH_E.0
1003	0.3236147915376012	CH_E.0
1004	0.3292632099279151	CH_E.0
1005	0.3346762072050747	CH_E.0
1006	0.3398238951077274	CH_E.0
1007	0.34468407858923655	CH_E.0
1008	0.3492444396582114	CH_E.0
1009	0.35350182115493095	CH_E.0
1010	0.3574572077668818	CH_E.0
1011	0.36110779275488364	CH_E.0
1012	0.364441597318015	CH_E.0
1013	0.36743901769808407	CH_E.0
1014	0.37007924891255217	CH_E.0
1015	0.37234549557865543	CH_E.0
1016	0.3742259011064986	CH_E.0
1017	0.37571224695086586	CH_E.0
1018	0.3767990992183321	CH_E.0
1019	0.37748363512544153	CH_E.0
1020	0.3777660630619598	CH_E.0
1021	0.3776514452420958	CH_E.0
1022	0.37715155087396296	CH_E.0
1023	0.37628245115392966	CH_E.0
1024	0.37505632740323186	CH_E.0
1025	0.37347306035747263	CH_E.0
1026	0.37151951092562735	CH_E.0
1027	0.36917803954873935	CH_E.0
1028	0.36643803947628717	CH_E.0
1029	0.36330389851454953	CH_E.0
1030	0.3597982119370271	CH_E.0
1031	0.35596175922469986	CH_E.0
1032	0.3518501100263415	CH_E.0
1033	0.3475266637892967	CH_E.0
1034	0.3430547099977808	CH_E.0
1035	0.33849159977961935	CH_E.0
1036	0.3338851323810399	CH_E.0
1037	0.32927038124199515	CH_E.0
1038	0.3246666774033662	CH_E.0
1039	0.3200766639721927	CH_E.0
1040	0.31548945367766423	CH_E.0
1041	0.31088783539522863	CH_E.0
1042	0.30625687721661854	CH_E.0
1043	0.3015903506121318	CH_E.0
1044	0.296892966234034	CH_E.0
1045	0.2921789426388469	CH_E.0
1046	0.2874688386542988	CH_E.0
1047	0.28278615810881974	CH_E.0
1048	0.2781538849358394	CH_E.0
1049	0.2735906147578998	CH_E.0
1050	0.2691070531695621	CH_E.0
1051	0.2647046678209261	CH_E.0
1052	0.260377386937413	CH_E.0
1053	0.2561153144421768	CH_E.0
1054	0.2519085351214174	CH_E.0
1055	0.24774951301272924	CH_E.0
1056	0.24363345726217614	CH_E.0
1057	0.2395570020580616	CH_E.0
1058	0.23551642297896913	CH_E.0
1059	0.23150669905395385	CH_E.0
1060	0.2275218196739282	CH_E.0
1061	0.22355582986535613	CH_E.0
1062	0.21960417875484925	CH_E.0
1063	0.2156654531768931	CH_E.0
1064	0.2117433388900207	CH_E.0
1065	0.20784778168970444	CH_E.0
1066	0.2039942204662975	CH_E.0
1067	0.20020107681174917	CH_E.0
1068	0.19648721222753238	CH_E.0
1069	0.1928710231845627	CH_E.0
1070	0.18937112924318072	CH_E.0
1071	0.18600723435639932	CH_E.0
1072	0.1828002913778091	CH_E.0
1073	0.17977236665613555	CH_E.0
1074	0.1769463326840998	CH_E.0
1075	0.17434422724959076	CH_E.0
1076	0.171983542789137	CH_E.0
1077	0.1698728628738492	CH_E.0
1078	0.1680087224744409	CH_E.0
1079	0.16637342879544706	CH_E.0
1080	0.16493265930807177	CH_E.0
1081	0.1636339933214238	CH_E.0
1082	0.16240946744083726	CH_E.0
1083	0.16118340766283398	CH_E.0
1084	0.15988326121395802	CH_E.0
1085	0.15844932966871877	CH_E.0
1086	0.15683978855336284	CH_E.0
1087	0.15502994825677277	CH_E.0
1088	0.15300845645958847	CH_E.0
1089	0.15077453285543044	CH_E.0
1090	0.14833728154915782	CH_E.0
1091	0.14571447878627364	CH_E.0
1092	0.14292880976694977	CH_E.0
1093	0.14000301705575152	CH_E.0
1094	0.13695683135008466	CH_E.0
1095	0.13380662168712723	CH_E.0
1096	0.13056650886733057	CH_E.0
1097	0.1272494499674625	CH_E.0
1098	0.12386773400739089	CH_E.0
1099	0.12043297480562783	CH_E.0
1100	0.11695585985612503	CH_E.0
1101	0.11344608825171006	CH_E.0
1102	0.1099129995564335	CH_E.0
1103	0.10636689024410673	CH_E.0
1104	0.1028202127579029	CH_E.0
1105	0.09928759490079825	CH_E.0
1106	0.09578413760099105	CH_E.0
1107	0.09232240981938684	CH_E.0
1108	0.08890963536159156	CH_E.0
1109	0.08554694725239377	CH_E.0
1110	0.08223131274051033	CH_E.0
1111	0.07895865705973705	CH_E.0
1112	0.07572616103656402	CH_E.0
1113	0.07253325719292951	CH_E.0
1114	0.06938245433957084	CH_E.0
1115	0.06628092543828462	CH_E.0
1116	0.06324223316004803	CH_E.0
1117	0.06028644874519179	CH_E.0
1118	0.05743732156466945	CH_E.0
1119	0.05471661877066919	CH_E.0
1120	0.052137446216876715	CH_E.0
1121	0.049699853149684656	CH_E.0
1122	0.047392085941592596	CH_E.0
1123	0.04519795810831573	CH_E.0
1124	0.04310641179645071	CH_E.0
1125	0.041117630634197544	CH_E.0
1126	0.03924272803035059	CH_E.0
1127	0.0374981864783335	CH_E.0
1128	0.03589827981114799	CH_E.0
1129	0.034448402692395186	CH_E.0
1130	0.03314154897313763	CH_E.0
1131	0.031959489463807715	CH_E.0
1132	0.03087818909610439	CH_E.0
1133	0.02987442039836641	CH_E.0
1134	0.02893013582181934	CH_E.0
1135	0.028033425964447634	CH_E.0
1136	0.027177197568229707	CH_E.0
1137	0.026357118999010776	CH_E.0
1138	0.02556965078088141	CH_E.0
1139	0.02481065037702006	CH_E.0
1140	0.024075234383132547	CH_E.0
1141	0.02335928325614382	CH_E.0
1142	0.0226618238108538	CH_E.0
1143	0.021986433943235024	CH_E.0
1144	0.02133995965651276	CH_E.0
1145	0.020728513087581252	CH_E.0
1146	0.020152859766031248	CH_E.0
1147	0.019606147798224803	CH_E.0
1148	0.019075707144966664	CH_E.0
1149	0.018548219853572658	CH_E.0
1150	0.01801550551834029	CH_E.0
1151	0.017477787246431405	CH_E.0
1152	0.01694293523514168	CH_E.0
1153	0.01642269023601556	CH_E.0
1154	0.01592827873020893	CH_E.0
1155	0.015467129039003855	CH_E.0
1156	0.015040816398949924	CH_E.0
1157	0.014644036060595906	CH_E.0
1158	0.014265335673996953	CH_E.0
1159	0.01389042250175852	CH_E.0
1160	0.013507302265353256	CH_E.0
1161	0.013110992683669675	CH_E.0
1162	0.012705618702249434	CH_E.0
1163	0.012303040171670002	CH_E.0
1164	0.011918693458928098	CH_E.0
1165	0.011566308155399267	CH_E.0
1166	0.011253430072419641	CH_E.0
1167	0.010979379467460955	CH_E.0
1168	0.010736405404683284	CH_E.0
1169	0.010513471002131838	CH_E.0
1170	0.010300928414264146	CH_E.0
1171	0.01009396287011541	CH_E.0
1172	0.009893331474995461	CH_E.0
1173	0.009703411168786988	CH_E.0
1174	0.009529064364149827	CH_E.0
1175	0.009373163039102449	CH_E.0
1176	0.009235588279762431	CH_E.0
1177	0.009113304646066682	CH_E.0
1178	0.009000853148342949	CH_E.0
1179	0.008891188553601435	CH_E.0
1180	0.008777218522164064	CH_E.0
1181	0.008654134629148089	CH_E.0
1182	0.00852193117752898	CH_E.0
1183	0.008386895201437218	CH_E.0
1184	0.008260785559724815	CH_E.0
1185	0.008157306663514025	CH_E.0
1186	0.008087066034089803	CH_E.0
1187	0.008053292504278043	CH_E.0
1188	0.008050254948908386	CH_E.0
1189	0.008064920535122342	CH_E.0
1190	0.00808091973539416	CH_E.0
1191	0.008083095048572216	CH_E.0
1192	0.008061092484886194	CH_E.0
1193	0.008011225218554236	CH_E.0
1194	0.007936530950242585	CH_E.0
1195	0.007845383312232357	CH_E.0
1196	0.007749212630584113	CH_E.0
1197	0.007659745427120425	CH_E.0
1198	0.007586083408011453	CH_E.0
1199	0.007532351952716626	CH_E.0
1200	0.007496974649437117	CH_E.0
1201	0.007474034855987407	CH_E.0
1202	0.007455944409091199	CH_E.0
1203	0.0074358675198839645	CH_E.0
1204	0.007408815732061522	CH_E.0
1205	0.007371683134367115	CH_E.0
1206	0.007323386685751353	CH_E.0
1207	0.007265752412414481	CH_E.0
1208	0.007204470142016946	CH_E.0
1209	0.0071487529603858485	CH_E.0
1210	0.007108901560470806	CH_E.0
1211	0.007092375089045887	CH_E.0
1212	0.007100276126918971	CH_E.0
1213	0.007126254131169662	CH_E.0
1214	0.007158469060214367	CH_E.0
1215	0.007183609161966847	CH_E.0
1216	0.007191169515101991	CH_E.0
1217	0.007176360301378443	CH_E.0
1218	0.007140843976262934	CH_E.0
1219	0.007091559927415879	CH_E.0
1220	0.007038454534611018	CH_E.0
1221	0.007038364579099976	CH_E.0
1222	0.007039755191905136	CH_E.0
1223	0.007035981124054479	CH_E.0
1224	0.00703461432608621	CH_E.0
1225	0.007041420741854494	CH_E.0
1226	0.0070224425092160776	CH_E.0
1227	0.0069997469942114764	CH_E.0
1228	0.006971159256538902	CH_E.0
1229	0.00693960706021006	CH_E.0
1230	0.006911622613259904	CH_E.0
1231	0.0068938888001598714	CH_E.0
1232	0.00688954774403645	CH_E.0
1233	0.006896269444389527	CH_E.0
1234	0.006907005575651265	CH_E.0
1235	0.006912768331843663	CH_E.0
1236	0.006905858035294541	CH_E.0
1237	0.006882173998012492	CH_E.0
1238	0.0068420551964876765	CH_E.0
1239	0.006789720524941433	CH_E.0
1240	0.006731634507154307	CH_E.0
1241	0.006674315895698477	CH_E.0
1242	0.006622338128092674	CH_E.0
1243	0.00657734237461928	CH_E.0
1244	0.006538586571074773	CH_E.0
1245	0.006504815198914432	CH_E.0
1246	0.006476276987735315	CH_E.0
1247	0.006455280669093004	CH_E.0
1248	0.006444555517009669	CH_E.0
1249	0.006444481460518259	CH_E.0
1250	0.006451328839007351	CH_E.0
1251	0.006457978576235479	CH_E.0
1252	0.0064568670292618445	CH_E.0
1253	0.00644346982854649	CH_E.0
1254	0.006418354701840549	CH_E.0
1255	0.006386704536097278	CH_E.0
1256	0.006355627968008157	CH_E.0
1257	0.006330823216843921	CH_E.0
1258	0.00631452186123721	CH_E.0
1259	0.00630565363149852	CH_E.0
1260	0.006301555906632263	CH_E.0
1261	0.006299750237163773	CH_E.0
1262	0.006298728938560727	CH_E.0
1263	0.006297556689547054	CH_E.0
1264	0.00629481130311217	CH_E.0
1265	0.00628783610033137	CH_E.0
1266	0.00627314535524557	CH_E.0
1267	0.006247970796760311	CH_E.0
1268	0.006212009733537065	CH_E.0
1269	0.006168236776585137	CH_E.0
1270	0.0061222226928140736	CH_E.0
1271	0.0060802688367717055	CH_E.0
1272	0.0060472915480600745	CH_E.0
1273	0.006025426002956368	CH_E.0
1274	0.0060138465275167315	CH_E.0
1275	0.006009741821926271	CH_E.0
1276	0.006009969043983432	CH_E.0
1277	0.0060126871990289765	CH_E.0
1278	0.006018317658346114	CH_E.0
1279	0.006029415507354197	CH_E.0
1280	0.006049376837292961	CH_E.0
1281	0.006080508358360539	CH_E.0
1282	0.00612261382101712	CH_E.0
1283	0.006173098078261944	CH_E.0
1284	0.006228448533231547	CH_E.0
1285	0.00628582600542861	CH_E.0
1286	0.006343492971918616	CH_E.0
1287	0.006399931001114785	CH_E.0
1288	0.006452679654960382	CH_E.0
1289	0.006498105796575355	CH_E.0
1290	0.006532482666711649	CH_E.0
1291	0.0065537488394542594	CH_E.0
1292	0.0065627663659092415	CH_E.0
1293	0.006563052702786719	CH_E.0
1294	0.006558913329264759	CH_E.0
1295	0.006553171579438969	CH_E.0
1296	0.006546155310526771	CH_E.0
1297	0.006536627309848093	CH_E.0
1298	0.006523752421356877	CH_E.0
1299	0.006508497647855334	CH_E.0
1300	0.006493604194216357	CH_E.0
1301	0.006482519600654817	CH_E.0
1302	0.00647822308149771	CH_E.0
1303	0.006482480032341193	CH_E.0
1304	0.00649548873187125	CH_E.0
1305	0.006515836389923913	CH_E.0
1306	0.006540902016701947	CH_E.0
1307	0.006567732144112543	CH_E.0
1308	0.006594118358186319	CH_E.0
1309	0.006619557848404796	CH_E.0
1310	0.006645801875939852	CH_E.0
1311	0.0066765562174569346	CH_E.0
1312	0.006716025778588859	CH_E.0
1313	0.00676672215742199	CH_E.0
1314	0.006827674926579961	CH_E.0
1315	0.006894125745008171	CH_E.0
1316	0.006958971066066766	CH_E.0
1317	0.007015259198398809	CH_E.0
1318	0.007058516220632194	CH_E.0
1319	0.007087848487386604	CH_E.0
1320	0.007105508413445134	CH_E.0
1321	0.007115487251297185	CH_E.0
1322	0.007122171957501479	CH_E.0
1323	0.0071297689804898715	CH_E.0
1324	0.007142304491337688	CH_E.0
1325	0.007163420433471117	CH_E.0
1326	0.007195469982454995	CH_E.0
1327	0.007238266371205351	CH_E.0
1328	0.007288456455739766	CH_E.0
1329	0.007340303975284441	CH_E.0
1330	0.00738777617884887	CH_E.0
1331	0.007426949673403989	CH_E.0
1332	0.007457583253581276	CH_E.0
1333	0.0074832694475322585	CH_E.0
1334	0.007510293211750832	CH_E.0
1335	0.007545652419114559	CH_E.0
1336	0.007594721379808654	CH_E.0
1337	0.007659262655968375	CH_E.0
1338	0.007736766149848454	CH_E.0
1339	0.007821633472007617	CH_E.0
1340	0.007907579672624803	CH_E.0
1341	0.0079898638604913	CH_E.0
1342	0.008066195298757156	CH_E.0
1343	0.008136128503829665	CH_E.0
1344	0.008199879975436343	CH_E.0
1345	0.008257914631648955	CH_E.0
1346	0.008311808027746935	CH_E.0
1347	0.0083655196306276	CH_E.0
1348	0.008425647150898592	CH_E.0
1349	0.008499894314402638	CH_E.0
1350	0.00859425836013767	CH_E.0
1351	0.008710467101465152	CH_E.0
1352	0.008845269530310076	CH_E.0
1353	0.008992116078434318	CH_E.0
1354	0.00914426264171404	CH_E.0
1355	0.009297541448704183	CH_E.0
1356	0.00945147230250415	CH_E.0
1357	0.009608555442682305	CH_E.0
1358	0.009772600154329436	CH_E.0
1359	0.009947227826186279	CH_E.0
1360	0.010135230465152013	CH_E.0
1361	0.01033864327153593	CH_E.0
1362	0.01055882116299555	CH_E.0
1363	0.010796043163630316	CH_E.0
1364	0.011049024654882705	CH_E.0
1365	0.0113152152570865	CH_E.0
1366	0.01159221098555204	CH_E.0
1367	0.011879537245122826	CH_E.0
1368	0.012179609220290911	CH_E.0
1369	0.012497297718136086	CH_E.0
1370	0.012838536962884093	CH_E.0
1371	0.01320879411767433	CH_E.0
1372	0.013611824860082292	CH_E.0
1373	0.01404877025390653	CH_E.0
1374	0.014517765148805739	CH_E.0
1375	0.015014313704732678	CH_E.0
1376	0.015532379640408038	CH_E.0
1377	0.016065870242750933	CH_E.0
1378	0.01661024553012655	CH_E.0
1379	0.017163963325958112	CH_E.0
1380	0.017729139400040488	CH_E.0
1381	0.018310693102667825	CH_E.0
1382	0.018914006458189317	CH_E.0
1383	0.01954239858816348	CH_E.0
1384	0.020196194368129892	CH_E.0
1385	0.020874054583007236	CH_E.0
1386	0.02157540294701283	CH_E.0
1387	0.022301939390703514	CH_E.0
1388	0.023057100422665996	CH_E.0
1389	0.023843981001195728	CH_E.0
1390	0.024663211616796774	CH_E.0
1391	0.02551212359309985	CH_E.0
1392	0.026385681575752787	CH_E.0
1393	0.027278581941637337	CH_E.0
1394	0.028187198074530507	CH_E.0
1395	0.029110348527962623	CH_E.0
1396	0.030048848701467592	CH_E.0
1397	0.03100433826094835	CH_E.0
1398	0.031977607568579175	CH_E.0
1399	0.03296647901135394	CH_E.0
1400	0.03396389801095131	CH_E.0
1401	0.03495744806573289	CH_E.0
1402	0.03593085891839205	CH_E.0
1403	0.03686670160564011	CH_E.0
1404	0.03774887662976155	CH_E.0
1405	0.03856400759316854	CH_E.0
1406	0.03930164549449888	CH_E.0
1407	0.0399538500926617	CH_E.0
1408	0.04051494413750556	CH_E.0
1409	0.040981537422285344	CH_E.0
1410	0.04135197570790783	CH_E.0
1411	0.041624780606005024	CH_E.0
1412	0.04179713418610942	CH_E.0
1413	0.04186480799187424	CH_E.0
1414	0.041823546322095756	CH_E.0
1415	0.04167083553563598	CH_E.0
1416	0.04140753470993616	CH_E.0
1417	0.04103948806450222	CH_E.0
1418	0.040578426624837224	CH_E.0
1419	0.04004070738746539	CH_E.0
1420	0.039443954044499865	CH_E.0
1421	0.03880410600243506	CH_E.0
1422	0.03813533824716514	CH_E.0
1423	0.03745247290282018	CH_E.0
1424	0.036773173076272564	CH_E.0
1425	0.03611783066144131	CH_E.0
1426	0.03550750682533339	CH_E.0
1427	0.03496190756291836	CH_E.0
1428	0.03449899009065795	CH_E.0
1429	0.03413597909427547	CH_E.0
1430	0.0338897427553415	CH_E.0
1431	0.03377449206296533	CH_E.0
1432	0.033797371562002604	CH_E.0
1433	0.033955297283025807	CH_E.0
1434	0.03423587264645436	CH_E.0
1435	0.03462174807774724	CH_E.0
1436	0.03509535298813493	CH_E.0
1437	0.03564159133911621	CH_E.0
1438	0.036248205349255436	CH_E.0
1439	0.036904899667922236	CH_E.0
1440	0.03760243821960545	CH_E.0
1441	0.03833232159898631	CH_E.0
1442	0.03908694524446536	CH_E.0
1443	0.03985966833143066	CH_E.0
1444	0.04064417769699055	CH_E.0
1445	0.04143301079168592	CH_E.0
1446	0.04221586534690673	CH_E.0
1447	0.04297879296739071	CH_E.0
1448	0.04370512874422504	CH_E.0
1449	0.044377981858167756	CH_E.0
1450	0.044982700559533795	CH_E.0
1451	0.04550722176979022	CH_E.0
1452	0.04593985426581568	CH_E.0
1453	0.046266780463883106	CH_E.0
1454	0.04647240075171044	CH_E.0
1455	0.046543288582344564	CH_E.0
1456	0.046473446045354735	CH_E.0
1457	0.04626796183006841	CH_E.0
1458	0.045943845475984554	CH_E.0
1459	0.04552811998260212	CH_E.0
1460	0.045053494239258515	CH_E.0
1461	0.04455242941723067	CH_E.0
1462	0.04405128344286649	CH_E.0
1463	0.04356636684942719	CH_E.0
1464	0.04310289078020636	CH_E.0
1465	0.04265644071333391	CH_E.0
1466	0.04221560127365265	CH_E.0
1467	0.041764587019340854	CH_E.0
1468	0.04128580991494553	CH_E.0
1469	0.040762778473522734	CH_E.0
1470	0.040183220111156576	CH_E.0
1471	0.03954166362657914	CH_E.0
1472	0.038840433277060965	CH_E.0
1473	0.038088421619690366	CH_E.0
1474	0.0372983052133303	CH_E.0
1475	0.03648396112438054	CH_E.0
1476	0.03565928555246488	CH_E.0
1477	0.034838004886307034	CH_E.0
1478	0.034033385293915135	CH_E.0
1479	0.033257418615102605	CH_E.0
1480	0.03251977089285954	CH_E.0
1481	0.031826845652060655	CH_E.0
1482	0.03118123923676609	CH_E.0
1483	0.030581804451324465	CH_E.0
1484	0.030024210553181538	CH_E.0
1485	0.029501700162519667	CH_E.0
1486	0.029006179478062843	CH_E.0
1487	0.028530136801526527	CH_E.0
1488	0.02806924079875614	CH_E.0
1489	0.02762432342225278	CH_E.0
1490	0.02720118326098411	CH_E.0
1491	0.02680778412489646	CH_E.0
1492	0.02645007208097146	CH_E.0
1493	0.026128374105383167	CH_E.0
1494	0.02583573765827028	CH_E.0
1495	0.025558579069397836	CH_E.0
1496	0.02527956040521479	CH_E.0
1497	0.024982462557031727	CH_E.0
1498	0.024658126270866592	CH_E.0
1499	0.02430906463055432	CH_E.0
1500	0.023949416705846053	CH_E.0
1501	0.023598649531879633	CH_E.0
1502	0.02327166755046999	CH_E.0
1503	0.022971088973820882	CH_E.0
1504	0.022686115574004538	CH_E.0
1505	0.022397752629738667	CH_E.0
1506	0.022086462247593135	CH_E.0
1507	0.021738497367771475	CH_E.0
1508	0.021349655966419172	CH_E.0
1509	0.020926692593995922	CH_E.0
1510	0.020486279413768405	CH_E.0
1511	0.020050983075254325	CH_E.0
1512	0.019642715592055174	CH_E.0
1513	0.019276090012521938	CH_E.0
1514	0.01895498133731076	CH_E.0
1515	0.018673814506942006	CH_E.0
1516	0.018422084030541068	CH_E.0
1517	0.018189259068208057	CH_E.0
1518	0.017968126755373154	CH_E.0
1519	0.01775595130760384	CH_E.0
1520	0.017553474064923226	CH_E.0
1521	0.017362404811697575	CH_E.0
1522	0.01718312182683939	CH_E.0
1523	0.01701458111199892	CH_E.0
1524	0.01685661446558475	CH_E.0
1525	0.016712184890741298	CH_E.0
1526	0.016586853369077607	CH_E.0
1527	0.01648548650400546	CH_E.0
1528	0.016409208887587772	CH_E.0
1529	0.016355613711199868	CH_E.0
1530	0.0163224040506936	CH_E.0
1531	0.016311725578269078	CH_E.0
1532	0.016331755765258277	CH_E.0
1533	0.016393821969329495	CH_E.0
1534	0.01650622814208484	CH_E.0
1535	0.01666838654824365	CH_E.0
1536	0.016868954605229743	CH_E.0
1537	0.017088892824041663	CH_E.0
1538	0.01730697890671163	CH_E.0
1539	0.017504503023866514	CH_E.0
1540	0.017667718007846944	CH_E.0
1541	0.017788515808019892	CH_E.0
1542	0.017864114705438625	CH_E.0
1543	0.01789579685356623	CH_E.0
1544	0.017886353457724442	CH_E.0
1545	0.01783684965798487	CH_E.0
1546	0.017744838393615858	CH_E.0
1547	0.017606020980804903	CH_E.0
1548	0.017418818961430715	CH_E.0
1549	0.01718871249360012	CH_E.0
1550	0.016929333355113412	CH_E.0
1551	0.01665989707647171	CH_E.0
1552	0.016400601406694075	CH_E.0
1553	0.01616751396828471	CH_E.0
1554	0.015967908257364844	CH_E.0
1555	0.01579757901320762	CH_E.0
1556	0.01564213514755488	CH_E.0
1557	0.015482701721496015	CH_E.0
1558	0.015303408710806946	CH_E.0
1559	0.015096502633178303	CH_E.0
1560	0.014863015913122049	CH_E.0
1561	0.014610645838267688	CH_E.0
1562	0.01435157682022831	CH_E.0
1563	0.014100702682956594	CH_E.0
1564	0.01387281710626895	CH_E.0
1565	0.013678529292260221	CH_E.0
1566	0.013521095688436548	CH_E.0
1567	0.013396631468184872	CH_E.0
1568	0.01329757455817491	CH_E.0
1569	0.01321642587850911	CH_E.0
1570	0.01314676876406193	CH_E.0
1571	0.013081593704083546	CH_E.0
1572	0.013011903135506061	CH_E.0
1573	0.012928326265426263	CH_E.0
1574	0.012825326167714307	CH_E.0
1575	0.0127047367671999	CH_E.0
1576	0.012575576840167099	CH_E.0
1577	0.012450139151628329	CH_E.0
1578	0.012339251241081131	CH_E.0
1579	0.012249502679625933	CH_E.0
1580	0.012182727111554825	CH_E.0
1581	0.012136354079908597	CH_E.0
1582	0.012103953427685258	CH_E.0
1583	0.012076609871157938	CH_E.0
1584	0.012045585195373859	CH_E.0
1585	0.012005361269563681	CH_E.0
1586	0.01195540524883747	CH_E.0
1587	0.011899692882391344	CH_E.0
1588	0.011844404306025812	CH_E.0
1589	0.011795163944958966	CH_E.0
1590	0.011755228796979223	CH_E.0
1591	0.011725207468643774	CH_E.0
1592	0.011703845491998127	CH_E.0
1593	0.011689031009314822	CH_E.0
1594	0.01167859105849252	CH_E.0
1595	0.011670902717262167	CH_E.0
1596	0.011665374489402318	CH_E.0
1597	0.011662705576321547	CH_E.0
1598	0.011664718847899538	CH_E.0
1599	0.011673540571750091	CH_E.0
1600	0.011690205635933298	CH_E.0
1601	0.011713420341386244	CH_E.0
1602	0.01173952793859407	CH_E.0
1603	0.011764007591308887	CH_E.0
1604	0.011783564062081137	CH_E.0
1605	0.011797369891640253	CH_E.0
1606	0.011806844084326602	CH_E.0
1607	0.01181458088507716	CH_E.0
1608	0.011823552883148148	CH_E.0
1609	0.011837218558262738	CH_E.0
1610	0.011860063732107235	CH_E.0
1611	0.01189729655083944	CH_E.0
1612	0.011952964778116353	CH_E.0
1613	0.012027524126201889	CH_E.0
1614	0.012116923133970479	CH_E.0
1615	0.012214077646611619	CH_E.0
1616	0.012311373839691244	CH_E.0
1617	0.012402194888910098	CH_E.0
1618	0.012481141141395575	CH_E.0
1619	0.012544341782603842	CH_E.0
1620	0.01259070227111144	CH_E.0
1621	0.012622925943139544	CH_E.0
1622	0.012646527570258295	CH_E.0
1623	0.012666814896930176	CH_E.0
1624	0.012685996262950193	CH_E.0
1625	0.012702818618701142	CH_E.0
1626	0.012715174106907062	CH_E.0
1627	0.012723707390746278	CH_E.0
1628	0.012733621563453102	CH_E.0
1629	0.012753178035361822	CH_E.0
1630	0.012789729191403039	CH_E.0
1631	0.012845819605355115	CH_E.0
1632	0.012917751421513718	CH_E.0
1633	0.012997160299390173	CH_E.0
1634	0.013074084392270252	CH_E.0
1635	0.013139401364735317	CH_E.0
1636	0.013185803479041117	CH_E.0
1637	0.013208353578164632	CH_E.0
1638	0.013205955929206838	CH_E.0
1639	0.01318327594117978	CH_E.0
1640	0.013150993944617996	CH_E.0
1641	0.01312302358192681	CH_E.0
1642	0.013111806396859091	CH_E.0
1643	0.013124481736679745	CH_E.0
1644	0.01316198894888689	CH_E.0
1645	0.013220636816808162	CH_E.0
1646	0.013293884066444562	CH_E.0
1647	0.013372878760761762	CH_E.0
1648	0.013446572526737626	CH_E.0
1649	0.013503214317962073	CH_E.0
1650	0.01353362060485093	CH_E.0
1651	0.013534213491048212	CH_E.0
1652	0.013506931062812623	CH_E.0
1653	0.013455308024905197	CH_E.0
1654	0.013379874496222912	CH_E.0
1655	0.013277489481193491	CH_E.0
1656	0.013145888025050467	CH_E.0
1657	0.012989436775689582	CH_E.0
1658	0.012820609989935743	CH_E.0
1659	0.012655860675569923	CH_E.0
1660	0.012509618007606787	CH_E.0
1661	0.012390757218289696	CH_E.0
1662	0.012302640837041334	CH_E.0
1663	0.012245001351517886	CH_E.0
1664	0.012215612139771128	CH_E.0
1665	0.012210817224885567	CH_E.0
1666	0.012225047106979196	CH_E.0
1667	0.0122499875868374	CH_E.0
1668	0.012274307497577706	CH_E.0
1669	0.01228483889006498	CH_E.0
1670	0.012269498271844422	CH_E.0
1671	0.012221003149543646	CH_E.0
1672	0.012139493079099872	CH_E.0
1673	0.012032520813970307	CH_E.0
1674	0.011912356024604682	CH_E.0
1675	0.011792119502410537	CH_E.0
1676	0.011682926070433452	CH_E.0
1677	0.01159317449426556	CH_E.0
1678	0.01152884548378583	CH_E.0
1679	0.011492515419091649	CH_E.0
1680	0.011480528637472218	CH_E.0
1681	0.011480750150812085	CH_E.0
1682	0.011474107837420698	CH_E.0
1683	0.011440513259061659	CH_E.0
1684	0.011366058363006474	CH_E.0
1685	0.011247352431754934	CH_E.0
1686	0.011091685345280537	CH_E.0
1687	0.010914938442998484	CH_E.0
1688	0.010738882303784255	CH_E.0
1689	0.010587119458368169	CH_E.0
1690	0.010478920890562422	CH_E.0
1691	0.010423000585890328	CH_E.0
1692	0.01041498408726736	CH_E.0
1693	0.010440422666182421	CH_E.0
1694	0.010481218324608339	CH_E.0
1695	0.010521053372418257	CH_E.0
1696	0.010547294061971742	CH_E.0
1697	0.010550855653813758	CH_E.0
1698	0.010526888223685407	CH_E.0
1699	0.010476336454453734	CH_E.0
1700	0.01040555570482676	CH_E.0
1701	0.010322530810289747	CH_E.0
1702	0.010232272056262415	CH_E.0
1703	0.010135239824286456	CH_E.0
1704	0.010029395287554328	CH_E.0
1705	0.009912974217579784	CH_E.0
1706	0.009785612351051708	CH_E.0
1707	0.009648532098069595	CH_E.0
1708	0.009505541806060856	CH_E.0
1709	0.009364464718040557	CH_E.0
1710	0.009236713071728455	CH_E.0
1711	0.009133923249501583	CH_E.0
1712	0.009063432326452252	CH_E.0
1713	0.009025477202591453	CH_E.0
1714	0.009013492183816876	CH_E.0
1715	0.009016814475546307	CH_E.0
1716	0.00902407597585186	CH_E.0
1717	0.009025617090181515	CH_E.0
1718	0.009014273252250819	CH_E.0
1719	0.008985330222139185	CH_E.0
1720	0.00893685797098808	CH_E.0
1721	0.008870470892538696	CH_E.0
1722	0.008791397288284953	CH_E.0
1723	0.008707162990292474	CH_E.0
1724	0.0086257027671023	CH_E.0
1725	0.008554504119265845	CH_E.0
1726	0.008501336469608147	CH_E.0
1727	0.008474961607752454	CH_E.0
1728	0.008483342848827832	CH_E.0
1729	0.008529011441936999	CH_E.0
1730	0.008604783575253527	CH_E.0
1731	0.008694023662308802	CH_E.0
1732	0.008776497222064358	CH_E.0
1733	0.008836300352153135	CH_E.0
1734	0.00886663465185492	CH_E.0
1735	0.00886898466845041	CH_E.0
1736	0.008848865226490322	CH_E.0
1737	0.00881214545337169	CH_E.0
1738	0.00876376588649081	CH_E.0
1739	0.00870786495727538	CH_E.0
1740	0.00864810704376365	CH_E.0
1741	0.008588359264153038	CH_E.0
1742	0.00853400988971842	CH_E.0
1743	0.00849282640114303	CH_E.0
1744	0.008473474462475426	CH_E.0
1745	0.008481219233488838	CH_E.0
1746	0.008513046524330778	CH_E.0
1747	0.008555984431653932	CH_E.0
1748	0.008590938845561998	CH_E.0
1749	0.008600662174363687	CH_E.0
1750	0.008577469628780435	CH_E.0
1751	0.008526330014205313	CH_E.0
1752	0.008461896397563331	CH_E.0
1753	0.008401705100670268	CH_E.0
1754	0.008359444627965371	CH_E.0
1755	0.008341015927049661	CH_E.0
1756	0.008343856629621633	CH_E.0
1757	0.008358784330588906	CH_E.0
1758	0.00837366082927979	CH_E.0
1759	0.008378267265562709	CH_E.0
1760	0.008368934516500599	CH_E.0
1761	0.008350527641909477	CH_E.0
1762	0.008334268380392758	CH_E.0
1763	0.008332490850417536	CH_E.0
1764	0.008353235809270889	CH_E.0
1765	0.00839714216313878	CH_E.0
1766	0.008457335940195383	CH_E.0
1767	0.008521464264600691	CH_E.0
1768	0.008574648606951377	CH_E.0
1769	0.00860277119372558	CH_E.0
1770	0.008595773703481916	CH_E.0
1771	0.008550038277118394	CH_E.0
1772	0.008468884970303498	CH_E.0
1773	0.008361531711712781	CH_E.0
1774	0.008241926727195642	CH_E.0
1775	0.008128026825694223	CH_E.0
1776	0.008040130388986225	CH_E.0
1777	0.007996339454764734	CH_E.0
1778	0.008005635033052245	CH_E.0
1779	0.008062448387543383	CH_E.0
1780	0.008147054974422176	CH_E.0
1781	0.008232646149271603	CH_E.0
1782	0.008295753955932407	CH_E.0
1783	0.008324854052670805	CH_E.0
1784	0.008323076460440972	CH_E.0
1785	0.008304327641496707	CH_E.0
1786	0.008285777623309436	CH_E.0
1787	0.0082810129303116	CH_E.0
1788	0.008296569377273631	CH_E.0
1789	0.008331791434944665	CH_E.0
1790	0.008380262075979104	CH_E.0
1791	0.008431365932629775	CH_E.0
1792	0.008471876437841478	CH_E.0
1793	0.008488155110509163	CH_E.0
1794	0.00846924237401567	CH_E.0
1795	0.008410335266547973	CH_E.0
1796	0.00831529214944195	CH_E.0
1797	0.008196589204836723	CH_E.0
1798	0.008072258374326978	CH_E.0
1799	0.0079609487508578	CH_E.0
1800	0.007876960970925632	CH_E.0
1801	0.007826906566496298	CH_E.0
1802	0.0078090873939953235	CH_E.0
1803	0.0078155997793990465	CH_E.0
1804	0.007835891525506877	CH_E.0
1805	0.00786011006469691	CH_E.0
1806	0.007881142886270747	CH_E.0
1807	0.007894998086638846	CH_E.0
1808	0.007899831386665581	CH_E.0
1809	0.007894477741395404	CH_E.0
1810	0.007877575471226599	CH_E.0
1811	0.007848113013852666	CH_E.0
1812	0.007807335470204995	CH_E.0
1813	0.007760604485072776	CH_E.0
1814	0.007717121977239989	CH_E.0
1815	0.007686542917457724	CH_E.0
1816	0.00767389142449967	CH_E.0
1817	0.007675856487224759	CH_E.0
1818	0.007680961109618613	CH_E.0
1819	0.007673615091641628	CH_E.0
1820	0.007639700403348033	CH_E.0
1821	0.007571157100301219	CH_E.0
1822	0.007468748885435823	CH_E.0
1823	0.007343235113747364	CH_E.0
1824	0.007214369984842681	CH_E.0
1825	0.007106444578980423	CH_E.0
1826	0.007040473245467999	CH_E.0
1827	0.007025871090230021	CH_E.0
1828	0.007056147913617996	CH_E.0
1829	0.007111775959046478	CH_E.0
1830	0.0071692573395057534	CH_E.0
1831	0.007211521948076286	CH_E.0
1832	0.00723405210184697	CH_E.0
1833	0.00724375511440639	CH_E.0
1834	0.007251843884072592	CH_E.0
1835	0.007265437566746739	CH_E.0
1836	0.007283064821039796	CH_E.0
1837	0.007296441699274592	CH_E.0
1838	0.0072967860699147714	CH_E.0
1839	0.007281190229890806	CH_E.0
1840	0.007254895479344143	CH_E.0
1841	0.0072283477374899315	CH_E.0
1842	0.007211390790720857	CH_E.0
1843	0.007208439070230334	CH_E.0
1844	0.007217380473204894	CH_E.0
1845	0.007232600044478404	CH_E.0
1846	0.007250249789968605	CH_E.0
1847	0.00727242252543076	CH_E.0
1848	0.007307133226041096	CH_E.0
1849	0.007363564787514364	CH_E.0
1850	0.007445541490672341	CH_E.0
1851	0.007547740327871517	CH_E.0
1852	0.007657044197236545	CH_E.0
1853	0.007757484391080696	CH_E.0
1854	0.00783505316735488	CH_E.0
1855	0.007879653652210513	CH_E.0
1856	0.007884003126878363	CH_E.0
1857	0.007841584390988527	CH_E.0
1858	0.0077465838275516796	CH_E.0
1859	0.007597255251934085	CH_E.0
1860	0.007401001531396133	CH_E.0
1861	0.007177389161918159	CH_E.0
1862	0.006956086430202334	CH_E.0
1863	0.006769412140193205	CH_E.0
1864	0.006642155990982229	CH_E.0
1865	0.006583343794141662	CH_E.0
1866	0.006584186672029379	CH_E.0
1867	0.006623263642584674	CH_E.0
1868	0.006676112289282622	CH_E.0
1869	0.006724314648247451	CH_E.0
1870	0.006759915164162399	CH_E.0
1871	0.006783984597688303	CH_E.0
1872	0.006801310216350186	CH_E.0
1873	0.006814687965529458	CH_E.0
1874	0.006821906199642172	CH_E.0
1875	0.006816930763061169	CH_E.0
1876	0.0067946951125510986	CH_E.0
1877	0.00675696678701764	CH_E.0
1878	0.006715744882350494	CH_E.0
1879	0.00669128643419171	CH_E.0
1880	0.006704455419534435	CH_E.0
1881	0.006766672470846948	CH_E.0
1882	0.006873036599599999	CH_E.0
1883	0.0070028808948457595	CH_E.0
1884	0.0071274489720309225	CH_E.0
1885	0.0072202718355551705	CH_E.0
1886	0.0072652470129025235	CH_E.0
1887	0.007259636899739666	CH_E.0
1888	0.0072119484745007435	CH_E.0
1889	0.007136564575635369	CH_E.0
1890	0.007047660355021641	CH_E.0
1891	0.006954893401435026	CH_E.0
1892	0.006862963364326452	CH_E.0
1893	0.006775462914763336	CH_E.0
1894	0.006700306182063078	CH_E.0
1895	0.006651867409144554	CH_E.0
1896	0.006646597546105941	CH_E.0
1897	0.00669392500871707	CH_E.0
1898	0.006788692546654668	CH_E.0
1899	0.006911091492957613	CH_E.0
1900	0.0070346788428345165	CH_E.0
1901	0.00704182875069158	CH_E.0
1902	0.0070378948089069564	CH_E.0
1903	0.007036738548710486	CH_E.0
1904	0.007038789168344675	CH_E.0
1905	0.007039826881205916	CH_E.0
1906	0.007038406622690122	CH_E.0
1907	0.0070388547142960865	CH_E.0
1908	0.007038066600961398	CH_E.0
1909	0.007036661521898554	CH_E.0
1910	0.007037544732877879	CH_E.0
1911	0.0070374261151452365	CH_E.0
1912	0.007038068563637212	CH_E.0
1913	0.0070387785334406015	CH_E.0
1914	0.007038120564193355	CH_E.0
1915	0.007037682670905495	CH_E.0
1916	0.007037766216567208	CH_E.0
1917	0.007037119936705795	CH_E.0
1918	0.00703799739392122	CH_E.0
1919	0.007038541885056827	CH_E.0
1920	0.007038635063817346	CH_E.0
1921	0.007039830062920372	CH_E.0
1922	0.007038419605048873	CH_E.0
1923	0.007037784809286698	CH_E.0
1924	0.0070375441502243	CH_E.0
1925	0.007036065424144877	CH_E.0
1926	0.007037757853628552	CH_E.0
1927	0.007038651827262386	CH_E.0
1928	0.007038687662497727	CH_E.0
1929	0.007040082687932974	CH_E.0
1930	0.007038563159347572	CH_E.0
1931	0.007037890309051435	CH_E.0
1932	0.007037944388200632	CH_E.0
1933	0.007037435058580789	CH_E.0
1934	0.007037978496502271	CH_E.0
1935	0.007038417374896661	CH_E.0
1936	0.007037848745606106	CH_E.0
1937	0.0070371232404493455	CH_E.0
1938	0.007037325738989233	CH_E.0
1939	0.0070360199223245415	CH_E.0
1940	0.007037892484193528	CH_E.0
1941	0.007039056912100934	CH_E.0
1942	0.007039278783669309	CH_E.0
1943	0.0070418300135918314	CH_E.0
1944	0.007038973467609707	CH_E.0
1945	0.007038090705936256	CH_E.0
1946	0.007036822590356379	CH_E.0
1947	0.007033105393839207	CH_E.0
1948	0.0070364582606578805	CH_E.0
1949	0.007036355174529912	CH_E.0
1950	0.007039193110599994	CH_E.0
1951	0.0070438833671533875	CH_E.0
1952	0.007040990142712721	CH_E.0
1953	0.007043898551811869	CH_E.0
1954	0.007038332205261914	CH_E.0
1955	0.007033538093412263	CH_E.0
1956	0.007035001326457328	CH_E.0
1957	0.007029964165124813	CH_E.0
1958	0.007036671022672092	CH_E.0
1959	0.007040569589973349	CH_E.0
1960	0.007039759447214459	CH_E.0
1961	0.007043369669099864	CH_E.0
1962	0.00703902355379705	CH_E.0
1963	0.007035596815009736	CH_E.0
1964	0.007037190137364587	CH_E.0
1965	0.0070373605847277925	CH_E.0
1966	0.007038372066187848	CH_E.0
1967	0.0070392106526795265	CH_E.0
1968	0.007040694032782377	CH_E.0
1969	0.007038329048982127	CH_E.0
1970	0.007037215866840178	CH_E.0
1971	0.007037780149072535	CH_E.0
1972	0.0070370887583685055	CH_E.0
1973	0.007037820472436845	CH_E.0
1974	0.007038295364852684	CH_E.0
1975	0.007038260749440655	CH_E.0
1976	0.007038584467963756	CH_E.0
1977	0.007037983582044397	CH_E.0
1978	0.007037314363413771	CH_E.0
1979	0.007037481371633475	CH_E.0
1980	0.00703641194881921	CH_E.0
1981	0.007037493174211887	CH_E.0
1982	0.007037684948751321	CH_E.0
1983	0.0070380260228285994	CH_E.0
1984	0.007038058340918705	CH_E.0
1985	0.0070387552335379544	CH_E.0
1986	0.00704066260780027	CH_E.0
1987	0.007039939877690735	CH_E.0
1988	0.007041714849595815	CH_E.0
1989	0.00703792259862596	CH_E.0
1990	0.007036633279761662	CH_E.0
1991	0.007037403985231651	CH_E.0
1992	0.007031000759747147	CH_E.0
1993	0.007034858569106213	CH_E.0
1994	0.00704410747964158	CH_E.0
1995	0.00704393398361312	CH_E.0
1996	0.007030761163363955	CH_E.0
1997	0.0070256205621794824	CH_E.0
1998	0.0070495093025446645	CH_E.0
1999	0.007062342920282234	CH_E.0
2000	0.007017650270214825	CH_E.0
2001	0.006752619635521723	CH_E.0
2002	0.0064358906063807595	CH_E.0
2003	0.006081198931599065	CH_E.0
2004	0.005696317586759332	CH_E.0
2005	0.005281609282681882	CH_E.0
2006	0.004840268396376217	CH_E.0
2007	0.0043923018657589085	CH_E.0
2008	0.00397846102939363	CH_E.0
2009	0.003647309932165517	CH_E.0
2010	0.0034316560461020358	CH_E.0
2011	0.0033285255847820823	CH_E.0
2012	0.003295179907644634	CH_E.0
2013	0.003264992810469347	CH_E.0
2014	0.003176374839325239	CH_E.0
2015	0.003000790851279484	CH_E.0
2016	0.0027558834530486877	CH_E.0
2017	0.0024964956619521646	CH_E.0
2018	0.0022872596780766823	CH_E.0
2019	0.002170657223780418	CH_E.0
2020	0.0021477944947191465	CH_E.0
2021	0.002182496897112099	CH_E.0
2022	0.0022257484507006925	CH_E.0
2023	0.002244644671743395	CH_E.0
2024	0.0022369736198900453	CH_E.0
2025	0.002222888550101487	CH_E.0
2026	0.002221728110957535	CH_E.0
2027	0.0022321362292471126	CH_E.0
2028	0.0022298959010954387	CH_E.0
2029	0.0021842243865414094	CH_E.0
2030	0.002080649245332994	CH_E.0
2031	0.0019354673216537572	CH_E.0
2032	0.0017934551839879943	CH_E.0
2033	0.0017105295454017504	CH_E.0
2034	0.0017298953940197703	CH_E.0
2035	0.0018622561778358325	CH_E.0
2036	0.0020787408739195486	CH_E.0
2037	0.002319520000827151	CH_E.0
2038	0.0025137773730703195	CH_E.0
2039	0.00260217707400488	CH_E.0
2040	0.002553748778316831	CH_E.0
2041	0.002373949734433333	CH_E.0
2042	0.0021048969486808893	CH_E.0
2043	0.0018181674399868654	CH_E.0
2044	0.0015978813726535432	CH_E.0
2045	0.001514228921346763	CH_E.0
2046	0.001595789402203754	CH_E.0
2047	0.001815051155881743	CH_E.0
2048	0.002098194894537068	CH_E.0
2049	0.0023572658744515093	CH_E.0
2050	0.002528379560697523	CH_E.0
2051	0.002595472932379824	CH_E.0
2052	0.0025895130795510904	CH_E.0
2053	0.0025689388489007784	CH_E.0
2054	0.0025957037390211034	CH_E.0
2055	0.002717853948554172	CH_E.0
2056	0.0029600166931295696	CH_E.0
2057	0.0033180730490178878	CH_E.0
2058	0.0037577584015179516	CH_E.0
2059	0.004222050471777212	CH_E.0
2060	0.004650426828371945	CH_E.0
2061	0.00500438800418797	CH_E.0
2062	0.00528553546665129	CH_E.0
2063	0.005533198155311668	CH_E.0
2064	0.005800139221631496	CH_E.0
2065	0.006119498913138446	CH_E.0
2066	0.006482596359630049	CH_E.0
2067	0.0068408374597364405	CH_E.0
2068	0.007130303878729713	CH_E.0
2069	0.007304546316974344	CH_E.0
2070	0.00735772821041663	CH_E.0
2071	0.007327018324101829	CH_E.0
2072	0.007274873099345871	CH_E.0
2073	0.00726208928841466	CH_E.0
2074	0.0073256054643017895	CH_E.0
2075	0.007470040064260584	CH_E.0
2076	0.007673507957569526	CH_E.0
2077	0.007901694607242882	CH_E.0
2078	0.008122247029538808	CH_E.0
2079	0.00831402092826181	CH_E.0
2080	0.008469648338867129	CH_E.0
2081	0.008592555773704831	CH_E.0
2082	0.008690860499677893	CH_E.0
2083	0.008771099779274554	CH_E.0
2084	0.008834252606416933	CH_E.0
2085	0.00887501542183253	CH_E.0
2086	0.008883631562894949	CH_E.0
2087	0.008848781632046028	CH_E.0
2088	0.00876063717210874	CH_E.0
2089	0.00861436752081473	CH_E.0
2090	0.008414384879126042	CH_E.0
2091	0.008177621488324707	CH_E.0
2092	0.007931924620088356	CH_E.0
2093	0.007706736086766725	CH_E.0
2094	0.007519000583374526	CH_E.0
2095	0.0073635088807732394	CH_E.0
2096	0.007216837629858439	CH_E.0
2097	0.007055799909324709	CH_E.0
2098	0.0068802926691004275	CH_E.0
2099	0.00672492353374118	CH_E.0
2100	0.006648714890570218	CH_E.0
2101	0.006705443681280877	CH_E.0
2102	0.006911016640185341	CH_E.0
2103	0.007228592116104262	CH_E.0
2104	0.007581293117816578	CH_E.0
2105	0.00788425807770405	CH_E.0
2106	0.008077799266925399	CH_E.0
2107	0.008146172992014335	CH_E.0
2108	0.008115302771964317	CH_E.0
2109	0.008032563206331875	CH_E.0
2110	0.00793981125019948	CH_E.0
2111	0.007853640900934052	CH_E.0
2112	0.0077623539096014545	CH_E.0
2113	0.007639404401764654	CH_E.0
2114	0.007463842641106874	CH_E.0
2115	0.0072358335284187746	CH_E.0
2116	0.006980566167505604	CH_E.0
2117	0.006741396618462468	CH_E.0
2118	0.006567056659941206	CH_E.0
2119	0.006497360982563503	CH_E.0
2120	0.006550796973897805	CH_E.0
2121	0.00671801031473702	CH_E.0
2122	0.006964705939570995	CH_E.0
2123	0.007243336767847012	CH_E.0
2124	0.007508023603149073	CH_E.0
2125	0.007725696115418169	CH_E.0
2126	0.007879252786359694	CH_E.0
2127	0.007963438196696064	CH_E.0
2128	0.007977788152645928	CH_E.0
2129	0.00792110040539085	CH_E.0
2130	0.007789438275184999	CH_E.0
2131	0.007577370128216566	CH_E.0
2132	0.007281129799049408	CH_E.0
2133	0.00690238017851636	CH_E.0
2134	0.006452303348493592	CH_E.0
2135	0.005957160786588158	CH_E.0
2136	0.005465403193510674	CH_E.0
2137	0.005051059532492979	CH_E.0
2138	0.004803373583241646	CH_E.0
2139	0.004797293338261786	CH_E.0
2140	0.005054200888008507	CH_E.0
2141	0.005515509943071478	CH_E.0
2142	0.006050308201484066	CH_E.0
2143	0.006499527288727526	CH_E.0
2144	0.0067347743626406855	CH_E.0
2145	0.006699363581657932	CH_E.0
2146	0.006411630862223439	CH_E.0
2147	0.00593497247777475	CH_E.0
2148	0.005336756430625041	CH_E.0
2149	0.004660296303266656	CH_E.0
2150	0.003922038700826717	CH_E.0
2151	0.003128934583224191	CH_E.0
2152	0.0023007804878378444	CH_E.0
2153	0.0014849212418452992	CH_E.0
2154	7.598024089015909e-4	CH_E.0
2155	2.2839760583787724e-4	CH_E.0
2156	0	CH_E.0
2157	1.577304255416731e-4	CH_E.0
2158	7.169088650790818e-4	CH_E.0
2159	0.0015930254407062914	CH_E.0
2160	0.0026052936090817744	CH_E.0
2161	0.0035296865735155473	CH_E.0
2162	0.004184754816993869	CH_E.0
2163	0.00450712335093043	CH_E.0
2164	0.0045750145745206226	CH_E.0
2165	0.004565872397261498	CH_E.0
2166	0.004668490046717915	CH_E.0
2167	0.004992925602181161	CH_E.0
2168	0.00552222624172646	CH_E.0
2169	0.006128341895771281	CH_E.0
2170	0.006642034245585986	CH_E.0
2171	0.00693958021368494	CH_E.0
2172	0.0070021179765010705	CH_E.0
2173	0.006920143549933095	CH_E.0
2174	0.006844401009441917	CH_E.0
2175	0.006909582199193479	CH_E.0
2176	0.007168638059752117	CH_E.0
2177	0.007568566167620313	CH_E.0
2178	0.007976793116839577	CH_E.0
2179	0.0082419266981399	CH_E.0
2180	0.008256913035157114	CH_E.0
2181	0.007996046920542127	CH_E.0
2182	0.007516649602414217	CH_E.0
2183	0.006934916090449343	CH_E.0
2184	0.006391130373274473	CH_E.0
2185	0.006014893025078313	CH_E.0
2186	0.005895123472806155	CH_E.0
2187	0.006058489976877661	CH_E.0
2188	0.006462958336353342	CH_E.0
2189	0.007012281796843197	CH_E.0
2190	0.007587890602092506	CH_E.0
2191	0.008084858040522069	CH_E.0
2192	0.008437806675341896	CH_E.0
2193	0.00862914022083445	CH_E.0
2194	0.008679480470886044	CH_E.0
2195	0.0086259182108973	CH_E.0
2196	0.008497670960002889	CH_E.0
2197	0.008301037498372413	CH_E.0
2198	0.008023708386208125	CH_E.0
2199	0.007658684305424694	CH_E.0
2200	0.007232857260858929	CH_E.0
2201	0.0068169577217978995	CH_E.0
2202	0.006503480178146172	CH_E.0
2203	0.006363220735622352	CH_E.0
2204	0.006409239466806986	CH_E.0
2205	0.006592927947520167	CH_E.0
2206	0.006833907922992747	CH_E.0
2207	0.007062268491736118	CH_E.0
2208	0.007245591884415354	CH_E.0
2209	0.007387402936323479	CH_E.0
2210	0.007504947553177762	CH_E.0
2211	0.007606016001159906	CH_E.0
2212	0.007681010720783353	CH_E.0
2213	0.007713567372241266	CH_E.0
2214	0.007700590766534099	CH_E.0
2215	0.007667122046103045	CH_E.0
2216	0.007664506411614194	CH_E.0
2217	0.007749670387659177	CH_E.0
2218	0.007954571933350552	CH_E.0
2219	0.00826292135516769	CH_E.0
2220	0.008610465882892746	CH_E.0
2221	0.00891243659125176	CH_E.0
2222	0.009103744381173746	CH_E.0
2223	0.009168097049781429	CH_E.0
2224	0.009139428327560524	CH_E.0
2225	0.009077944556774582	CH_E.0
2226	0.009039461124268029	CH_E.0
2227	0.009057429881403305	CH_E.0
2228	0.009142951819688319	CH_E.0
2229	0.009293629676442955	CH_E.0
2230	0.009499641100228773	CH_E.0
2231	0.009743672443547602	CH_E.0
2232	0.009999918764599753	CH_E.0
2233	0.01023799113591162	CH_E.0
2234	0.010431432720425826	CH_E.0
2235	0.010565452109051673	CH_E.0
2236	0.010639438829883493	CH_E.0
2237	0.01066437716326242	CH_E.0
2238	0.010658592572426113	CH_E.0
2239	0.01064538553524336	CH_E.0
2240	0.010653249471012885	CH_E.0
2241	0.010715228819604388	CH_E.0
2242	0.010862406683808577	CH_E.0
2243	0.011110499976714469	CH_E.0
2244	0.011445975129383425	CH_E.0
2245	0.011822621244761269	CH_E.0
2246	0.012175524504621225	CH_E.0
2247	0.012447609284906144	CH_E.0
2248	0.012613426019612494	CH_E.0
2249	0.012685673097481686	CH_E.0
2250	0.01270193963832829	CH_E.0
2251	0.012702378584820649	CH_E.0
2252	0.01271339972552116	CH_E.0
2253	0.01274514135519473	CH_E.0
2254	0.012798116924121639	CH_E.0
2255	0.012868572982440384	CH_E.0
2256	0.012947515813014468	CH_E.0
2257	0.013017898317314855	CH_E.0
2258	0.013057578074534065	CH_E.0
2259	0.0130496179534092	CH_E.0
2260	0.0129930614930529	CH_E.0
2261	0.012905328514428403	CH_E.0
2262	0.012813957110212763	CH_E.0
2263	0.012743947568185464	CH_E.0
2264	0.012709409868743055	CH_E.0
2265	0.012713351035137916	CH_E.0
2266	0.012752685034896134	CH_E.0
2267	0.012822738772871623	CH_E.0
2268	0.012917949069423536	CH_E.0
2269	0.01302980247701136	CH_E.0
2270	0.013145476899105604	CH_E.0
2271	0.013250007878213881	CH_E.0
2272	0.013332287833315862	CH_E.0
2273	0.013392134419832774	CH_E.0
2274	0.013443592531816328	CH_E.0
2275	0.013510854147101129	CH_E.0
2276	0.01361802010660235	CH_E.0
2277	0.013778695851038955	CH_E.0
2278	0.013991659640140425	CH_E.0
2279	0.014243958407875148	CH_E.0
2280	0.014516970515310684	CH_E.0
2281	0.014789819967752322	CH_E.0
2282	0.015039117348842532	CH_E.0
2283	0.015239105995720145	CH_E.0
2284	0.015366314643080027	CH_E.0
2285	0.015407965111769506	CH_E.0
2286	0.015368643083724993	CH_E.0
2287	0.015269679538270825	CH_E.0
2288	0.015140627084529536	CH_E.0
2289	0.015007860049000418	CH_E.0
2290	0.014886758315478223	CH_E.0
2291	0.014780581386720807	CH_E.0
2292	0.014684559447214822	CH_E.0
2293	0.01459135570217674	CH_E.0
2294	0.014494777724879875	CH_E.0
2295	0.014391027968071514	CH_E.0
2296	0.014278663751339956	CH_E.0
2297	0.014158719476657927	CH_E.0
2298	0.01403568469246031	CH_E.0
2299	0.013919050967665565	CH_E.0
2300	0.01382423725972259	CH_E.0
2301	0.013771249548725693	CH_E.0
2302	0.013780102082184553	CH_E.0
2303	0.01386390386794413	CH_E.0
2304	0.014022564425643426	CH_E.0
2305	0.014240707414527255	CH_E.0
2306	0.01449148210416632	CH_E.0
2307	0.014744438280220306	CH_E.0
2308	0.01497346517539764	CH_E.0
2309	0.015161757546540405	CH_E.0
2310	0.015303315030935549	CH_E.0
2311	0.015402206371905093	CH_E.0
2312	0.015470893870688819	CH_E.0
2313	0.015527761164421932	CH_E.0
2314	0.015593011002173132	CH_E.0
2315	0.015682847368335397	CH_E.0
2316	0.015803872101966543	CH_E.0
2317	0.015950507917699235	CH_E.0
2318	0.01610692390880816	CH_E.0
2319	0.01625279946648862	CH_E.0
2320	0.016370604610089413	CH_E.0
2321	0.016450992657543986	CH_E.0
2322	0.016493350847328187	CH_E.0
2323	0.016501821070355333	CH_E.0
2324	0.01648084795934968	CH_E.0
2325	0.016433844889343248	CH_E.0
2326	0.01636439410283652	CH_E.0
2327	0.016277369485417345	CH_E.0
2328	0.01617915207929325	CH_E.0
2329	0.016077376574863175	CH_E.0
2330	0.015980016363734282	CH_E.0
2331	0.015894120855517724	CH_E.0
2332	0.015825652020387104	CH_E.0
2333	0.015779946210049342	CH_E.0
2334	0.01575949992557031	CH_E.0
2335	0.01575848959093435	CH_E.0
2336	0.01576011141772088	CH_E.0
2337	0.015743181163920136	CH_E.0
2338	0.01569505091048027	CH_E.0
2339	0.015619647000678803	CH_E.0
2340	0.015533223333404518	CH_E.0
2341	0.015452213180524161	CH_E.0
2342	0.01538401365067871	CH_E.0
2343	0.015326702797422183	CH_E.0
2344	0.015274575975792971	CH_E.0
2345	0.015222810144253193	CH_E.0
2346	0.015168124846897238	CH_E.0
2347	0.015107307836440289	CH_E.0
2348	0.015037001847418966	CH_E.0
2349	0.01495619099103847	CH_E.0
2350	0.014870123462261946	CH_E.0
2351	0.01479287359753529	CH_E.0
2352	0.014745616606927704	CH_E.0
2353	0.014749163594023973	CH_E.0
2354	0.014812870122776321	CH_E.0
2355	0.014926072993325492	CH_E.0
2356	0.01505869828628254	CH_E.0
2357	0.015172775565156227	CH_E.0
2358	0.015239489816797569	CH_E.0
2359	0.015252230570658321	CH_E.0
2360	0.015228056288394194	CH_E.0
2361	0.01519720287046556	CH_E.0
2362	0.015187402976304576	CH_E.0
2363	0.015211557880533	CH_E.0
2364	0.015263627965631184	CH_E.0
2365	0.015322506978633034	CH_E.0
2366	0.015360797898850597	CH_E.0
2367	0.01535523438849952	CH_E.0
2368	0.015295639816879474	CH_E.0
2369	0.015188791013925243	CH_E.0
2370	0.01505456057572671	CH_E.0
2371	0.014915680710597214	CH_E.0
2372	0.014787094009798194	CH_E.0
2373	0.014672007120206804	CH_E.0
2374	0.014567178272710677	CH_E.0
2375	0.014472461250012385	CH_E.0
2376	0.014395966985595435	CH_E.0
2377	0.014350201972996966	CH_E.0
2378	0.014342526127431778	CH_E.0
2379	0.014367959821824778	CH_E.0
2380	0.014410054286824056	CH_E.0
2381	0.014448827917738508	CH_E.0
2382	0.01446947912271345	CH_E.0
2383	0.014465870470837373	CH_E.0
2384	0.014437892190585534	CH_E.0
2385	0.014386716875860111	CH_E.0
2386	0.014312441429472205	CH_E.0
2387	0.014215459997058822	CH_E.0
2388	0.014099829028810518	CH_E.0
2389	0.013975986038671753	CH_E.0
2390	0.01386098212143437	CH_E.0
2391	0.013775657683903118	CH_E.0
2392	0.013739228064701398	CH_E.0
2393	0.013762570606341475	CH_E.0
2394	0.013842568058845523	CH_E.0
2395	0.013960733319243367	CH_E.0
2396	0.014088223750108686	CH_E.0
2397	0.014195795883223263	CH_E.0
2398	0.014263957481136756	CH_E.0
[truncated: 73,622 more rows]
