# Supplementary material for: Eocene Shark Teeth From Peninsular Antarctica: Windows to Habitat Use and Paleoceanography
Source: Paleoceanogr Paleoclimatol. Author manuscript; Available in PMC 2025 Nov 18. (PMC7618383; doi:10.1029/2024PA004965)
Supplement: S14 [file EMS209679-supplement-S14.csv]

wavenumber	absorbance	file_name
400	0.009790920140400807	CM.0
401	0.009791865480434429	CM.0
402	0.009791443054635817	CM.0
403	0.009791047685696061	CM.0
404	0.009791575309332187	CM.0
405	0.009791111372383324	CM.0
406	0.009687365635296655	CM.0
407	0.00957621631534858	CM.0
408	0.009455996978220988	CM.0
409	0.009329945366992224	CM.0
410	0.009204714933040564	CM.0
411	0.009087435650330235	CM.0
412	0.008983428544391811	CM.0
413	0.00889542946572745	CM.0
414	0.008823793905316776	CM.0
415	0.008766581156862224	CM.0
416	0.008719191318210575	CM.0
417	0.008674468885614824	CM.0
418	0.008624411103558435	CM.0
419	0.008563377478796444	CM.0
420	0.0084909702273984	CM.0
421	0.008412307778907793	CM.0
422	0.008335179703013697	CM.0
423	0.008266159676798498	CM.0
424	0.008208601463877845	CM.0
425	0.008163624776602147	CM.0
426	0.008132393287706725	CM.0
427	0.00811688675818125	CM.0
428	0.008118099244238633	CM.0
429	0.008133438734407958	CM.0
430	0.008156144492012903	CM.0
431	0.008177732709683649	CM.0
432	0.008191692730243859	CM.0
433	0.008195547148209699	CM.0
434	0.008189839627972161	CM.0
435	0.008175272411308748	CM.0
436	0.008150784759334274	CM.0
437	0.008114408054950954	CM.0
438	0.008066039432708061	CM.0
439	0.008009356132668054	CM.0
440	0.007950798192721913	CM.0
441	0.00789621402210069	CM.0
442	0.007847904233163403	CM.0
443	0.007804449016096093	CM.0
444	0.007763252054907793	CM.0
445	0.007723606933577386	CM.0
446	0.00768817056195863	CM.0
447	0.007662397884412692	CM.0
448	0.0076528352736866135	CM.0
449	0.0076652177427118	CM.0
450	0.007702654004175959	CM.0
451	0.00776398305469518	CM.0
452	0.007842928126037159	CM.0
453	0.007928982968652111	CM.0
454	0.008010249375169448	CM.0
455	0.00807722531360769	CM.0
456	0.00812585799081047	CM.0
457	0.00815841689907719	CM.0
458	0.008181638704196866	CM.0
459	0.008202798003513164	CM.0
460	0.008225547359841613	CM.0
461	0.008247823453952847	CM.0
462	0.008263054951333048	CM.0
463	0.008263833968715963	CM.0
464	0.008245804128286129	CM.0
465	0.00820975398096904	CM.0
466	0.00816129031487232	CM.0
467	0.008108891225350932	CM.0
468	0.008061716073189416	CM.0
469	0.00802809024527416	CM.0
470	0.008014709815541662	CM.0
471	0.00802615153266569	CM.0
472	0.008064436082956119	CM.0
473	0.008128708906836523	CM.0
474	0.008215197232413884	CM.0
475	0.008317617546169248	CM.0
476	0.008428259577262263	CM.0
477	0.00853974378130911	CM.0
478	0.00864678201921285	CM.0
479	0.00874680777889692	CM.0
480	0.008838900997023872	CM.0
481	0.008921720485324561	CM.0
482	0.008991918154853902	CM.0
483	0.009044066635590025	CM.0
484	0.009072093392710978	CM.0
485	0.009071602491013884	CM.0
486	0.00904240051967851	CM.0
487	0.008990320829177072	CM.0
488	0.008927165441613996	CM.0
489	0.0088682278948127	CM.0
490	0.008828243642249812	CM.0
491	0.008817404061021954	CM.0
492	0.008838789739524767	CM.0
493	0.008887818230919454	CM.0
494	0.00895362041737786	CM.0
495	0.009021914880034686	CM.0
496	0.00907883523187112	CM.0
497	0.009114893427192364	CM.0
498	0.009127822675509406	CM.0
499	0.00912298170432526	CM.0
500	0.009110824911891687	CM.0
501	0.009102547527787039	CM.0
502	0.009106334078678852	CM.0
503	0.00912624150658444	CM.0
504	0.009163637366800733	CM.0
505	0.009219180272155715	CM.0
506	0.009293262036803793	CM.0
507	0.009384415415151927	CM.0
508	0.00948698380188803	CM.0
509	0.009590120501266711	CM.0
510	0.00967951702791455	CM.0
511	0.009741569562144968	CM.0
512	0.00976812002462768	CM.0
513	0.009759556793549071	CM.0
514	0.009725009366333266	CM.0
515	0.009679831085445414	CM.0
516	0.009641650328358448	CM.0
517	0.009626394455737665	CM.0
518	0.00964508121419003	CM.0
519	0.009701737379124557	CM.0
520	0.00979274122467313	CM.0
521	0.009907632464490605	CM.0
522	0.010031090070643792	CM.0
523	0.010145795078884957	CM.0
524	0.010235969656818864	CM.0
525	0.010291116261729075	CM.0
526	0.010309025243583602	CM.0
527	0.01029673671538654	CM.0
528	0.010268357716086895	CM.0
529	0.010240081559304188	CM.0
530	0.010224711834647253	CM.0
531	0.010228576703279594	CM.0
532	0.010252234774202344	CM.0
533	0.010293960965560053	CM.0
534	0.01035321352716942	CM.0
535	0.010431315090386313	CM.0
536	0.010528767256498582	CM.0
537	0.010641476356241717	CM.0
538	0.010759158215006004	CM.0
539	0.010867475921376027	CM.0
540	0.010952796903614174	CM.0
541	0.011006906032415985	CM.0
542	0.01102930869660275	CM.0
543	0.011026503110163573	CM.0
544	0.011009431342793873	CM.0
545	0.010990768668562757	CM.0
546	0.010982824379072177	CM.0
547	0.010995789934444482	CM.0
548	0.011035728951714232	CM.0
549	0.011102338484633607	CM.0
550	0.011187668505489266	CM.0
551	0.011277299913122958	CM.0
552	0.011354207315446035	CM.0
553	0.011403760403907818	CM.0
554	0.011417621022962041	CM.0
555	0.011395187300187536	CM.0
556	0.011342998112781244	CM.0
557	0.011273465914346564	CM.0
558	0.011203392144205612	CM.0
559	0.011151325858917555	CM.0
560	0.011133173634390063	CM.0
561	0.01115736964655107	CM.0
562	0.011222201416587483	CM.0
563	0.011317214751026214	CM.0
564	0.011428267419334778	CM.0
565	0.011543187923142033	CM.0
566	0.011654358708489933	CM.0
567	0.011757060653558533	CM.0
568	0.011846148262621314	CM.0
569	0.011915009105315413	CM.0
570	0.011958424807597746	CM.0
571	0.011977125821274335	CM.0
572	0.011979978544011151	CM.0
573	0.011981452237889864	CM.0
574	0.011995832297493056	CM.0
575	0.012032136562759598	CM.0
576	0.012092605410285215	CM.0
577	0.012174460410716566	CM.0
578	0.012272668446777865	CM.0
579	0.012381937711481588	CM.0
580	0.012497630452706776	CM.0
581	0.012615954779213845	CM.0
582	0.01273352382943526	CM.0
583	0.01284618415128434	CM.0
584	0.012947615323998848	CM.0
585	0.013029011803222728	CM.0
586	0.013080978979353015	CM.0
587	0.013097349776768234	CM.0
588	0.013079107849359839	CM.0
589	0.013036240396753825	CM.0
590	0.012986353267028069	CM.0
591	0.012950702249480944	CM.0
592	0.012949767670662669	CM.0
593	0.013000121764893773	CM.0
594	0.013112239865584668	CM.0
595	0.013287645220021448	CM.0
596	0.013515089208759584	CM.0
597	0.013767865063262755	CM.0
598	0.014005430931093084	CM.0
599	0.014181261266836307	CM.0
600	0.014255416821124536	CM.0
601	0.014206616455808476	CM.0
602	0.014037842206714203	CM.0
603	0.013772672246664737	CM.0
604	0.01344419386178761	CM.0
605	0.013081807614931173	CM.0
606	0.012701909038111994	CM.0
607	0.012305741673194296	CM.0
608	0.011883486189489414	CM.0
609	0.01142151149050781	CM.0
610	0.010911148870727135	CM.0
611	0.010359514028068012	CM.0
612	0.009801462543540836	CM.0
613	0.009771724083563875	CM.0
614	0.0098026216647179535	CM.0
615	0.00982815262183591	CM.0
616	0.009710431387167167	CM.0
617	0.009833592435857571	CM.0
618	0.010619922906643566	CM.0
619	0.01155479536802707	CM.0
620	0.0124929197181317	CM.0
621	0.013311055045077992	CM.0
622	0.013937009760994221	CM.0
623	0.014356640549923189	CM.0
624	0.014600564139088333	CM.0
625	0.014720983234317243	CM.0
626	0.014769643249255254	CM.0
627	0.014782806555613037	CM.0
628	0.014775930528029998	CM.0
629	0.014749301959145686	CM.0
630	0.014700553420918862	CM.0
631	0.014633955135623959	CM.0
632	0.01455936955544435	CM.0
633	0.014484523592353062	CM.0
634	0.014409923064628379	CM.0
635	0.014330712263293601	CM.0
636	0.014242102894167162	CM.0
637	0.014142998499149868	CM.0
638	0.014035675329161616	CM.0
639	0.013923031538513939	CM.0
640	0.01380620924505414	CM.0
641	0.013684491439790305	CM.0
642	0.01355751495218668	CM.0
643	0.013428237223299149	CM.0
644	0.0133045069376512	CM.0
645	0.013197640293939609	CM.0
646	0.013117895136781736	CM.0
647	0.01306874327184201	CM.0
648	0.013043355258988407	CM.0
649	0.01302618411478561	CM.0
650	0.012999424559095737	CM.0
651	0.012950728348215614	CM.0
652	0.012878124496572187	CM.0
653	0.012790546817736774	CM.0
654	0.012704790935097257	CM.0
655	0.012640535123252573	CM.0
656	0.012614614280337512	CM.0
657	0.012634738004120252	CM.0
658	0.012692601526631982	CM.0
659	0.012758076861769442	CM.0
660	0.012779449742514565	CM.0
661	0.012697385407252583	CM.0
662	0.012477298337208526	CM.0
663	0.012148920226131949	CM.0
664	0.011817828087372948	CM.0
665	0.01161167497350182	CM.0
666	0.011576237688522142	CM.0
667	0.01161392472081309	CM.0
668	0.011555223534654569	CM.0
669	0.01132245351853008	CM.0
670	0.011021122878979073	CM.0
671	0.010854892989933898	CM.0
672	0.010951737671783576	CM.0
673	0.011273691449322807	CM.0
674	0.011671780256831545	CM.0
675	0.012002265083723028	CM.0
676	0.012198650181801912	CM.0
677	0.012270154671955864	CM.0
678	0.012262040452133773	CM.0
679	0.012219961002982081	CM.0
680	0.012174845286499654	CM.0
681	0.012143102173854904	CM.0
682	0.012131725627916238	CM.0
683	0.01214238688484549	CM.0
684	0.012173629515579976	CM.0
685	0.012222397330202374	CM.0
686	0.01228581435262494	CM.0
687	0.01236295439744156	CM.0
688	0.012455687671402134	CM.0
689	0.012568038873671762	CM.0
690	0.012704378551955893	CM.0
691	0.012867434703347946	CM.0
692	0.013057030965530129	CM.0
693	0.013269896212273386	CM.0
694	0.013500589103131969	CM.0
695	0.013743515716836997	CM.0
696	0.013995548650802473	CM.0
697	0.014258147589354871	CM.0
698	0.014538128750483086	CM.0
699	0.014847311653956044	CM.0
700	0.015202031858731377	CM.0
701	0.015623286469950353	CM.0
702	0.016137600793097985	CM.0
703	0.01677818802539582	CM.0
704	0.01758504851145717	CM.0
705	0.01860052534508004	CM.0
706	0.01985549121283515	CM.0
707	0.02134489586553174	CM.0
708	0.02299968877352128	CM.0
709	0.024668976143690638	CM.0
710	0.02612696725231469	CM.0
711	0.027112917405360024	CM.0
712	0.027397646530387648	CM.0
713	0.02685264256309154	CM.0
714	0.02549298408945115	CM.0
715	0.023478543314815824	CM.0
716	0.021074842998182436	CM.0
717	0.01858626408133257	CM.0
718	0.016283344173589363	CM.0
719	0.014349238437531782	CM.0
720	0.01286079551188704	CM.0
721	0.0118028559665889	CM.0
722	0.011101996042285983	CM.0
723	0.010662809383127709	CM.0
724	0.010394943911738817	CM.0
725	0.010227478069130335	CM.0
726	0.010112554617706942	CM.0
727	0.010021882497404743	CM.0
728	0.009940668307318073	CM.0
729	0.009863173843510962	CM.0
730	0.009791034624642174	CM.0
731	0.009791792216498115	CM.0
732	0.009791379356870517	CM.0
733	0.009790905044673007	CM.0
734	0.009790828314289738	CM.0
735	0.009792008093147179	CM.0
736	0.009934851414129902	CM.0
737	0.010086612686298723	CM.0
738	0.01023190238251256	CM.0
739	0.010355747919673393	CM.0
740	0.010445035728758108	CM.0
741	0.010491087330152854	CM.0
742	0.010492852187260152	CM.0
743	0.01045851449061928	CM.0
744	0.010403310747973918	CM.0
745	0.010343807759850474	CM.0
746	0.010291903644514551	CM.0
747	0.010252226442105519	CM.0
748	0.010223811010461175	CM.0
749	0.010203725812999307	CM.0
750	0.010189695347568013	CM.0
751	0.010180861904355534	CM.0
752	0.010178000221445115	CM.0
753	0.010184268061863158	CM.0
754	0.01020554280669628	CM.0
755	0.010248532877849461	CM.0
756	0.010316747362945371	CM.0
757	0.010407136546909553	CM.0
758	0.010510552624982437	CM.0
759	0.01061634687845579	CM.0
760	0.01071803083337056	CM.0
761	0.010816095585608781	CM.0
762	0.010916304417480531	CM.0
763	0.011024984888728608	CM.0
764	0.01114457079385054	CM.0
765	0.01127192266739183	CM.0
766	0.011399798442559249	CM.0
767	0.011519929353302129	CM.0
768	0.011625498003143843	CM.0
769	0.01171165906904845	CM.0
770	0.011774553179963489	CM.0
771	0.011810641436101459	CM.0
772	0.011817850551612566	CM.0
773	0.011798185996700385	CM.0
774	0.011759728914088843	CM.0
775	0.011715822159866083	CM.0
776	0.01168110865929823	CM.0
777	0.011666514828714527	CM.0
778	0.011676068065424415	CM.0
779	0.011707021585928935	CM.0
780	0.011752697929497574	CM.0
781	0.011806219513693077	CM.0
782	0.011863179827613063	CM.0
783	0.011922171735268555	CM.0
784	0.011983396254234963	CM.0
785	0.012046513165390453	CM.0
786	0.012109090791248799	CM.0
787	0.012166590527033132	CM.0
788	0.012214029177440841	CM.0
789	0.012248605659914109	CM.0
790	0.012271954538283853	CM.0
791	0.012290591285402278	CM.0
792	0.012313897357279885	CM.0
793	0.012350513197127832	CM.0
794	0.012405100305681663	CM.0
795	0.012476965257517084	CM.0
796	0.012560554170534564	CM.0
797	0.01264699085246368	CM.0
798	0.01272616605982279	CM.0
799	0.012789358499256265	CM.0
800	0.012832129991843954	CM.0
801	0.012856503154190693	CM.0
802	0.012871001957819773	CM.0
803	0.012887773819666746	CM.0
804	0.012917616134613123	CM.0
805	0.012965155985592492	CM.0
806	0.013026688417799085	CM.0
807	0.013092075915823606	CM.0
808	0.013149959106065777	CM.0
809	0.01319346875822233	CM.0
810	0.013223286853923984	CM.0
811	0.013246671395915989	CM.0
812	0.013273643341474987	CM.0
813	0.013313111308163462	CM.0
814	0.01337114407121897	CM.0
815	0.013451446719096188	CM.0
816	0.013556276674808174	CM.0
817	0.013685955738060498	CM.0
818	0.01383670769977452	CM.0
819	0.013998691077971363	CM.0
820	0.01415705632760926	CM.0
821	0.01429713518626025	CM.0
822	0.014411305230353921	CM.0
823	0.014502920720032605	CM.0
824	0.01458428491218879	CM.0
825	0.014669854954388748	CM.0
826	0.014769299621908967	CM.0
827	0.014884803809412636	CM.0
828	0.015013369950360622	CM.0
829	0.01515115986789567	CM.0
830	0.01529625435504739	CM.0
831	0.015448487979237485	CM.0
832	0.01560771193175683	CM.0
833	0.015772805461564392	CM.0
834	0.015942801179348355	CM.0
835	0.016119671203388943	CM.0
836	0.01631081974888498	CM.0
837	0.016529161557064947	CM.0
838	0.016790234185342725	CM.0
839	0.01710793063669723	CM.0
840	0.017491034337010238	CM.0
841	0.017941238089579578	CM.0
842	0.018451551968100298	CM.0
843	0.01900389759227003	CM.0
844	0.019566615706989438	CM.0
845	0.020095482837461882	CM.0
846	0.0205428281335525	CM.0
847	0.020875222810686288	CM.0
848	0.021092340117621684	CM.0
849	0.021235206728604343	CM.0
850	0.021376495371706716	CM.0
851	0.02159603497526099	CM.0
852	0.021953985754062127	CM.0
853	0.022475512518860728	CM.0
854	0.02315284397230033	CM.0
855	0.02395988014758997	CM.0
856	0.02486955142463236	CM.0
857	0.025866357459132565	CM.0
858	0.02695123453275687	CM.0
859	0.02813944136014941	CM.0
860	0.029454202192209213	CM.0
861	0.03091999899479566	CM.0
862	0.03255900099664636	CM.0
863	0.0343913465623795	CM.0
864	0.0364364883299625	CM.0
865	0.03871152584510973	CM.0
866	0.0412237118545213	CM.0
867	0.04395644062988761	CM.0
868	0.04685135262638884	CM.0
869	0.04979420967322248	CM.0
870	0.05261449771065027	CM.0
871	0.05510381343918718	CM.0
872	0.05704963208062982	CM.0
873	0.05827476996831984	CM.0
874	0.05866875269096758	CM.0
875	0.058198123679026034	CM.0
876	0.05689472613427309	CM.0
877	0.05483573579067551	CM.0
878	0.05212849377005429	CM.0
879	0.048899243679782455	CM.0
880	0.04527879441596752	CM.0
881	0.04138648816410441	CM.0
882	0.03732222762689429	CM.0
883	0.03317376639850016	CM.0
884	0.02903642839361298	CM.0
885	0.025032575121614827	CM.0
886	0.021314362800434784	CM.0
887	0.01804078876027002	CM.0
888	0.015337440573646215	CM.0
889	0.013261066125156304	CM.0
890	0.01178770481583499	CM.0
891	0.010827534827697358	CM.0
892	0.010256915049879191	CM.0
893	0.00995345369537964	CM.0
894	0.009820472961736744	CM.0
895	0.009793463185886128	CM.0
896	0.009786498414556782	CM.0
897	0.009794643631940533	CM.0
898	0.009790053458134537	CM.0
899	0.009792537162170028	CM.0
900	0.009790768632657076	CM.0
901	0.00987383428772534	CM.0
902	0.009949799179746923	CM.0
903	0.01001873896553576	CM.0
904	0.010077809859066037	CM.0
905	0.010123945379668266	CM.0
906	0.010157818991345298	CM.0
907	0.010185198333579658	CM.0
908	0.010214031677612099	CM.0
909	0.01024939702704621	CM.0
910	0.010290584387588729	CM.0
911	0.010332991806870088	CM.0
912	0.010373388558234307	CM.0
913	0.010414205156271538	CM.0
914	0.010463393683081534	CM.0
915	0.010529875106143996	CM.0
916	0.010617537665914207	CM.0
917	0.010721343739379538	CM.0
918	0.010827740401362505	CM.0
919	0.010919438514406014	CM.0
920	0.010982497163768161	CM.0
921	0.01101233770067649	CM.0
922	0.01101575463248244	CM.0
923	0.011008090439625239	CM.0
924	0.011007170926918044	CM.0
925	0.01102693863333274	CM.0
926	0.011073392125900148	CM.0
927	0.011143961665811318	CM.0
928	0.011229891919475817	CM.0
929	0.011320193264762492	CM.0
930	0.01140537626587384	CM.0
931	0.01147958914262189	CM.0
932	0.011540837329257161	CM.0
933	0.01159004578809804	CM.0
934	0.011630063706113076	CM.0
935	0.011665101524388537	CM.0
936	0.011700154986704157	CM.0
937	0.01173971714347048	CM.0
938	0.011785940540464305	CM.0
939	0.011837610002677969	CM.0
940	0.011891333252262066	CM.0
941	0.011944690546346769	CM.0
942	0.011999130109727762	CM.0
943	0.012060215695325676	CM.0
944	0.012134761940760656	CM.0
945	0.012226737214612541	CM.0
946	0.012334676913121718	CM.0
947	0.012452102447869415	CM.0
948	0.012570058326834608	CM.0
949	0.012679501874847402	CM.0
950	0.01277223574608723	CM.0
951	0.012841104273166036	CM.0
952	0.012880941180957232	CM.0
953	0.012890601262058841	CM.0
954	0.012874678976373084	CM.0
955	0.012843030230822125	CM.0
956	0.01280770155696816	CM.0
957	0.012779062130126067	CM.0
958	0.012763557071345744	CM.0
959	0.012763916402475456	CM.0
960	0.012780594601300127	CM.0
961	0.01281259303641353	CM.0
962	0.012856950518472297	CM.0
963	0.012907983471432002	CM.0
964	0.012958183636275013	CM.0
965	0.013001500884741545	CM.0
966	0.013037269110501333	CM.0
967	0.013071573960680654	CM.0
968	0.013114239461723255	CM.0
969	0.013173012193499836	CM.0
970	0.01324886828610723	CM.0
971	0.01333548426674465	CM.0
972	0.013422821626300218	CM.0
973	0.013502183475278106	CM.0
974	0.013569678021052248	CM.0
975	0.013626649859013375	CM.0
976	0.013677804257430547	CM.0
977	0.013728684231312824	CM.0
978	0.013783652421891173	CM.0
979	0.013844816592133859	CM.0
980	0.013912069285811082	CM.0
981	0.013984128263033545	CM.0
982	0.014059902954072539	CM.0
983	0.01413914771413607	CM.0
984	0.014221722871147677	CM.0
985	0.014305839095160706	CM.0
986	0.014386669070566493	CM.0
987	0.014456689295562021	CM.0
988	0.014507965691721919	CM.0
989	0.01453539182591904	CM.0
990	0.014539475019409021	CM.0
991	0.014527411297500802	CM.0
992	0.014511608447097606	CM.0
993	0.014505758644811247	CM.0
994	0.01451991915291908	CM.0
995	0.014556977059740359	CM.0
996	0.014612406369003107	CM.0
997	0.014677256052791968	CM.0
998	0.014742267571137883	CM.0
999	0.014800752461917853	CM.0
1000	0.014849330452493642	CM.0
1001	0.014887194537779294	CM.0
1002	0.014915162808109474	CM.0
1003	0.014935405796646933	CM.0
1004	0.014951777805059538	CM.0
1005	0.014969830992689793	CM.0
1006	0.014995659972012151	CM.0
1007	0.01503370348677403	CM.0
1008	0.015084643311459343	CM.0
1009	0.015144803717454379	CM.0
1010	0.015207709756533684	CM.0
1011	0.015267093724503506	CM.0
1012	0.015319703701464482	CM.0
1013	0.015366479773369334	CM.0
1014	0.015411610662619252	CM.0
1015	0.015460007985739158	CM.0
1016	0.015514533305222363	CM.0
1017	0.015574444936984596	CM.0
1018	0.015635715518855967	CM.0
1019	0.0156927436059984	CM.0
1020	0.015740495516999742	CM.0
1021	0.015776341280649916	CM.0
1022	0.01580111743591911	CM.0
1023	0.01581897339861847	CM.0
1024	0.015835788323060183	CM.0
1025	0.015856712525411303	CM.0
1026	0.015884156943058933	CM.0
1027	0.015917434072715078	CM.0
1028	0.01595415189555229	CM.0
1029	0.015992274022160635	CM.0
1030	0.016031375883787103	CM.0
1031	0.016072239708397003	CM.0
1032	0.016115177858240057	CM.0
1033	0.01615857910238795	CM.0
1034	0.016199200087072655	CM.0
1035	0.016234414874190802	CM.0
1036	0.016264870078718366	CM.0
1037	0.016295246468895196	CM.0
1038	0.016332018599959	CM.0
1039	0.016379480451367036	CM.0
1040	0.016436794624326838	CM.0
1041	0.01649809218755966	CM.0
1042	0.016555433979353176	CM.0
1043	0.016602638239356537	CM.0
1044	0.016637810868426223	CM.0
1045	0.016663599418411217	CM.0
1046	0.01668559127823168	CM.0
1047	0.016709965320230526	CM.0
1048	0.016741342629787055	CM.0
1049	0.016781355407059283	CM.0
1050	0.016828296506809084	CM.0
1051	0.016878094996200153	CM.0
1052	0.016926355056791256	CM.0
1053	0.01697053679155101	CM.0
1054	0.0170111483554103	CM.0
1055	0.01705130873935645	CM.0
1056	0.0170949819933511	CM.0
1057	0.01714494095191125	CM.0
1058	0.017201521564880348	CM.0
1059	0.017262584276478827	CM.0
1060	0.017324446635038494	CM.0
1061	0.01738332662408808	CM.0
1062	0.01743685379586963	CM.0
1063	0.0174851098600732	CM.0
1064	0.017530660599715246	CM.0
1065	0.017577550936941723	CM.0
1066	0.017629947616157778	CM.0
1067	0.017691255020146162	CM.0
1068	0.017763881198776307	CM.0
1069	0.017849054483390574	CM.0
1070	0.017946092073097636	CM.0
1071	0.01805142692385378	CM.0
1072	0.018158487984213725	CM.0
1073	0.01825912705917012	CM.0
1074	0.01834603581615395	CM.0
1075	0.018414908958593268	CM.0
1076	0.018465540024945194	CM.0
1077	0.01850178464233733	CM.0
1078	0.018530652302112684	CM.0
1079	0.01856067850938979	CM.0
1080	0.018599552906420694	CM.0
1081	0.01865132767102528	CM.0
1082	0.018714457904958258	CM.0
1083	0.01878226624747602	CM.0
1084	0.018846128387286186	CM.0
1085	0.018899483474559227	CM.0
1086	0.018939768122435204	CM.0
1087	0.018966981619555602	CM.0
1088	0.01898070076236428	CM.0
1089	0.018978870372719985	CM.0
1090	0.01895991390559555	CM.0
1091	0.018926409859508872	CM.0
1092	0.01888690467020767	CM.0
1093	0.018853753104704767	CM.0
1094	0.018837974104195455	CM.0
1095	0.018844426367919515	CM.0
1096	0.018870278757742855	CM.0
1097	0.01890730591094386	CM.0
1098	0.01894630908687092	CM.0
1099	0.01898140095043646	CM.0
1100	0.019012545515033882	CM.0
1101	0.019045681263966944	CM.0
1102	0.019090523826042163	CM.0
1103	0.01915667340626437	CM.0
1104	0.01924913746258268	CM.0
1105	0.019364869567625877	CM.0
1106	0.019492020485318076	CM.0
1107	0.01961282359382226	CM.0
1108	0.019709367699518775	CM.0
1109	0.019769838182535915	CM.0
1110	0.01979254825003334	CM.0
1111	0.019786409586372945	CM.0
1112	0.019767995614211727	CM.0
1113	0.019756194827551456	CM.0
1114	0.01976609996047484	CM.0
1115	0.019804354352991778	CM.0
1116	0.019868007340445373	CM.0
1117	0.01994755627103432	CM.0
1118	0.020032622815298683	CM.0
1119	0.02011702481413479	CM.0
1120	0.020200491180337392	CM.0
1121	0.020286771212029847	CM.0
1122	0.020380247267810833	CM.0
1123	0.02048348133826989	CM.0
1124	0.020596537785831585	CM.0
1125	0.020717192687760684	CM.0
1126	0.020840915531999994	CM.0
1127	0.020960720861590506	CM.0
1128	0.021068080049066882	CM.0
1129	0.02115574895497253	CM.0
1130	0.02122168370451378	CM.0
1131	0.021271543461139637	CM.0
1132	0.02131734989825239	CM.0
1133	0.021372176601130367	CM.0
1134	0.021443655774902242	CM.0
1135	0.021530263573395575	CM.0
1136	0.021622732269750436	CM.0
1137	0.021709604644809012	CM.0
1138	0.021783405958128926	CM.0
1139	0.021843982759126516	CM.0
1140	0.021897729335643625	CM.0
1141	0.021953791662178236	CM.0
1142	0.022019529666492642	CM.0
1143	0.02209737646585081	CM.0
1144	0.022184327836568207	CM.0
1145	0.022274100909925768	CM.0
1146	0.022360830741059712	CM.0
1147	0.022442521723726912	CM.0
1148	0.02252262706097921	CM.0
1149	0.02260889722325697	CM.0
1150	0.0227098013589823	CM.0
1151	0.022830130529486157	CM.0
1152	0.022968111878460054	CM.0
1153	0.023115736576972294	CM.0
1154	0.023262179821637544	CM.0
1155	0.023398354335052184	CM.0
1156	0.023520082764847572	CM.0
1157	0.02362844812012127	CM.0
1158	0.023727720315615194	CM.0
1159	0.023822457738767525	CM.0
1160	0.023915247359646914	CM.0
1161	0.02400567998725005	CM.0
1162	0.024090536858435155	CM.0
1163	0.02416501678771968	CM.0
1164	0.02422476468768483	CM.0
1165	0.024268159368723265	CM.0
1166	0.024297896573233783	CM.0
1167	0.024320896172902402	CM.0
1168	0.024346384170248675	CM.0
1169	0.0243831506660227	CM.0
1170	0.024437364864266266	CM.0
1171	0.024511621952693553	CM.0
1172	0.0246049825422519	CM.0
1173	0.024713521532736288	CM.0
1174	0.024831176430815387	CM.0
1175	0.02495080786679431	CM.0
1176	0.02506530082591596	CM.0
1177	0.025168655027855983	CM.0
1178	0.025257185339692876	CM.0
1179	0.025330617141789323	CM.0
1180	0.025392226263572182	CM.0
1181	0.025447293644930036	CM.0
1182	0.025500430438355107	CM.0
1183	0.02555356776682422	CM.0
1184	0.02560610232743616	CM.0
1185	0.025656992888039486	CM.0
1186	0.025707058166495468	CM.0
1187	0.025759610200578723	CM.0
1188	0.02581888858062778	CM.0
1189	0.02588742732938728	CM.0
1190	0.02596420263992609	CM.0
1191	0.02604481350488718	CM.0
1192	0.02612373594778502	CM.0
1193	0.026197645671251574	CM.0
1194	0.026268145386760144	CM.0
1195	0.02634216583821839	CM.0
1196	0.026429249202985207	CM.0
1197	0.026536716152135258	CM.0
1198	0.026665304882138786	CM.0
1199	0.026807925559791043	CM.0
1200	0.026952314685700855	CM.0
1201	0.027085989119360936	CM.0
1202	0.02720082445711529	CM.0
1203	0.027295180722926617	CM.0
1204	0.027373036818383892	CM.0
1205	0.02744121893461359	CM.0
1206	0.02750658393340759	CM.0
1207	0.02757449630683448	CM.0
1208	0.027648717977976578	CM.0
1209	0.02773191297093603	CM.0
1210	0.027825844976073502	CM.0
1211	0.02793087649551699	CM.0
1212	0.02804511387434684	CM.0
1213	0.028163977814830453	CM.0
1214	0.02828090223961724	CM.0
1215	0.02838944400764834	CM.0
1216	0.028486371980813607	CM.0
1217	0.028574332281761337	CM.0
1218	0.028662180936535185	CM.0
1219	0.028761928343768693	CM.0
1220	0.028883282356315022	CM.0
1221	0.029028681734241862	CM.0
1222	0.029191899413919975	CM.0
1223	0.02936125889766386	CM.0
1224	0.029525635935999862	CM.0
1225	0.02967980658906469	CM.0
1226	0.029826262915392095	CM.0
1227	0.029972769862681437	CM.0
1228	0.030127329459462053	CM.0
1229	0.03029351662435647	CM.0
1230	0.03046871330715449	CM.0
1231	0.030645907807968262	CM.0
1232	0.030817673321498255	CM.0
1233	0.03098001214418164	CM.0
1234	0.031134130007478084	CM.0
1235	0.03128529412795451	CM.0
1236	0.03143938085213729	CM.0
1237	0.03159904006838055	CM.0
1238	0.031761699287343056	CM.0
1239	0.03192054096092045	CM.0
1240	0.03206777278775436	CM.0
1241	0.03219821813196066	CM.0
1242	0.03231139126207752	CM.0
1243	0.03241148248908985	CM.0
1244	0.03250589147269937	CM.0
1245	0.032603301066920796	CM.0
1246	0.03271189910290168	CM.0
1247	0.032837951493073385	CM.0
1248	0.032984923902469813	CM.0
1249	0.03315331932239496	CM.0
1250	0.03334096398273713	CM.0
1251	0.03354318408760609	CM.0
1252	0.03375280114131542	CM.0
1253	0.033960641589703765	CM.0
1254	0.03415722811808497	CM.0
1255	0.03433537719712466	CM.0
1256	0.034492568277135115	CM.0
1257	0.03463195287663252	CM.0
1258	0.03476159335996152	CM.0
1259	0.03489229451330806	CM.0
1260	0.03503471201721756	CM.0
1261	0.0351964513006733	CM.0
1262	0.0353799950380647	CM.0
1263	0.03558233782718863	CM.0
1264	0.035796740804637864	CM.0
1265	0.03601605019801371	CM.0
1266	0.03623600777604339	CM.0
1267	0.03645669896139943	CM.0
1268	0.036681252941817843	CM.0
1269	0.03691260927141375	CM.0
1270	0.03715040382750016	CM.0
1271	0.03738990288519059	CM.0
1272	0.03762348216744526	CM.0
1273	0.03784357679622132	CM.0
1274	0.038045506075314324	CM.0
1275	0.03822905302371776	CM.0
1276	0.03839842752031778	CM.0
1277	0.038560900725393865	CM.0
1278	0.03872482181865411	CM.0
1279	0.03889775284295544	CM.0
1280	0.039085132459796744	CM.0
1281	0.03928949316886395	CM.0
1282	0.03951013644750136	CM.0
1283	0.03974337219932596	CM.0
1284	0.039983533279229946	CM.0
1285	0.04022463408003194	CM.0
1286	0.04046213340145407	CM.0
1287	0.04069426136907638	CM.0
1288	0.04092255084175446	CM.0
1289	0.041151323899123834	CM.0
1290	0.04138616252785629	CM.0
1291	0.04163182624298507	CM.0
1292	0.041890315754844115	CM.0
1293	0.04215976165840072	CM.0
1294	0.042434595089594115	CM.0
1295	0.04270702772334982	CM.0
1296	0.04296943138217664	CM.0
1297	0.043216893737997	CM.0
1298	0.043449066140743405	CM.0
1299	0.04367069080535644	CM.0
1300	0.04389078518883652	CM.0
1301	0.04412068877092657	CM.0
1302	0.04437110217587367	CM.0
1303	0.044648625082661215	CM.0
1304	0.04495302428473163	CM.0
1305	0.0452766937253623	CM.0
1306	0.04560709159527777	CM.0
1307	0.04593150705962809	CM.0
1308	0.04624204560960371	CM.0
1309	0.046538393544011715	CM.0
1310	0.046827107310616116	CM.0
1311	0.04711799917346862	CM.0
1312	0.04741959230862611	CM.0
1313	0.04773590346256085	CM.0
1314	0.04806578640660203	CM.0
1315	0.04840445187025573	CM.0
1316	0.04874575216837702	CM.0
1317	0.049083975397951216	CM.0
1318	0.049414865377153463	CM.0
1319	0.04973635254170372	CM.0
1320	0.05004928595329372	CM.0
1321	0.05035770700052039	CM.0
1322	0.05066797545107672	CM.0
1323	0.050986670585500216	CM.0
1324	0.05131803275987973	CM.0
1325	0.051662164141269146	CM.0
1326	0.0520150155513454	CM.0
1327	0.05237036018796318	CM.0
1328	0.052722892825770425	CM.0
1329	0.0530710032880394	CM.0
1330	0.05341805320930695	CM.0
1331	0.05377173339494679	CM.0
1332	0.054141712932883515	CM.0
1333	0.05453640413202767	CM.0
1334	0.05496025989141251	CM.0
1335	0.05541275757741012	CM.0
1336	0.05588901445421958	CM.0
1337	0.0563812201007679	CM.0
1338	0.056880400590942355	CM.0
1339	0.057378414637447264	CM.0
1340	0.05786982688517779	CM.0
1341	0.05835293144219597	CM.0
1342	0.058829364522663574	CM.0
1343	0.05930256157747403	CM.0
1344	0.05977619312393144	CM.0
1345	0.06025365309092026	CM.0
1346	0.06073857993623434	CM.0
1347	0.061235479766543296	CM.0
1348	0.061749625317895566	CM.0
1349	0.062286033646833695	CM.0
1350	0.06284786098531354	CM.0
1351	0.06343494891043129	CM.0
1352	0.06404333501090022	CM.0
1353	0.06466608038536449	CM.0
1354	0.06529519965674531	CM.0
1355	0.06592422058671006	CM.0
1356	0.06655061387125655	CM.0
1357	0.06717695438283179	CM.0
1358	0.06780991830473986	CM.0
1359	0.06845731623041497	CM.0
1360	0.06912459875993911	CM.0
1361	0.06981280511036846	CM.0
1362	0.07051917447242577	CM.0
1363	0.07123979352820266	CM.0
1364	0.07197213840443516	CM.0
1365	0.0727156632462637	CM.0
1366	0.07347051360963021	CM.0
1367	0.07423618211205275	CM.0
1368	0.07501174977470143	CM.0
1369	0.07579741092477801	CM.0
1370	0.07659527204565306	CM.0
1371	0.0774078844535669	CM.0
1372	0.07823542799751107	CM.0
1373	0.07907442808984735	CM.0
1374	0.07991995290083752	CM.0
1375	0.0807699694575851	CM.0
1376	0.08162824599265243	CM.0
1377	0.08250325264517976	CM.0
1378	0.08340386357536074	CM.0
1379	0.08433514236775656	CM.0
1380	0.08529698183774873	CM.0
1381	0.08628573573143676	CM.0
1382	0.08729689894435848	CM.0
1383	0.08832674982724789	CM.0
1384	0.08937196411284791	CM.0
1385	0.09042764439063342	CM.0
1386	0.0914855883593514	CM.0
1387	0.09253501082394683	CM.0
1388	0.09356618362681549	CM.0
1389	0.09457436419504796	CM.0
1390	0.09556000868344078	CM.0
1391	0.0965237055863532	CM.0
1392	0.09745887830228346	CM.0
1393	0.09834804794369234	CM.0
1394	0.09916666632857281	CM.0
1395	0.09989322182014058	CM.0
1396	0.10051941640442962	CM.0
1397	0.10105394606207047	CM.0
1398	0.10151845111201735	CM.0
1399	0.10193968947256903	CM.0
1400	0.10234260223922528	CM.0
1401	0.10274563285628148	CM.0
1402	0.10315753969887784	CM.0
1403	0.10357595496290911	CM.0
1404	0.10398931900089108	CM.0
1405	0.1043825782924169	CM.0
1406	0.10474384575900891	CM.0
1407	0.1050677489290473	CM.0
1408	0.10535361489314407	CM.0
1409	0.1056007066183638	CM.0
1410	0.10580459672498976	CM.0
1411	0.1059574136396487	CM.0
1412	0.10605184775156333	CM.0
1413	0.10608624591326	CM.0
1414	0.10606687475737313	CM.0
1415	0.10600452374108209	CM.0
1416	0.10590643420486368	CM.0
1417	0.10576898417832012	CM.0
1418	0.10557756053873334	CM.0
1419	0.10531537359573945	CM.0
1420	0.10497558291135912	CM.0
1421	0.10456762364363908	CM.0
1422	0.10411286481011135	CM.0
1423	0.10363326338790961	CM.0
1424	0.10314186312919676	CM.0
1425	0.10264128012961726	CM.0
1426	0.10212882862450129	CM.0
1427	0.1016022541538045	CM.0
1428	0.10106189885731949	CM.0
1429	0.10050998641553376	CM.0
1430	0.09994990923980368	CM.0
1431	0.09938644682326958	CM.0
1432	0.09882503550467414	CM.0
1433	0.09826831398773918	CM.0
1434	0.09771148004149037	CM.0
1435	0.09714113667104217	CM.0
1436	0.09654123737769867	CM.0
1437	0.09590386480342541	CM.0
1438	0.0952368485500321	CM.0
1439	0.09456119579671103	CM.0
1440	0.09389939608276159	CM.0
1441	0.09326347520868679	CM.0
1442	0.09265154453296541	CM.0
1443	0.09205376313482981	CM.0
1444	0.09146099994434927	CM.0
1445	0.09086896139485748	CM.0
1446	0.09027611388883648	CM.0
1447	0.08967917680824425	CM.0
1448	0.0890710421995452	CM.0
1449	0.0884431625569004	CM.0
1450	0.08779076680116715	CM.0
1451	0.08711717176087545	CM.0
1452	0.08643354517437633	CM.0
1453	0.0857524853918791	CM.0
1454	0.08507768087751381	CM.0
1455	0.08439638445085132	CM.0
1456	0.08368228398148105	CM.0
1457	0.08291017301778031	CM.0
1458	0.0820738854944585	CM.0
1459	0.08119419655998943	CM.0
1460	0.08030973166435315	CM.0
1461	0.07945678681196912	CM.0
1462	0.07865175628667559	CM.0
1463	0.07788647681852053	CM.0
1464	0.07713709684701593	CM.0
1465	0.07637935395837901	CM.0
1466	0.07560122645232388	CM.0
1467	0.07480692810437288	CM.0
1468	0.0740114871131748	CM.0
1469	0.0732301235385643	CM.0
1470	0.07246907086205413	CM.0
1471	0.07172302344708953	CM.0
1472	0.07097990327324374	CM.0
1473	0.07022897530082968	CM.0
1474	0.06946655003726891	CM.0
1475	0.06869593575824959	CM.0
1476	0.06792301726148924	CM.0
1477	0.06715171931250608	CM.0
1478	0.06638239819193797	CM.0
1479	0.06561284358870334	CM.0
1480	0.06483978078403091	CM.0
1481	0.06405976095259022	CM.0
1482	0.06326991137521602	CM.0
1483	0.06246893518680305	CM.0
1484	0.061657640267397784	CM.0
1485	0.06083817297405691	CM.0
1486	0.06001228556252432	CM.0
1487	0.059179899216251546	CM.0
1488	0.058339153259630794	CM.0
1489	0.05748843782019912	CM.0
1490	0.05662974682729534	CM.0
1491	0.05577110107986112	CM.0
1492	0.05492502785733494	CM.0
1493	0.05410197973245648	CM.0
1494	0.053301960256638796	CM.0
1495	0.05251091409532846	CM.0
1496	0.05170627977945691	CM.0
1497	0.05086907103280204	CM.0
1498	0.04999460170460797	CM.0
1499	0.04909565633687988	CM.0
1500	0.048197870895796815	CM.0
1501	0.0473308776648406	CM.0
1502	0.046518094381326286	CM.0
1503	0.04576661969583625	CM.0
1504	0.04506047902894911	CM.0
1505	0.04436310254977885	CM.0
1506	0.04363210922461977	CM.0
1507	0.04284040745495896	CM.0
1508	0.04199022372541465	CM.0
1509	0.041109758579185834	CM.0
1510	0.040235137370894444	CM.0
1511	0.03939151342452824	CM.0
1512	0.03858574475790542	CM.0
1513	0.03781166603144923	CM.0
1514	0.03705985413817007	CM.0
1515	0.03632414311893045	CM.0
1516	0.03560306464231133	CM.0
1517	0.03489805369646347	CM.0
1518	0.0342097432321584	CM.0
1519	0.03353338214373654	CM.0
1520	0.03285664227897746	CM.0
1521	0.03216363447025876	CM.0
1522	0.031443931237736984	CM.0
1523	0.030699175979282116	CM.0
1524	0.029940845671601823	CM.0
1525	0.029181213313938595	CM.0
1526	0.028426031820813928	CM.0
1527	0.027674814830400317	CM.0
1528	0.026926459337412882	CM.0
1529	0.026183199908513366	CM.0
1530	0.025448660493645865	CM.0
1531	0.024722599351171715	CM.0
1532	0.023999043394908916	CM.0
1533	0.023271726692587688	CM.0
1534	0.022543080947562383	CM.0
1535	0.021827519758054862	CM.0
1536	0.02114276229078141	CM.0
1537	0.02049354494262682	CM.0
1538	0.019861025336896633	CM.0
1539	0.01920880640624414	CM.0
1540	0.018503105925740244	CM.0
1541	0.017731993002698117	CM.0
1542	0.016909303487726568	CM.0
1543	0.01606234226551155	CM.0
1544	0.01521523190639279	CM.0
1545	0.014380365008709112	CM.0
1546	0.013560840108032	CM.0
1547	0.012757747568891706	CM.0
1548	0.0119752158904398	CM.0
1549	0.011221239802650542	CM.0
1550	0.010506496574873996	CM.0
1551	0.009843233949867627	CM.0
1552	0.009244462556006161	CM.0
1553	0.008723209575932828	CM.0
1554	0.008291450351123738	CM.0
1555	0.00795671685794679	CM.0
1556	0.007714329636799538	CM.0
1557	0.007538720650417217	CM.0
1558	0.007383817400681664	CM.0
1559	0.007199292368119741	CM.0
1560	0.006955516378063229	CM.0
1561	0.006659157896236957	CM.0
1562	0.006346763185253953	CM.0
1563	0.00606146517181934	CM.0
1564	0.005830811874919019	CM.0
1565	0.005659515204945034	CM.0
1566	0.005535957103119235	CM.0
1567	0.005441943446224624	CM.0
1568	0.005358706326775366	CM.0
1569	0.005270637235846944	CM.0
1570	0.005170532738181162	CM.0
1571	0.005064608380009036	CM.0
1572	0.004970642197867657	CM.0
1573	0.004906345238297231	CM.0
1574	0.0048749611210143085	CM.0
1575	0.0048604311305058875	CM.0
1576	0.004838047122657101	CM.0
1577	0.004793012224739734	CM.0
1578	0.0047316409060353965	CM.0
1579	0.004676174350116467	CM.0
1580	0.004648431440432015	CM.0
1581	0.0046559625667379825	CM.0
1582	0.00468999774212907	CM.0
1583	0.004733378773798227	CM.0
1584	0.004770076595882119	CM.0
1585	0.004789985224495507	CM.0
1586	0.004788558202324253	CM.0
1587	0.004764470636165953	CM.0
1588	0.004718230555504313	CM.0
1589	0.0046523430072382774	CM.0
1590	0.004571742435701137	CM.0
1591	0.004483133286261777	CM.0
1592	0.004393135376281224	CM.0
1593	0.004306252404077142	CM.0
1594	0.004223897805479082	CM.0
1595	0.004145140434121739	CM.0
1596	0.0040687096479442185	CM.0
1597	0.003994784482452233	CM.0
1598	0.003925261148645233	CM.0
1599	0.003862550557516305	CM.0
1600	0.0038081376604166568	CM.0
1601	0.003762118474283571	CM.0
1602	0.003723955707409519	CM.0
1603	0.0036935821553651235	CM.0
1604	0.003671566530688548	CM.0
1605	0.0036578388535202823	CM.0
1606	0.003649962308544927	CM.0
1607	0.0036427618345359278	CM.0
1608	0.0036303528401064825	CM.0
1609	0.003609804166172165	CM.0
1610	0.0035842775891035622	CM.0
1611	0.0035633647538499506	CM.0
1612	0.003559244573924647	CM.0
1613	0.0035790408563412847	CM.0
1614	0.003616683074740069	CM.0
1615	0.003650424364399607	CM.0
1616	0.0036510690407760968	CM.0
1617	0.0035986328942719838	CM.0
1618	0.0034965907997035707	CM.0
1619	0.0033722022759767583	CM.0
1620	0.0032612833214543478	CM.0
1621	0.0031881915429809848	CM.0
1622	0.0031555322513687513	CM.0
1623	0.0031494945677556906	CM.0
1624	0.003153725579831566	CM.0
1625	0.0031592936579218547	CM.0
1626	0.0031644176341733294	CM.0
1627	0.0031680034655335084	CM.0
1628	0.003165770200019069	CM.0
1629	0.0031535455703424337	CM.0
1630	0.00313413049041455	CM.0
1631	0.0031197879388200622	CM.0
1632	0.003125787410780302	CM.0
1633	0.003158614131593196	CM.0
1634	0.003208305459422754	CM.0
1635	0.0032522878303827135	CM.0
1636	0.0032689232209340453	CM.0
1637	0.0032505720816123906	CM.0
1638	0.003206467841187036	CM.0
1639	0.003154823001509443	CM.0
1640	0.0031123886127811355	CM.0
1641	0.0030895793083553155	CM.0
1642	0.0030912613180893913	CM.0
1643	0.0031172058822846044	CM.0
1644	0.0031591891555726257	CM.0
1645	0.00319955009845674	CM.0
1646	0.0032183698168193487	CM.0
1647	0.0032087839199846976	CM.0
1648	0.0031887434002408586	CM.0
1649	0.00319504571118843	CM.0
1650	0.0032578849371988038	CM.0
1651	0.0033729151223796557	CM.0
1652	0.003494947501394197	CM.0
1653	0.0035627847736091917	CM.0
1654	0.0035386286984089186	CM.0
1655	0.003432047598052667	CM.0
1656	0.0032913519069626106	CM.0
1657	0.0031720497757419946	CM.0
1658	0.0031075872273875656	CM.0
1659	0.0030999374098919126	CM.0
1660	0.003128528737875309	CM.0
1661	0.0031652929353069344	CM.0
1662	0.0031869305264080987	CM.0
1663	0.0031827100640656036	CM.0
1664	0.0031578757206644995	CM.0
1665	0.0031305703492919574	CM.0
1666	0.00312116801503131	CM.0
1667	0.003138981447187288	CM.0
1668	0.003175936283184139	CM.0
1669	0.003213024725818355	CM.0
1670	0.0032349616295282244	CM.0
1671	0.0032409033413836885	CM.0
1672	0.003242075503247426	CM.0
1673	0.003248706792399539	CM.0
1674	0.0032582643622936485	CM.0
1675	0.0032557036322007436	CM.0
1676	0.0032256798082039625	CM.0
1677	0.0031666334377904136	CM.0
1678	0.0030961621885503155	CM.0
1679	0.0030447798656107524	CM.0
1680	0.0030423927810662686	CM.0
1681	0.00310356945714289	CM.0
1682	0.003217062639782829	CM.0
1683	0.0033456852791349983	CM.0
1684	0.003440824320034689	CM.0
1685	0.0034667105824702157	CM.0
1686	0.003419109621549822	CM.0
1687	0.0033243969537691664	CM.0
1688	0.0032203249095096474	CM.0
1689	0.0031349394402779025	CM.0
1690	0.003079407476023723	CM.0
1691	0.003054975787267931	CM.0
1692	0.0030611696164574327	CM.0
1693	0.0030954084962195247	CM.0
1694	0.003147947149432586	CM.0
1695	0.0032029830398038204	CM.0
1696	0.0032484495959816933	CM.0
1697	0.0032840156700124946	CM.0
1698	0.003316466362865443	CM.0
1699	0.0033463840699441277	CM.0
1700	0.0033621359728946178	CM.0
1701	0.003349979071427282	CM.0
1702	0.0033099494140177363	CM.0
1703	0.0032595637570420957	CM.0
1704	0.003220767174292298	CM.0
1705	0.003203541361175982	CM.0
1706	0.003201493581285667	CM.0
1707	0.0032009429229378217	CM.0
1708	0.0031929137203032774	CM.0
1709	0.0031784138721102327	CM.0
1710	0.0031662128520784172	CM.0
1711	0.0031679111479706486	CM.0
1712	0.00319382272395443	CM.0
1713	0.003249514709571027	CM.0
1714	0.003331774334331461	CM.0
1715	0.0034252987430492075	CM.0
1716	0.0035042878376888784	CM.0
1717	0.0035418126890663605	CM.0
1718	0.0035236603706807444	CM.0
1719	0.0034575879698445595	CM.0
1720	0.003370109028715179	CM.0
1721	0.0032918567119587187	CM.0
1722	0.003241830008564042	CM.0
1723	0.0032214060003868793	CM.0
1724	0.0032202697902877133	CM.0
1725	0.003227129470372944	CM.0
1726	0.003236623286811179	CM.0
1727	0.003249768880940836	CM.0
1728	0.003271152108312898	CM.0
1729	0.003306125038776272	CM.0
1730	0.0033576731496190258	CM.0
1731	0.003421712676640048	CM.0
1732	0.003483603163636926	CM.0
1733	0.0035220322357193317	CM.0
1734	0.0035220758117518207	CM.0
1735	0.0034889407731275596	CM.0
1736	0.003449089579353812	CM.0
1737	0.003434233288052386	CM.0
1738	0.0034594033829932237	CM.0
1739	0.003513003153856438	CM.0
1740	0.0035665815638893355	CM.0
1741	0.003595100916478058	CM.0
1742	0.003591460056045207	CM.0
1743	0.0035667904995089327	CM.0
1744	0.0035405196004546	CM.0
1745	0.0035296221104221485	CM.0
1746	0.003542785008797511	CM.0
1747	0.003579142690821553	CM.0
1748	0.0036290962748389026	CM.0
1749	0.0036765030913596015	CM.0
1750	0.0037033604403196377	CM.0
1751	0.0036970706484324503	CM.0
1752	0.0036570259090292915	CM.0
1753	0.0035955383886476008	CM.0
1754	0.0035313143274159284	CM.0
1755	0.0034796744915024944	CM.0
1756	0.003446632092417669	CM.0
1757	0.003430340151762334	CM.0
1758	0.003426583778806178	CM.0
1759	0.003432084838054297	CM.0
1760	0.0034434656693819368	CM.0
1761	0.003455579050791111	CM.0
1762	0.0034632495264791483	CM.0
1763	0.003465148454978138	CM.0
1764	0.00346468100013801	CM.0
1765	0.0034656850452409772	CM.0
1766	0.0034672145493595454	CM.0
1767	0.0034637071391625876	CM.0
1768	0.003451216622107808	CM.0
1769	0.0034331011815128256	CM.0
1770	0.0034183515423357735	CM.0
1771	0.00341364928096795	CM.0
1772	0.0034174913802865158	CM.0
1773	0.003422764496198093	CM.0
1774	0.0034250901783898936	CM.0
1775	0.0034283260166370726	CM.0
1776	0.0034420061995368827	CM.0
1777	0.003473749077474295	CM.0
1778	0.0035239063952155264	CM.0
1779	0.0035868466928532143	CM.0
1780	0.0036572615898022793	CM.0
1781	0.003736073744523314	CM.0
1782	0.003831254594040016	CM.0
1783	0.0039531401317435075	CM.0
1784	0.0041083382960231	CM.0
1785	0.004297310646052565	CM.0
1786	0.004517164562176979	CM.0
1787	0.004766214423483665	CM.0
1788	0.005044991423665126	CM.0
1789	0.005351487344896162	CM.0
1790	0.005674133301674714	CM.0
1791	0.00598939270746038	CM.0
1792	0.006268198424214571	CM.0
1793	0.0064881574589152795	CM.0
1794	0.006642898555618723	CM.0
1795	0.006741613558868831	CM.0
1796	0.006799250088343829	CM.0
1797	0.0068243533544737525	CM.0
1798	0.006812380998219812	CM.0
1799	0.006747948886926742	CM.0
1800	0.006613854331499772	CM.0
1801	0.006401296556270957	CM.0
1802	0.006115787914809564	CM.0
1803	0.005776351533713837	CM.0
1804	0.0054094649975282355	CM.0
1805	0.0050412779590103375	CM.0
1806	0.004691457028924627	CM.0
1807	0.004370579182484605	CM.0
1808	0.004081126709114207	CM.0
1809	0.0038208260670835274	CM.0
1810	0.003586896102583649	CM.0
1811	0.003379772423246146	CM.0
1812	0.0032043605874409777	CM.0
1813	0.003067260226127976	CM.0
1814	0.0029709940920711955	CM.0
1815	0.002909275793867505	CM.0
1816	0.0028674414453366054	CM.0
1817	0.002828755830419175	CM.0
1818	0.0027832145585419948	CM.0
1819	0.002733656737464181	CM.0
1820	0.00269534168123824	CM.0
1821	0.0026886713808504433	CM.0
1822	0.002728516627049438	CM.0
1823	0.0028157520322387415	CM.0
1824	0.0029358103131838405	CM.0
1825	0.003064950703786302	CM.0
1826	0.0031797992950364264	CM.0
1827	0.0032639920069117076	CM.0
1828	0.0033092100032434584	CM.0
1829	0.003313159540856212	CM.0
1830	0.003278966461998949	CM.0
1831	0.0032172242300050873	CM.0
1832	0.0031471710466674796	CM.0
1833	0.0030927473784540718	CM.0
1834	0.003073691085069466	CM.0
1835	0.0030966426880849078	CM.0
1836	0.003151824448713307	CM.0
1837	0.003217306225396092	CM.0
1838	0.003268273382095413	CM.0
1839	0.0032859705359424528	CM.0
1840	0.0032616305090343543	CM.0
1841	0.0031944451654192093	CM.0
1842	0.003087279349131304	CM.0
1843	0.002945642521424468	CM.0
1844	0.0027816628101699223	CM.0
1845	0.0026180166821844052	CM.0
1846	0.0024844671951475533	CM.0
1847	0.0024058863120688103	CM.0
1848	0.0023895624864728694	CM.0
1849	0.002421594768127956	CM.0
1850	0.0024750417147407474	CM.0
1851	0.0025233776512098008	CM.0
1852	0.0025501221428543396	CM.0
1853	0.0025507414808315504	CM.0
1854	0.0025298179564438358	CM.0
1855	0.0024982149914789696	CM.0
1856	0.0024713794639054255	CM.0
1857	0.002466362928674932	CM.0
1858	0.0024957944723967285	CM.0
1859	0.002561084687619935	CM.0
1860	0.0026500701429320317	CM.0
1861	0.002742325851999179	CM.0
1862	0.0028195735317685638	CM.0
1863	0.0028742235294216658	CM.0
1864	0.002910119441297561	CM.0
1865	0.0029353127398546834	CM.0
1866	0.0029528153063116958	CM.0
1867	0.0029569450925194755	CM.0
1868	0.0029384720920845294	CM.0
1869	0.0028945887057118744	CM.0
1870	0.002835578927347789	CM.0
1871	0.00278239434974043	CM.0
1872	0.00275634716976685	CM.0
1873	0.002768253223102447	CM.0
1874	0.002814550633936489	CM.0
1875	0.0028818565232480234	CM.0
1876	0.0029547321892264434	CM.0
1877	0.0030205279714898385	CM.0
1878	0.0030701094321174908	CM.0
1879	0.0030979478352483845	CM.0
1880	0.0031044822346064944	CM.0
1881	0.0030990126478433484	CM.0
1882	0.003098386836375802	CM.0
1883	0.0031194437286483512	CM.0
1884	0.0031692192598473615	CM.0
1885	0.0032398414413545937	CM.0
1886	0.0033115819233913556	CM.0
1887	0.0033612489099933765	CM.0
1888	0.0033702513309465058	CM.0
1889	0.0033293288481907714	CM.0
1890	0.0032409617130928292	CM.0
1891	0.0031208139369967927	CM.0
1892	0.0029967179289428552	CM.0
1893	0.002902394509708396	CM.0
1894	0.0028658163261901792	CM.0
1895	0.0028967734042796177	CM.0
1896	0.0029807177484910173	CM.0
1897	0.0030836068199061395	CM.0
1898	0.003166327905431975	CM.0
1899	0.0032016991444727746	CM.0
1900	0.003185575722117324	CM.0
1901	0.003136755877566663	CM.0
1902	0.0030862026614060034	CM.0
1903	0.0030612707635469267	CM.0
1904	0.00307269950107715	CM.0
1905	0.0031106139000979353	CM.0
1906	0.003151146403085175	CM.0
1907	0.0031695273792112857	CM.0
1908	0.003152275122431535	CM.0
1909	0.0031025607433068335	CM.0
1910	0.003037450484951614	CM.0
1911	0.002980239612065027	CM.0
1912	0.002952764578974785	CM.0
1913	0.0029708623774336515	CM.0
1914	0.003042854564725756	CM.0
1915	0.0031687813750511428	CM.0
1916	0.003338925869688116	CM.0
1917	0.0035331338314914945	CM.0
1918	0.0037239194896440944	CM.0
1919	0.003883838671333276	CM.0
1920	0.003993566998187495	CM.0
1921	0.004046095030012917	CM.0
1922	0.004045281616119063	CM.0
1923	0.00400068443898996	CM.0
1924	0.003922442545530235	CM.0
1925	0.0038194117316950405	CM.0
1926	0.003701303217714747	CM.0
1927	0.0035824889523907236	CM.0
1928	0.003483182800798448	CM.0
1929	0.003424461950483161	CM.0
1930	0.003417549130629591	CM.0
1931	0.00345322911463197	CM.0
1932	0.0034997799581298564	CM.0
1933	0.003513507105198946	CM.0
1934	0.003457103741374968	CM.0
1935	0.0033149496993883443	CM.0
1936	0.003096198192089084	CM.0
1937	0.002824900827878684	CM.0
1938	0.0025253608928898844	CM.0
1939	0.002213423405609518	CM.0
1940	0.0018986341602926053	CM.0
1941	0.0015933254571098687	CM.0
1942	0.0013196842252621282	CM.0
1943	0.0011076174460431104	CM.0
1944	9.828973486529623e-4	CM.0
1945	9.523480466199323e-4	CM.0
1946	9.959159226851574e-4	CM.0
1947	0.00107174137280012	CM.0
1948	0.0011322953367755	CM.0
1949	0.0011429504620525336	CM.0
1950	0.0010932189525081851	CM.0
1951	9.960198693626365e-4	CM.0
1952	8.782410756990947e-4	CM.0
1953	7.702385040780323e-4	CM.0
1954	6.996694688693218e-4	CM.0
1955	6.893368794966357e-4	CM.0
1956	7.547588675016533e-4	CM.0
1957	8.980219464659808e-4	CM.0
1958	0.001099632691495215	CM.0
1959	0.0013150576615691915	CM.0
1960	0.0014821500172707402	CM.0
1961	0.0015395900075911122	CM.0
1962	0.0014497004779924372	CM.0
1963	0.0012157788235113293	CM.0
1964	8.860422643118641e-4	CM.0
1965	5.424162704380214e-4	CM.0
1966	2.784562292399411e-4	CM.0
1967	1.7345095185679858e-4	CM.0
1968	2.7042659025724135e-4	CM.0
1969	5.65297297370846e-4	CM.0
1970	0.0010112126108389342	CM.0
1971	0.0015362672951963214	CM.0
1972	0.002066675475281268	CM.0
1973	0.002544808140212994	CM.0
1974	0.002935543454165926	CM.0
1975	0.00322322342735892	CM.0
1976	0.003406704740510186	CM.0
1977	0.0034968074901873076	CM.0
1978	0.0035143765838691167	CM.0
1979	0.0034857783966564127	CM.0
1980	0.0034363480579619812	CM.0
1981	0.0033856931867891765	CM.0
1982	0.003347496116651706	CM.0
1983	0.003331486764085796	CM.0
1984	0.0033423074454095036	CM.0
1985	0.0033736501093527566	CM.0
1986	0.003403301568547192	CM.0
1987	0.0033971147908997395	CM.0
1988	0.0033233595936696834	CM.0
1989	0.00316886748872684	CM.0
1990	0.0029446523409262706	CM.0
1991	0.002676178367217579	CM.0
1992	0.002386564433026814	CM.0
1993	0.0020873252120788173	CM.0
1994	0.0017841045066494064	CM.0
1995	0.0014910654490423707	CM.0
1996	0.001239968056887638	CM.0
1997	0.0010744310834506655	CM.0
1998	0.001031754091420858	CM.0
1999	0.0011243880374255041	CM.0
2000	0.001333355069808792	CM.0
2001	0.001616802466547147	CM.0
2002	0.001926671926007333	CM.0
2003	0.002223232679065364	CM.0
2004	0.0024809120820651143	CM.0
2005	0.002684716832121478	CM.0
2006	0.002821591285956818	CM.0
2007	0.0028739457181326637	CM.0
2008	0.0028218412546923343	CM.0
2009	0.0026554870565795637	CM.0
2010	0.002392457062941655	CM.0
2011	0.0020878230844087967	CM.0
2012	0.001825205898599993	CM.0
2013	0.0016865418477375119	CM.0
2014	0.0017142045688430998	CM.0
2015	0.0018882194472455063	CM.0
2016	0.0021342950436692935	CM.0
2017	0.002359524676815012	CM.0
2018	0.0024955984142228478	CM.0
2019	0.0025262137526321253	CM.0
2020	0.002486864852387501	CM.0
2021	0.0024409649090055725	CM.0
2022	0.0024461585888337044	CM.0
2023	0.002526404574990853	CM.0
2024	0.0026613071073416372	CM.0
2025	0.0027967823080389444	CM.0
2026	0.002871991946779809	CM.0
2027	0.0028489826934856646	CM.0
2028	0.002729084621649126	CM.0
2029	0.0025477267677948973	CM.0
2030	0.002352765119025781	CM.0
2031	0.0021811302355494245	CM.0
2032	0.0020477110740221094	CM.0
2033	0.0019500619532295555	CM.0
2034	0.0018813658576692337	CM.0
2035	0.0018406160655568844	CM.0
2036	0.0018340855500553564	CM.0
2037	0.0018699205600178608	CM.0
2038	0.001951778037680419	CM.0
2039	0.0020760752744638043	CM.0
2040	0.002233543691605803	CM.0
2041	0.002413076814936634	CM.0
2042	0.0026056479206130797	CM.0
2043	0.0028071590538854396	CM.0
2044	0.0030195972207914274	CM.0
2045	0.0032494245563021154	CM.0
2046	0.0035022122228573066	CM.0
2047	0.00377451910402048	CM.0
2048	0.0040471446956126134	CM.0
2049	0.004285294401145398	CM.0
2050	0.004448442692180218	CM.0
2051	0.004506667589388567	CM.0
2052	0.00445498172013882	CM.0
2053	0.004316873157358879	CM.0
2054	0.004134346258432768	CM.0
2055	0.0039506647227508926	CM.0
2056	0.0037966074679628113	CM.0
2057	0.003687478822015436	CM.0
2058	0.003629710993070582	CM.0
2059	0.003629287526364179	CM.0
2060	0.0036939240122177922	CM.0
2061	0.0038269416662807714	CM.0
2062	0.004018435074851467	CM.0
2063	0.0042423851904147625	CM.0
2064	0.004464035337989357	CM.0
2065	0.004653604102620292	CM.0
2066	0.004796961283619678	CM.0
2067	0.004895806194881122	CM.0
2068	0.004958167680711636	CM.0
2069	0.00498789483087443	CM.0
2070	0.0049818497838510535	CM.0
2071	0.004935635912900147	CM.0
2072	0.004850742380141213	CM.0
2073	0.004735663488213115	CM.0
2074	0.004600604650177694	CM.0
2075	0.0044521725473725	CM.0
2076	0.00429401418851482	CM.0
2077	0.0041324451187904	CM.0
2078	0.00398011750078129	CM.0
2079	0.003852167534947744	CM.0
2080	0.0037568988412104787	CM.0
2081	0.0036893661839648394	CM.0
2082	0.003634798941684992	CM.0
2083	0.003580594511224054	CM.0
2084	0.003527935151473995	CM.0
2085	0.0034937246063675206	CM.0
2086	0.00350075564020454	CM.0
2087	0.0035625133278686435	CM.0
2088	0.003672127694520231	CM.0
2089	0.003801574825698888	CM.0
2090	0.00391100134406536	CM.0
2091	0.003963410493371284	CM.0
2092	0.003938804719829144	CM.0
2093	0.003842749952264862	CM.0
2094	0.0037055608013179487	CM.0
2095	0.0035709400400695934	CM.0
2096	0.0034776283035109733	CM.0
2097	0.003442103420903165	CM.0
2098	0.0034515178153293555	CM.0
2099	0.003472006442731588	CM.0
2100	0.0034690627278582678	CM.0
2101	0.0034289839136344077	CM.0
2102	0.0033692530633627465	CM.0
2103	0.0033319088876407367	CM.0
2104	0.0033632887780450857	CM.0
2105	0.0034908488457124163	CM.0
2106	0.003709281999678989	CM.0
2107	0.00398260960886195	CM.0
2108	0.004259227649700497	CM.0
2109	0.0044901441599212435	CM.0
2110	0.004642112526093749	CM.0
2111	0.0047037246204982	CM.0
2112	0.004686050736285207	CM.0
2113	0.004618078130846597	CM.0
2114	0.004535597947150085	CM.0
2115	0.0044643927734445915	CM.0
2116	0.004403790241011948	CM.0
2117	0.0043200709445207	CM.0
2118	0.004156407492740213	CM.0
2119	0.0038575426266581492	CM.0
2120	0.003398521939867198	CM.0
2121	0.002803477895714423	CM.0
2122	0.002145573432534493	CM.0
2123	0.0015288697810155686	CM.0
2124	0.0010596684693796356	CM.0
2125	8.16648614193392e-4	CM.0
2126	8.284700811640473e-4	CM.0
2127	0.0010652541624856272	CM.0
2128	0.001446737248297603	CM.0
2129	0.001865995622635305	CM.0
2130	0.0022224773430249726	CM.0
2131	0.002452292808385461	CM.0
2132	0.0025430302986825214	CM.0
2133	0.0025277085394229126	CM.0
2134	0.0024626854937256906	CM.0
2135	0.0024005970987727217	CM.0
2136	0.002369324046671121	CM.0
2137	0.0023636017725295454	CM.0
2138	0.002350926398754687	CM.0
2139	0.0022894147103962575	CM.0
2140	0.0021511802399605106	CM.0
2141	0.001941079724800964	CM.0
2142	0.0017008588135375355	CM.0
2143	0.001495499494659767	CM.0
2144	0.0013891243569728196	CM.0
2145	0.001423705037330865	CM.0
2146	0.0016095440658052199	CM.0
2147	0.0019271038193823462	CM.0
2148	0.002334576778893715	CM.0
2149	0.0027772911067820098	CM.0
2150	0.0031991434739400432	CM.0
2151	0.0035569868147889323	CM.0
2152	0.0038341582898246997	CM.0
2153	0.00404398079177869	CM.0
2154	0.004216213983781836	CM.0
2155	0.004370334195039457	CM.0
2156	0.004491057520612454	CM.0
2157	0.004523841868127635	CM.0
2158	0.004397427669796393	CM.0
2159	0.004062566844909035	CM.0
2160	0.0035234006438219397	CM.0
2161	0.0028409516276537896	CM.0
2162	0.0021071415765742067	CM.0
2163	0.0014091771127880438	CM.0
2164	8.093262308859622e-4	CM.0
2165	3.492175000772667e-4	CM.0
2166	6.612097913750482e-5	CM.0
2167	0	CM.0
2168	1.798357040572133e-4	CM.0
2169	5.9671950019018e-4	CM.0
2170	0.0011844769479505395	CM.0
2171	0.0018258123027136853	CM.0
2172	0.0023858637089301865	CM.0
2173	0.0027585199463833537	CM.0
2174	0.002903674316035741	CM.0
2175	0.002857498604663746	CM.0
2176	0.0027111921301276615	CM.0
2177	0.002569992471911642	CM.0
2178	0.0025125646030949318	CM.0
2179	0.0025669807160269963	CM.0
2180	0.002709129406667618	CM.0
2181	0.002879992399732273	CM.0
2182	0.003013684898871343	CM.0
2183	0.0030674078069192878	CM.0
2184	0.0030438343913557417	CM.0
2185	0.0029963285951137026	CM.0
2186	0.0030118464985963954	CM.0
2187	0.0031759475615314205	CM.0
2188	0.003534190511232514	CM.0
2189	0.004067370695513052	CM.0
2190	0.004691136733684553	CM.0
2191	0.005278879718696613	CM.0
2192	0.005698922860153985	CM.0
2193	0.005854441225883774	CM.0
2194	0.005714287238325535	CM.0
2195	0.005324271487771673	CM.0
2196	0.004792467613770402	CM.0
2197	0.004250905901120868	CM.0
2198	0.003809162622766031	CM.0
2199	0.003523106236068315	CM.0
2200	0.0033935504922120996	CM.0
2201	0.003389256381415901	CM.0
2202	0.0034738145952593214	CM.0
2203	0.0036182226393277088	CM.0
2204	0.003796443091526794	CM.0
2205	0.003974975891640078	CM.0
2206	0.004108294468658804	CM.0
2207	0.004143472015122939	CM.0
2208	0.004031763225484915	CM.0
2209	0.003746125217260924	CM.0
2210	0.00330272821082136	CM.0
2211	0.0027761683163445407	CM.0
2212	0.002292113730669891	CM.0
2213	0.001989536229215357	CM.0
2214	0.0019652161987936782	CM.0
2215	0.0022300540803750204	CM.0
2216	0.002703553572790977	CM.0
2217	0.0032491182834480277	CM.0
2218	0.0037283336818022426	CM.0
2219	0.004046448272459732	CM.0
2220	0.004172652133685763	CM.0
2221	0.004134388264913025	CM.0
2222	0.003995295106394671	CM.0
2223	0.0038288106556628324	CM.0
2224	0.003696931305276043	CM.0
2225	0.0036397576305626667	CM.0
2226	0.0036759773038436278	CM.0
2227	0.003808174772864925	CM.0
2228	0.004025457527645676	CM.0
2229	0.004301809944635711	CM.0
2230	0.004595785267642674	CM.0
2231	0.004858040525229293	CM.0
2232	0.005046720582603586	CM.0
2233	0.005142563024211614	CM.0
2234	0.005153656276983136	CM.0
2235	0.005106740843760384	CM.0
2236	0.005031415285088412	CM.0
2237	0.004946996693327244	CM.0
2238	0.004857890625876043	CM.0
2239	0.00475728394452387	CM.0
2240	0.004635210857550549	CM.0
2241	0.004486416806686523	CM.0
2242	0.004314694847770946	CM.0
2243	0.00413254178704587	CM.0
2244	0.003957775579998057	CM.0
2245	0.0038106268946744	CM.0
2246	0.0037134125272788284	CM.0
2247	0.003690594154500501	CM.0
2248	0.0037643516780618506	CM.0
2249	0.003944418716044652	CM.0
2250	0.0042187124183746035	CM.0
2251	0.004553577416223917	CM.0
2252	0.004904260691628213	CM.0
2253	0.005227277982516238	CM.0
2254	0.005488078055249359	CM.0
2255	0.005665118344694799	CM.0
2256	0.005753147109548123	CM.0
2257	0.005764074888444413	CM.0
2258	0.005722064314772891	CM.0
2259	0.005653364335810125	CM.0
2260	0.005576226874154836	CM.0
2261	0.0054968455961536666	CM.0
2262	0.005412990491384987	CM.0
2263	0.005321756019895214	CM.0
2264	0.00522587186403435	CM.0
2265	0.0051348669128714	CM.0
2266	0.005060790563019474	CM.0
2267	0.005011272722725141	CM.0
2268	0.00498434459279213	CM.0
2269	0.004968694073581436	CM.0
2270	0.004949733976317292	CM.0
2271	0.004917817429681746	CM.0
2272	0.004873161259930982	CM.0
2273	0.004824167826592566	CM.0
2274	0.004780709635784845	CM.0
2275	0.00474814140564658	CM.0
2276	0.004727397314131428	CM.0
2277	0.0047208129099384445	CM.0
2278	0.004737321650763869	CM.0
2279	0.004790846241547741	CM.0
2280	0.004892214660355161	CM.0
2281	0.00504118712352239	CM.0
2282	0.0052253307822481875	CM.0
2283	0.005426846147765963	CM.0
2284	0.005632112462097684	CM.0
2285	0.005836996893602426	CM.0
2286	0.006044916236721701	CM.0
2287	0.00626015161442352	CM.0
2288	0.006481448903343794	CM.0
2289	0.0066997067589453195	CM.0
2290	0.006900502120604604	CM.0
2291	0.007069428163927281	CM.0
2292	0.0071972427690530525	CM.0
2293	0.0072829939541848784	CM.0
2294	0.007334814810651511	CM.0
2295	0.007367864342267218	CM.0
2296	0.0073981630215477065	CM.0
2297	0.007433100757335001	CM.0
2298	0.007463694370972847	CM.0
2299	0.007465351293229822	CM.0
2300	0.007409710009842255	CM.0
2301	0.007282312374197231	CM.0
2302	0.007095220620506404	CM.0
2303	0.006885289042675716	CM.0
2304	0.006697921808662652	CM.0
2305	0.006566782341577122	CM.0
2306	0.006502947932505378	CM.0
2307	0.006498568077747636	CM.0
2308	0.006538269478034959	CM.0
2309	0.006608563552651058	CM.0
2310	0.006701637505569365	CM.0
2311	0.006814739860968848	CM.0
2312	0.0069463868259592365	CM.0
2313	0.007091973777154972	CM.0
2314	0.0072442356772684496	CM.0
2315	0.007400428350873259	CM.0
2316	0.007569024451368379	CM.0
2317	0.00776705009136415	CM.0
2318	0.008010253198052255	CM.0
2319	0.008308683297593227	CM.0
2320	0.008673753943831216	CM.0
2321	0.009124390284447956	CM.0
2322	0.009674944657468796	CM.0
2323	0.010308633290692655	CM.0
2324	0.010962123197103131	CM.0
2325	0.01153874582429308	CM.0
2326	0.011941181539940799	CM.0
2327	0.012103722507289626	CM.0
2328	0.0120118569375237	CM.0
2329	0.011702945372031889	CM.0
2330	0.011247275575051837	CM.0
2331	0.010721999048436532	CM.0
2332	0.01019527676649785	CM.0
2333	0.009722762406175102	CM.0
2334	0.009346375673709698	CM.0
2335	0.009093272768519702	CM.0
2336	0.008979214457040178	CM.0
2337	0.009010797152427322	CM.0
2338	0.0091791833928379	CM.0
2339	0.009455126825232859	CM.0
2340	0.009801068641800897	CM.0
2341	0.010192784684516846	CM.0
2342	0.010618958402585406	CM.0
2343	0.011039295516364884	CM.0
2344	0.01133204389403558	CM.0
2345	0.011305024546601155	CM.0
2346	0.010814717272646802	CM.0
2347	0.009927547444622495	CM.0
2348	0.008970550446807514	CM.0
2349	0.008378937096147362	CM.0
2350	0.00843174136744018	CM.0
2351	0.009086970849863901	CM.0
2352	0.010041099930547852	CM.0
2353	0.010934479644635798	CM.0
2354	0.011524543856870002	CM.0
2355	0.011729266752150266	CM.0
2356	0.011577281931682292	CM.0
2357	0.0111498152009375	CM.0
2358	0.010555526877403265	CM.0
2359	0.009920577856843424	CM.0
2360	0.009361958870644905	CM.0
2361	0.008944129006281649	CM.0
2362	0.008656416078038399	CM.0
2363	0.008442241161373787	CM.0
2364	0.008258018921271603	CM.0
2365	0.00810252513949938	CM.0
2366	0.007991089041015236	CM.0
2367	0.007915997591912827	CM.0
2368	0.007847544172257576	CM.0
2369	0.007771680097173533	CM.0
2370	0.007709514198941281	CM.0
2371	0.007688326400726588	CM.0
2372	0.007697882127705148	CM.0
2373	0.007685096329060738	CM.0
2374	0.00759504120348415	CM.0
2375	0.007417174765861297	CM.0
2376	0.007195017081785957	CM.0
2377	0.006994796104133244	CM.0
2378	0.006862348070856016	CM.0
2379	0.00680163832120981	CM.0
2380	0.006785100985574212	CM.0
2381	0.006779809910068589	CM.0
2382	0.006767121354637952	CM.0
2383	0.006745768722880055	CM.0
2384	0.006722229206297802	CM.0
2385	0.0066976651122135	CM.0
2386	0.006660009322545965	CM.0
2387	0.0065860119331570335	CM.0
2388	0.006452154616073686	CM.0
2389	0.006247901520342391	CM.0
2390	0.005983335188879398	CM.0
2391	0.005686677458934983	CM.0
2392	0.005393351465204564	CM.0
2393	0.005133140203957883	CM.0
2394	0.004922494472407987	CM.0
2395	0.004765419761973816	CM.0
2396	0.004660914414973668	CM.0
2397	0.004610221379187421	CM.0
2398	0.004617166716597657	CM.0
[truncated: 5,203 more rows]
