# Supplementary material for: Eocene Shark Teeth From Peninsular Antarctica: Windows to Habitat Use and Paleoceanography
Source: Paleoceanogr Paleoclimatol. Author manuscript; Available in PMC 2025 Nov 18. (PMC7618383; doi:10.1029/2024PA004965)
Supplement: S15 [file EMS209679-supplement-S15.csv]

wavenumber	absorbance	file_name
400	0.6474687804126895	FAP.0
401	0.647472379595417	FAP.0
402	0.6474734574141422	FAP.0
403	0.6474711586065149	FAP.0
404	0.6474634790687472	FAP.0
405	0.6474745417758856	FAP.0
406	0.6470159737037184	FAP.0
407	0.6465674118526343	FAP.0
408	0.64611413839414	FAP.0
409	0.6456576845398452	FAP.0
410	0.6452143212094223	FAP.0
411	0.6448077285074418	FAP.0
412	0.6444631151825058	FAP.0
413	0.6442049039371158	FAP.0
414	0.644055541010438	FAP.0
415	0.6440329540654315	FAP.0
416	0.6441472641416226	FAP.0
417	0.6443990067217282	FAP.0
418	0.6447797257175469	FAP.0
419	0.6452739887620342	FAP.0
420	0.6458616038060484	FAP.0
421	0.6465193445334888	FAP.0
422	0.6472220948204568	FAP.0
423	0.6479441874790581	FAP.0
424	0.6486622508440114	FAP.0
425	0.6493600827836458	FAP.0
426	0.6500342628156266	FAP.0
427	0.6506977148847674	FAP.0
428	0.6513783198237786	FAP.0
429	0.6521115737497443	FAP.0
430	0.6529296769102171	FAP.0
431	0.6538519829357311	FAP.0
432	0.654881459017269	FAP.0
433	0.6560090036170588	FAP.0
434	0.6572233244327422	FAP.0
435	0.6585202784924589	FAP.0
436	0.6599053099565996	FAP.0
437	0.6613876248399245	FAP.0
438	0.6629714222920623	FAP.0
439	0.6646515896861944	FAP.0
440	0.666416749558278	FAP.0
441	0.6682561376659155	FAP.0
442	0.6701646720043184	FAP.0
443	0.6721437231107261	FAP.0
444	0.6741991866454076	FAP.0
445	0.6763394237214474	FAP.0
446	0.6785736038632049	FAP.0
447	0.68090900163815	FAP.0
448	0.6833462502413139	FAP.0
449	0.6858743041041391	FAP.0
450	0.6884696236970458	FAP.0
451	0.6911036648377782	FAP.0
452	0.6937574580861622	FAP.0
453	0.6964349367259097	FAP.0
454	0.699164345368464	FAP.0
455	0.7019834125988221	FAP.0
456	0.7049155020877415	FAP.0
457	0.7079516541175419	FAP.0
458	0.7110503654331772	FAP.0
459	0.7141553355108907	FAP.0
460	0.7172203405331816	FAP.0
461	0.720227416660755	FAP.0
462	0.7231906735947744	FAP.0
463	0.7261476933350592	FAP.0
464	0.7291458151058484	FAP.0
465	0.732229152721317	FAP.0
466	0.7354279308846225	FAP.0
467	0.7387495307988089	FAP.0
468	0.7421721438042015	FAP.0
469	0.7456446777883408	FAP.0
470	0.7490960069120514	FAP.0
471	0.7524519159185263	FAP.0
472	0.7556537426363408	FAP.0
473	0.7586722445185712	FAP.0
474	0.7615123743681407	FAP.0
475	0.764207890267973	FAP.0
476	0.7668085579430554	FAP.0
477	0.7693651905957659	FAP.0
478	0.7719175198814636	FAP.0
479	0.7744880970646082	FAP.0
480	0.7770830604105791	FAP.0
481	0.7796977275350725	FAP.0
482	0.7823230597948808	FAP.0
483	0.7849498768249106	FAP.0
484	0.7875704116570991	FAP.0
485	0.7901786486184855	FAP.0
486	0.7927704707598355	FAP.0
487	0.7953432320007285	FAP.0
488	0.797894197268376	FAP.0
489	0.8004188012633586	FAP.0
490	0.8029107132357776	FAP.0
491	0.8053642254275937	FAP.0
492	0.8077768014437563	FAP.0
493	0.8101491564457675	FAP.0
494	0.8124829490148998	FAP.0
495	0.8147789990268935	FAP.0
496	0.8170385951002405	FAP.0
497	0.8192672184155776	FAP.0
498	0.8214772380551989	FAP.0
499	0.8236865600403902	FAP.0
500	0.8259133988071793	FAP.0
501	0.8281703464607428	FAP.0
502	0.8304610522591751	FAP.0
503	0.8327802719995924	FAP.0
504	0.8351158058082349	FAP.0
505	0.8374511312080032	FAP.0
506	0.8397690244783401	FAP.0
507	0.8420564888485871	FAP.0
508	0.8443095090066783	FAP.0
509	0.846534552324505	FAP.0
510	0.8487444982036314	FAP.0
511	0.8509501121254224	FAP.0
512	0.8531518895730658	FAP.0
513	0.8553376069846395	FAP.0
514	0.8574871912792387	FAP.0
515	0.8595813979405996	FAP.0
516	0.8616085610793531	FAP.0
517	0.8635659870456448	FAP.0
518	0.8654568848273235	FAP.0
519	0.86728636946689	FAP.0
520	0.8690596749183487	FAP.0
521	0.870783304742598	FAP.0
522	0.8724672498267623	FAP.0
523	0.8741253329970422	FAP.0
524	0.8757721475203177	FAP.0
525	0.8774181307331722	FAP.0
526	0.8790665108902336	FAP.0
527	0.8807149678218263	FAP.0
528	0.8823613490718996	FAP.0
529	0.8840096175199156	FAP.0
530	0.8856718251382669	FAP.0
531	0.8873642423831118	FAP.0
532	0.8890991613567398	FAP.0
533	0.8908765056606999	FAP.0
534	0.8926797735753593	FAP.0
535	0.8944790244554216	FAP.0
536	0.8962408496693804	FAP.0
537	0.8979420887585278	FAP.0
538	0.8995810900938901	FAP.0
539	0.9011800557491706	FAP.0
540	0.9027761428321235	FAP.0
541	0.9044054773412936	FAP.0
542	0.9060887051650882	FAP.0
543	0.9078257008842744	FAP.0
544	0.9096011003857323	FAP.0
545	0.9113961171064677	FAP.0
546	0.913199889194783	FAP.0
547	0.9150155648857584	FAP.0
548	0.9168599494205407	FAP.0
549	0.9187582391931878	FAP.0
550	0.9207361659981674	FAP.0
551	0.9228115596133819	FAP.0
552	0.9249869394344605	FAP.0
553	0.9272446974394781	FAP.0
554	0.9295467727974975	FAP.0
555	0.9318403642580982	FAP.0
556	0.9340689563112411	FAP.0
557	0.9361851490776356	FAP.0
558	0.9381608663692486	FAP.0
559	0.9399911919330557	FAP.0
560	0.9416895633119515	FAP.0
561	0.9432754265054688	FAP.0
562	0.9447598640047876	FAP.0
563	0.9461361940212154	FAP.0
564	0.9473794656405314	FAP.0
565	0.9484540249138524	FAP.0
566	0.9493252174837845	FAP.0
567	0.9499700339184054	FAP.0
568	0.950380890178878	FAP.0
569	0.9505582418648642	FAP.0
570	0.9504936670767197	FAP.0
571	0.9501521660212373	FAP.0
572	0.9494637561262085	FAP.0
573	0.9483287747258919	FAP.0
574	0.9466352887556724	FAP.0
575	0.9442859981897165	FAP.0
576	0.9412317788364246	FAP.0
577	0.9375028121339783	FAP.0
578	0.9332218755565468	FAP.0
579	0.9285900393555023	FAP.0
580	0.9238496322165846	FAP.0
581	0.9192387385877712	FAP.0
582	0.9149522908894885	FAP.0
583	0.9111211189689807	FAP.0
584	0.9078117804695934	FAP.0
585	0.9050401553415381	FAP.0
586	0.9027898962555454	FAP.0
587	0.9010320413809481	FAP.0
588	0.8997440011364822	FAP.0
589	0.8989229904699706	FAP.0
590	0.8985887830447075	FAP.0
591	0.8987753396410307	FAP.0
592	0.8995139393977415	FAP.0
593	0.9008096788637361	FAP.0
594	0.9026143364236134	FAP.0
595	0.9048040451740944	FAP.0
596	0.9071726119704058	FAP.0
597	0.9094456609774701	FAP.0
598	0.9113140893624008	FAP.0
599	0.9124826941645516	FAP.0
600	0.9127250294384257	FAP.0
601	0.9119281592304571	FAP.0
602	0.9101112108812628	FAP.0
603	0.9074100892081075	FAP.0
604	0.9040294401193547	FAP.0
605	0.9001742317654798	FAP.0
606	0.8959891902184168	FAP.0
607	0.8915387627578932	FAP.0
608	0.8868384849929094	FAP.0
609	0.8819134890868652	FAP.0
610	0.8768415886874595	FAP.0
611	0.8717525867754381	FAP.0
612	0.8667888000852649	FAP.0
613	0.8620568574831324	FAP.0
614	0.8576007391142073	FAP.0
615	0.8534058157246638	FAP.0
616	0.8494237753368987	FAP.0
617	0.8456038068456613	FAP.0
618	0.8419205279446438	FAP.0
619	0.838390952585658	FAP.0
620	0.8350723018197219	FAP.0
621	0.8320391213741815	FAP.0
622	0.8293509308284137	FAP.0
623	0.8270276061296847	FAP.0
624	0.8250417093346487	FAP.0
625	0.8233255508580498	FAP.0
626	0.8217890612945227	FAP.0
627	0.8203464546422501	FAP.0
628	0.8189423704659898	FAP.0
629	0.8175605877429798	FAP.0
630	0.8162091583372195	FAP.0
631	0.8148970883668051	FAP.0
632	0.8136222608583954	FAP.0
633	0.8123738651221866	FAP.0
634	0.8111388026078983	FAP.0
635	0.8099044304585626	FAP.0
636	0.8086589876232527	FAP.0
637	0.8073933489420562	FAP.0
638	0.8061042446568465	FAP.0
639	0.8047964505498777	FAP.0
640	0.8034821286107393	FAP.0
641	0.8021776113008723	FAP.0
642	0.8008991274623825	FAP.0
643	0.7996586828867115	FAP.0
644	0.7984607685895864	FAP.0
645	0.7973007049225028	FAP.0
646	0.79616537780161	FAP.0
647	0.7950361837147896	FAP.0
648	0.7938931454612171	FAP.0
649	0.7927189664624542	FAP.0
650	0.7915016761625082	FAP.0
651	0.7902349143821448	FAP.0
652	0.7889165847050404	FAP.0
653	0.7875479769884205	FAP.0
654	0.7861343760153382	FAP.0
655	0.7846857208644733	FAP.0
656	0.7832149120028543	FAP.0
657	0.7817326662182978	FAP.0
658	0.7802402260025234	FAP.0
659	0.7787236623417766	FAP.0
660	0.7771551812691436	FAP.0
661	0.7755064615038899	FAP.0
662	0.773773924128647	FAP.0
663	0.7720036216589329	FAP.0
664	0.7702899249174137	FAP.0
665	0.7687266554865888	FAP.0
666	0.7673284448505564	FAP.0
667	0.7659903235068267	FAP.0
668	0.7645467000142465	FAP.0
669	0.7628991638203443	FAP.0
670	0.7610971049481949	FAP.0
671	0.7592921967241495	FAP.0
672	0.7576162184904485	FAP.0
673	0.7560990201232001	FAP.0
674	0.7546817300338744	FAP.0
675	0.7532825963393598	FAP.0
676	0.7518470385571349	FAP.0
677	0.7503560831204548	FAP.0
678	0.7488104137808045	FAP.0
679	0.7472149423338897	FAP.0
680	0.7455738519109651	FAP.0
681	0.7438924500247508	FAP.0
682	0.7421793733457152	FAP.0
683	0.7404463908206471	FAP.0
684	0.7387063984888675	FAP.0
685	0.7369709374069738	FAP.0
686	0.735248110838346	FAP.0
687	0.7335413641115417	FAP.0
688	0.7318492784450736	FAP.0
689	0.7301662231620992	FAP.0
690	0.7284833607136316	FAP.0
691	0.7267892633817669	FAP.0
692	0.7250699350297651	FAP.0
693	0.7233092779047925	FAP.0
694	0.7214914350522492	FAP.0
695	0.7196050369269202	FAP.0
696	0.7176475604776003	FAP.0
697	0.7156274094981311	FAP.0
698	0.7135620242231373	FAP.0
699	0.7114720089820765	FAP.0
700	0.7093735615371263	FAP.0
701	0.7072728568838536	FAP.0
702	0.7051649727244278	FAP.0
703	0.7030371373629497	FAP.0
704	0.7008738179602036	FAP.0
705	0.6986610967797146	FAP.0
706	0.696389526652202	FAP.0
707	0.6940560716222766	FAP.0
708	0.6916652997061609	FAP.0
709	0.6892287732450753	FAP.0
710	0.6867615486745935	FAP.0
711	0.6842760977289155	FAP.0
712	0.6817757260992003	FAP.0
713	0.6792507310538942	FAP.0
714	0.676680324800029	FAP.0
715	0.6740411274689156	FAP.0
716	0.6713190143506629	FAP.0
717	0.6685175447112255	FAP.0
718	0.6656570795853358	FAP.0
719	0.6627650434220526	FAP.0
720	0.6598641136514822	FAP.0
721	0.6569650507592772	FAP.0
722	0.6540656121416035	FAP.0
723	0.651153514389661	FAP.0
724	0.6482123205474971	FAP.0
725	0.6452295425568593	FAP.0
726	0.6422031222825061	FAP.0
727	0.6391409679521296	FAP.0
728	0.6360532642783605	FAP.0
729	0.6329440091443896	FAP.0
730	0.629808397060877	FAP.0
731	0.6266364013889631	FAP.0
732	0.6234178293927664	FAP.0
733	0.620145005582631	FAP.0
734	0.6168133107012512	FAP.0
735	0.6134217822356687	FAP.0
736	0.6099744358036763	FAP.0
737	0.6064806145599757	FAP.0
738	0.6029523372799848	FAP.0
739	0.5993987581630577	FAP.0
740	0.5958209339336085	FAP.0
741	0.59221147885597	FAP.0
742	0.5885612405284806	FAP.0
743	0.5848696606671571	FAP.0
744	0.581151358796903	FAP.0
745	0.5774332835283362	FAP.0
746	0.5737440279772352	FAP.0
747	0.5701032289911905	FAP.0
748	0.5665185876480644	FAP.0
749	0.5629917596226939	FAP.0
750	0.5595279597749975	FAP.0
751	0.5561424473714445	FAP.0
752	0.5528601621127737	FAP.0
753	0.5497091441771381	FAP.0
754	0.5467110150247315	FAP.0
755	0.543872550629684	FAP.0
756	0.5411824419478037	FAP.0
757	0.5386163900789359	FAP.0
758	0.5361499765349275	FAP.0
759	0.5337732497053239	FAP.0
760	0.5314986410077174	FAP.0
761	0.5293578601991713	FAP.0
762	0.5273905689290608	FAP.0
763	0.5256316745569121	FAP.0
764	0.5241026246731265	FAP.0
765	0.5228084438144445	FAP.0
766	0.5217403109858327	FAP.0
767	0.520882472680051	FAP.0
768	0.5202199803279282	FAP.0
769	0.5197423015187028	FAP.0
770	0.5194409374482316	FAP.0
771	0.5193048148778132	FAP.0
772	0.5193192848981687	FAP.0
773	0.5194707035274253	FAP.0
774	0.5197528969148071	FAP.0
775	0.5201698174581247	FAP.0
776	0.5207317629938478	FAP.0
777	0.521447586360962	FAP.0
778	0.5223183218656866	FAP.0
779	0.5233366311081401	FAP.0
780	0.5244920647306568	FAP.0
781	0.525777271043567	FAP.0
782	0.5271892807047712	FAP.0
783	0.5287247467333949	FAP.0
784	0.5303743822924885	FAP.0
785	0.5321229581081259	FAP.0
786	0.5339554634058339	FAP.0
787	0.5358635385652216	FAP.0
788	0.5378459796790204	FAP.0
789	0.5399028855985523	FAP.0
790	0.5420288075880133	FAP.0
791	0.5442109718066082	FAP.0
792	0.54643420991401	FAP.0
793	0.5486886037748525	FAP.0
794	0.5509736104831917	FAP.0
795	0.5532954396708183	FAP.0
796	0.55566019939786	FAP.0
797	0.5580688454156031	FAP.0
798	0.5605181230697762	FAP.0
799	0.5630059320521248	FAP.0
800	0.5655350688009834	FAP.0
801	0.5681106733632602	FAP.0
802	0.5707329677423583	FAP.0
803	0.5733918362636026	FAP.0
804	0.5760684289171871	FAP.0
805	0.5787428205164155	FAP.0
806	0.5814018871480745	FAP.0
807	0.584041960022059	FAP.0
808	0.5866654350557392	FAP.0
809	0.5892752127011951	FAP.0
810	0.5918718141487911	FAP.0
811	0.5944547995279386	FAP.0
812	0.5970259389686091	FAP.0
813	0.599590131775988	FAP.0
814	0.6021520961484923	FAP.0
815	0.6047103266709593	FAP.0
816	0.6072521439195886	FAP.0
817	0.6097533377335738	FAP.0
818	0.6121832842476349	FAP.0
819	0.6145132512871027	FAP.0
820	0.6167235410249301	FAP.0
821	0.618805395828098	FAP.0
822	0.6207568503759349	FAP.0
823	0.6225758017876807	FAP.0
824	0.6242544481130082	FAP.0
825	0.6257764827457852	FAP.0
826	0.6271162242638239	FAP.0
827	0.6282397568242705	FAP.0
828	0.6291092914623321	FAP.0
829	0.6296899259329772	FAP.0
830	0.6299550456779279	FAP.0
831	0.62988761139948	FAP.0
832	0.6294783566252711	FAP.0
833	0.6287226615865529	FAP.0
834	0.6276154714117722	FAP.0
835	0.6261441467745061	FAP.0
836	0.6242836075387677	FAP.0
837	0.6219993685587115	FAP.0
838	0.6192576914783675	FAP.0
839	0.616034803970914	FAP.0
840	0.6123185006360469	FAP.0
841	0.6081035651959625	FAP.0
842	0.6033865091691725	FAP.0
843	0.5981619309961705	FAP.0
844	0.5924202328163204	FAP.0
845	0.5861487092614857	FAP.0
846	0.5793387013933385	FAP.0
847	0.5719956564338402	FAP.0
848	0.5641437632995919	FAP.0
849	0.5558213963269761	FAP.0
850	0.5470728564664721	FAP.0
851	0.537943449214755	FAP.0
852	0.5284784574794633	FAP.0
853	0.5187226394727298	FAP.0
854	0.5087192848282142	FAP.0
855	0.4985102047579002	FAP.0
856	0.48813648134573623	FAP.0
857	0.47763821674026874	FAP.0
858	0.4670530956764095	FAP.0
859	0.456415500388949	FAP.0
860	0.44575697005425347	FAP.0
861	0.43510665234499596	FAP.0
862	0.4244903655743623	FAP.0
863	0.4139288909654708	FAP.0
864	0.40343749926983796	FAP.0
865	0.39302800524059656	FAP.0
866	0.3827125543172948	FAP.0
867	0.3725065738256924	FAP.0
868	0.3624285314135267	FAP.0
869	0.3524967596107166	FAP.0
870	0.3427264309565077	FAP.0
871	0.3331293467656252	FAP.0
872	0.32371529541008714	FAP.0
873	0.314490906339965	FAP.0
874	0.30545412229783087	FAP.0
875	0.2965872511828732	FAP.0
876	0.2878533138821983	FAP.0
877	0.27919777837835974	FAP.0
878	0.27055449950854743	FAP.0
879	0.2618535447066695	FAP.0
880	0.25302952186347666	FAP.0
881	0.2440307435009486	FAP.0
882	0.23482910372052251	FAP.0
883	0.22542626383086922	FAP.0
884	0.21584906830324913	FAP.0
885	0.20613318608526499	FAP.0
886	0.19630490805269873	FAP.0
887	0.18637441345411843	FAP.0
888	0.17634503989426853	FAP.0
889	0.1662307469106884	FAP.0
890	0.15606893818566991	FAP.0
891	0.14592079075567244	FAP.0
892	0.13586090441963405	FAP.0
893	0.1259649565937494	FAP.0
894	0.11630314310250967	FAP.0
895	0.10693966889464834	FAP.0
896	0.09793203488044622	FAP.0
897	0.08932471508632411	FAP.0
898	0.08113810174118685	FAP.0
899	0.0733593326096098	FAP.0
900	0.0659438658322109	FAP.0
901	0.0588339829740121	FAP.0
902	0.05199087820955062	FAP.0
903	0.04542455470598061	FAP.0
904	0.03920182867381894	FAP.0
905	0.0334243389797142	FAP.0
906	0.028187897648929372	FAP.0
907	0.023545538439723956	FAP.0
908	0.019491103274201782	FAP.0
909	0.015966318304833194	FAP.0
910	0.012884417671336856	FAP.0
911	0.010159616321134268	FAP.0
912	0.0077311748807333824	FAP.0
913	0.005574811453106787	FAP.0
914	0.003702363807696507	FAP.0
915	0.002155081743977272	FAP.0
916	9.916964308416265e-4	FAP.0
917	2.667948668821918e-4	FAP.0
918	0	FAP.0
919	1.5135730495041688e-4	FAP.0
920	6.252348459665491e-4	FAP.0
921	0.0013092771504785716	FAP.0
922	0.002127333637268025	FAP.0
923	0.003071581206725682	FAP.0
924	0.004191330382633085	FAP.0
925	0.005544524289691544	FAP.0
926	0.007142906494724377	FAP.0
927	0.00892673437444369	FAP.0
928	0.010786141343838151	FAP.0
929	0.012615366126212613	FAP.0
930	0.014363962306216838	FAP.0
931	0.01605235245078751	FAP.0
932	0.01774529174567585	FAP.0
933	0.019505796873450998	FAP.0
934	0.021362762488509435	FAP.0
935	0.023311342934090318	FAP.0
936	0.025338855911097524	FAP.0
937	0.02745163443634524	FAP.0
938	0.02968149855888169	FAP.0
939	0.03206860928043753	FAP.0
940	0.034635037705538	FAP.0
941	0.03736845560426194	FAP.0
942	0.040226470332486164	FAP.0
943	0.04315696869743513	FAP.0
944	0.046119856801377423	FAP.0
945	0.04909776702497648	FAP.0
946	0.05209365012838463	FAP.0
947	0.055121452523240744	FAP.0
948	0.05819680566754737	FAP.0
949	0.06133071191497408	FAP.0
950	0.06452633703352162	FAP.0
951	0.06777893744735064	FAP.0
952	0.07107886378135653	FAP.0
953	0.07441580417097271	FAP.0
954	0.07778128860282274	FAP.0
955	0.0811683166348508	FAP.0
956	0.08457001360667837	FAP.0
957	0.08797940424626405	FAP.0
958	0.09138869645782943	FAP.0
959	0.09478319142283853	FAP.0
960	0.09812777025175157	FAP.0
961	0.10135318865521681	FAP.0
962	0.10435740376774572	FAP.0
963	0.10703315970265104	FAP.0
964	0.1093146962621967	FAP.0
965	0.11121776019318119	FAP.0
966	0.11284752729110015	FAP.0
967	0.11436955804076288	FAP.0
968	0.11596079292334982	FAP.0
969	0.11776573590197315	FAP.0
970	0.11987566709641317	FAP.0
971	0.1223318772317733	FAP.0
972	0.12513959028554922	FAP.0
973	0.12827849134351477	FAP.0
974	0.13170574309751892	FAP.0
975	0.13535607344850686	FAP.0
976	0.13914580868309168	FAP.0
977	0.14298589003209017	FAP.0
978	0.1468035977061657	FAP.0
979	0.15056483714847047	FAP.0
980	0.15428457110663452	FAP.0
981	0.1580176547452397	FAP.0
982	0.16183349887337517	FAP.0
983	0.16578746876324452	FAP.0
984	0.16990244074468747	FAP.0
985	0.17416578871806815	FAP.0
986	0.17853824651405448	FAP.0
987	0.18296792188081362	FAP.0
988	0.18740428935689257	FAP.0
989	0.19180965000654537	FAP.0
990	0.1961671215191506	FAP.0
991	0.20048403920760516	FAP.0
992	0.20478916606100295	FAP.0
993	0.20912362679325391	FAP.0
994	0.21352858531291385	FAP.0
995	0.21803462209580304	FAP.0
996	0.22265680660124398	FAP.0
997	0.22739600877011434	FAP.0
998	0.23224335606502244	FAP.0
999	0.23718392483229245	FAP.0
1000	0.24219819139418852	FAP.0
1001	0.24726256392582296	FAP.0
1002	0.25235107263767775	FAP.0
1003	0.2574392846960053	FAP.0
1004	0.2625097643313988	FAP.0
1005	0.2675566862633884	FAP.0
1006	0.27258689508499495	FAP.0
1007	0.2776166824442003	FAP.0
1008	0.2826664288302891	FAP.0
1009	0.2877565191430914	FAP.0
1010	0.29290652470012835	FAP.0
1011	0.298136704926677	FAP.0
1012	0.30346889033137925	FAP.0
1013	0.3089244330871269	FAP.0
1014	0.3145190773794564	FAP.0
1015	0.3202558900099072	FAP.0
1016	0.32611783016981866	FAP.0
1017	0.3320633050883377	FAP.0
1018	0.3380301333727348	FAP.0
1019	0.3439508296422916	FAP.0
1020	0.3497741488455235	FAP.0
1021	0.35548125864251956	FAP.0
1022	0.3610865597659755	FAP.0
1023	0.366622338084705	FAP.0
1024	0.3721164311932447	FAP.0
1025	0.3775757645419214	FAP.0
1026	0.38298362341580106	FAP.0
1027	0.38830948462244563	FAP.0
1028	0.39352413083545124	FAP.0
1029	0.39861255133423457	FAP.0
1030	0.4035803148403121	FAP.0
1031	0.4084519241802226	FAP.0
1032	0.4132617417963915	FAP.0
1033	0.41804107802923796	FAP.0
1034	0.4228076430110855	FAP.0
1035	0.4275623077849443	FAP.0
1036	0.4322930613874004	FAP.0
1037	0.4369815740596879	FAP.0
1038	0.44160771480451944	FAP.0
1039	0.4461510176750483	FAP.0
1040	0.45059110326188834	FAP.0
1041	0.4549086643242646	FAP.0
1042	0.4590869255520378	FAP.0
1043	0.4631135911418873	FAP.0
1044	0.46698414722657966	FAP.0
1045	0.4707062083020252	FAP.0
1046	0.4743023594385179	FAP.0
1047	0.4778087555938271	FAP.0
1048	0.48126860119209247	FAP.0
1049	0.4847215471520034	FAP.0
1050	0.48819184696502294	FAP.0
1051	0.4916799082684219	FAP.0
1052	0.4951618428714045	FAP.0
1053	0.49859849385137944	FAP.0
1054	0.5019504919136867	FAP.0
1055	0.5051922133180824	FAP.0
1056	0.5083181554390512	FAP.0
1057	0.5113400759103521	FAP.0
1058	0.5142781402022651	FAP.0
1059	0.5171510461618203	FAP.0
1060	0.5199691914648047	FAP.0
1061	0.5227329554167006	FAP.0
1062	0.5254356642523679	FAP.0
1063	0.5280686068718214	FAP.0
1064	0.530624892990689	FAP.0
1065	0.5331003937408232	FAP.0
1066	0.5354921815310819	FAP.0
1067	0.5377961197933585	FAP.0
1068	0.5400052072049882	FAP.0
1069	0.5421096745041223	FAP.0
1070	0.5440990490419686	FAP.0
1071	0.5459652746393899	FAP.0
1072	0.5477048424090332	FAP.0
1073	0.5493182204027405	FAP.0
1074	0.5508075482635262	FAP.0
1075	0.5521764049824506	FAP.0
1076	0.5534349154729178	FAP.0
1077	0.5546094701455162	FAP.0
1078	0.5557525682672916	FAP.0
1079	0.5569473407656259	FAP.0
1080	0.5583030806677577	FAP.0
1081	0.5599422353707508	FAP.0
1082	0.5619836534132046	FAP.0
1083	0.5645264192993127	FAP.0
1084	0.5676335109645996	FAP.0
1085	0.5713133489015229	FAP.0
1086	0.5755033461932497	FAP.0
1087	0.5800639484030436	FAP.0
1088	0.5847886605027686	FAP.0
1089	0.5894302394842217	FAP.0
1090	0.59373837942052	FAP.0
1091	0.5974985145676945	FAP.0
1092	0.6005601718087297	FAP.0
1093	0.6028504013711147	FAP.0
1094	0.6043741070500248	FAP.0
1095	0.6052023509326526	FAP.0
1096	0.6054500982202619	FAP.0
1097	0.6052504941079698	FAP.0
1098	0.6047343745110154	FAP.0
1099	0.6040175468050446	FAP.0
1100	0.6031933857490548	FAP.0
1101	0.6023294669777013	FAP.0
1102	0.6014688451948222	FAP.0
1103	0.6006351447300957	FAP.0
1104	0.5998387379438878	FAP.0
1105	0.5990817798626672	FAP.0
1106	0.598361642820799	FAP.0
1107	0.5976733644129929	FAP.0
1108	0.5970115253119547	FAP.0
1109	0.5963711695886444	FAP.0
1110	0.5957472232445731	FAP.0
1111	0.5951330219346076	FAP.0
1112	0.594519984666767	FAP.0
1113	0.593900168206122	FAP.0
1114	0.593270889376568	FAP.0
1115	0.5926380845397109	FAP.0
1116	0.5920154711610233	FAP.0
1117	0.5914199376834869	FAP.0
1118	0.5908667850736002	FAP.0
1119	0.5903683006998977	FAP.0
1120	0.5899358125014287	FAP.0
1121	0.5895823157825992	FAP.0
1122	0.5893228402701917	FAP.0
1123	0.5891720547242107	FAP.0
1124	0.589140466957327	FAP.0
1125	0.5892310968542945	FAP.0
1126	0.5894384618457835	FAP.0
1127	0.5897508834504059	FAP.0
1128	0.590154968915072	FAP.0
1129	0.5906394412761968	FAP.0
1130	0.5911965351267079	FAP.0
1131	0.5918217406850995	FAP.0
1132	0.5925135166312052	FAP.0
1133	0.5932730632133236	FAP.0
1134	0.5941029342733392	FAP.0
1135	0.5950041867360922	FAP.0
1136	0.595973711448586	FAP.0
1137	0.59700373748394	FAP.0
1138	0.5980838046475563	FAP.0
1139	0.5992037992813188	FAP.0
1140	0.6003564911536918	FAP.0
1141	0.6015388449559362	FAP.0
1142	0.6027519989310134	FAP.0
1143	0.6039999644809012	FAP.0
1144	0.6052873197819248	FAP.0
1145	0.6066165892734989	FAP.0
1146	0.6079862223617205	FAP.0
1147	0.6093899202333046	FAP.0
1148	0.6108175873327133	FAP.0
1149	0.6122574277531386	FAP.0
1150	0.613698108308306	FAP.0
1151	0.6151302298043813	FAP.0
1152	0.6165473033621048	FAP.0
1153	0.617946720528003	FAP.0
1154	0.6193305086126837	FAP.0
1155	0.6207051529734605	FAP.0
1156	0.6220802416174318	FAP.0
1157	0.6234664730767512	FAP.0
1158	0.6248736728832547	FAP.0
1159	0.6263089119501722	FAP.0
1160	0.6277745662365746	FAP.0
1161	0.6292668567982074	FAP.0
1162	0.6307763489429843	FAP.0
1163	0.6322914929435157	FAP.0
1164	0.6338041220177919	FAP.0
1165	0.6353137235304048	FAP.0
1166	0.6368275973165561	FAP.0
1167	0.63835674655765	FAP.0
1168	0.6399101381228056	FAP.0
1169	0.6414906144321879	FAP.0
1170	0.6430941980246399	FAP.0
1171	0.6447123747202247	FAP.0
1172	0.6463355759611091	FAP.0
1173	0.6479559814220804	FAP.0
1174	0.6495686960740971	FAP.0
1175	0.6511715523736986	FAP.0
1176	0.65276441617409	FAP.0
1177	0.6543487503432112	FAP.0
1178	0.6559276340960295	FAP.0
1179	0.6575057971535649	FAP.0
1180	0.6590890217687067	FAP.0
1181	0.6606828606595517	FAP.0
1182	0.6622914190746376	FAP.0
1183	0.6639170056080389	FAP.0
1184	0.6655607575087585	FAP.0
1185	0.6672235897814339	FAP.0
1186	0.6689066031607362	FAP.0
1187	0.6706106752500522	FAP.0
1188	0.6723358676564002	FAP.0
1189	0.6740814363465542	FAP.0
1190	0.6758463804395394	FAP.0
1191	0.6776297013871397	FAP.0
1192	0.6794298613173266	FAP.0
1193	0.681243943246926	FAP.0
1194	0.6830675020921408	FAP.0
1195	0.6848954942658553	FAP.0
1196	0.6867237290100155	FAP.0
1197	0.6885499710798209	FAP.0
1198	0.6903742354783386	FAP.0
1199	0.6921984523944775	FAP.0
1200	0.6940259946328782	FAP.0
1201	0.6958612804287148	FAP.0
1202	0.6977092468489114	FAP.0
1203	0.6995745834181143	FAP.0
1204	0.7014609989880576	FAP.0
1205	0.7033708126248944	FAP.0
1206	0.7053048931629787	FAP.0
1207	0.7072628858508749	FAP.0
1208	0.7092436264374284	FAP.0
1209	0.7112454058381048	FAP.0
1210	0.7132657565384407	FAP.0
1211	0.7153010282717152	FAP.0
1212	0.7173465238764624	FAP.0
1213	0.7193976080061952	FAP.0
1214	0.7214513328447577	FAP.0
1215	0.7235076192557468	FAP.0
1216	0.7255691985142101	FAP.0
1217	0.7276401578209187	FAP.0
1218	0.729723672993684	FAP.0
1219	0.7318199400956277	FAP.0
1220	0.7339252733717254	FAP.0
1221	0.7360328766956811	FAP.0
1222	0.7381349774018815	FAP.0
1223	0.7402252001485834	FAP.0
1224	0.7422999084422657	FAP.0
1225	0.744357961316892	FAP.0
1226	0.7463993879417116	FAP.0
1227	0.7484240351929167	FAP.0
1228	0.7504308638234162	FAP.0
1229	0.7524177436399533	FAP.0
1230	0.754381268160822	FAP.0
1231	0.7563165714915749	FAP.0
1232	0.7582176802928218	FAP.0
1233	0.7600787018018056	FAP.0
1234	0.7618952163690086	FAP.0
1235	0.7636647185776656	FAP.0
1236	0.765385662196025	FAP.0
1237	0.7670559878651609	FAP.0
1238	0.7686724910728789	FAP.0
1239	0.7702314639619599	FAP.0
1240	0.7717297692017278	FAP.0
1241	0.7731652979368016	FAP.0
1242	0.7745366728660757	FAP.0
1243	0.7758428144482885	FAP.0
1244	0.7770828183974654	FAP.0
1245	0.7782560897532248	FAP.0
1246	0.7793625773992012	FAP.0
1247	0.7804030151362964	FAP.0
1248	0.7813789424844387	FAP.0
1249	0.7822923875190463	FAP.0
1250	0.7831455821107329	FAP.0
1251	0.7839410489939028	FAP.0
1252	0.7846816571568933	FAP.0
1253	0.785370092273186	FAP.0
1254	0.7860081357406901	FAP.0
1255	0.7865967617778319	FAP.0
1256	0.787137301485946	FAP.0
1257	0.7876327149260993	FAP.0
1258	0.7880877661248551	FAP.0
1259	0.7885077836286436	FAP.0
1260	0.7888968125312962	FAP.0
1261	0.7892564134819635	FAP.0
1262	0.7895858924734449	FAP.0
1263	0.7898837801040133	FAP.0
1264	0.7901496011329915	FAP.0
1265	0.7903848418757905	FAP.0
1266	0.7905925622345812	FAP.0
1267	0.7907759815245277	FAP.0
1268	0.7909370594745457	FAP.0
1269	0.7910760768903589	FAP.0
1270	0.7911924333140679	FAP.0
1271	0.791285997691632	FAP.0
1272	0.7913581517564331	FAP.0
1273	0.7914120912409712	FAP.0
1274	0.7914523470606327	FAP.0
1275	0.7914836649627395	FAP.0
1276	0.7915096130577491	FAP.0
1277	0.7915315235313406	FAP.0
1278	0.791548280368789	FAP.0
1279	0.7915570144873298	FAP.0
1280	0.7915543036461647	FAP.0
1281	0.7915373386363355	FAP.0
1282	0.7915047047121533	FAP.0
1283	0.7914566527498609	FAP.0
1284	0.7913949085477104	FAP.0
1285	0.791322271378105	FAP.0
1286	0.79124230332011	FAP.0
1287	0.7911591168971305	FAP.0
1288	0.7910769175968668	FAP.0
1289	0.7909990150551296	FAP.0
1290	0.7909265273744376	FAP.0
1291	0.7908575477234455	FAP.0
1292	0.7907875816626272	FAP.0
1293	0.7907113540082483	FAP.0
1294	0.7906250886113649	FAP.0
1295	0.7905280270235417	FAP.0
1296	0.7904225881168059	FAP.0
1297	0.7903134100569811	FAP.0
1298	0.7902057964107483	FAP.0
1299	0.7901039630630067	FAP.0
1300	0.7900094776103131	FAP.0
1301	0.7899204529883487	FAP.0
1302	0.7898320005561614	FAP.0
1303	0.7897379359347306	FAP.0
1304	0.7896330606554303	FAP.0
1305	0.7895149582468064	FAP.0
1306	0.7893843830624976	FAP.0
1307	0.7892440892867567	FAP.0
1308	0.7890969995468431	FAP.0
1309	0.7889449852698209	FAP.0
1310	0.7887887660803168	FAP.0
1311	0.7886284097857708	FAP.0
1312	0.7884637482302757	FAP.0
1313	0.7882946550429543	FAP.0
1314	0.788121544427408	FAP.0
1315	0.7879460676929003	FAP.0
1316	0.7877713654667317	FAP.0
1317	0.7876012666890413	FAP.0
1318	0.7874386010726899	FAP.0
1319	0.7872836044880849	FAP.0
1320	0.7871335019873729	FAP.0
1321	0.7869835648288782	FAP.0
1322	0.7868288953960302	FAP.0
1323	0.7866658522156108	FAP.0
1324	0.7864925945076371	FAP.0
1325	0.7863090074954393	FAP.0
1326	0.7861165535253108	FAP.0
1327	0.7859182516755299	FAP.0
1328	0.7857183692145188	FAP.0
1329	0.7855211350952294	FAP.0
1330	0.7853284591151067	FAP.0
1331	0.7851379948595713	FAP.0
1332	0.7849434692233646	FAP.0
1333	0.7847378798528751	FAP.0
1334	0.7845178526036178	FAP.0
1335	0.7842863901931124	FAP.0
1336	0.7840523541813937	FAP.0
1337	0.7838270654560452	FAP.0
1338	0.7836198348998918	FAP.0
1339	0.7834345014912103	FAP.0
1340	0.7832682799632333	FAP.0
1341	0.7831129815129152	FAP.0
1342	0.7829577693632193	FAP.0
1343	0.7827923200283811	FAP.0
1344	0.7826093467260117	FAP.0
1345	0.7824057744651757	FAP.0
1346	0.7821823921049449	FAP.0
1347	0.7819424142362912	FAP.0
1348	0.7816898837330575	FAP.0
1349	0.7814288654971642	FAP.0
1350	0.781163699346654	FAP.0
1351	0.7808996904481146	FAP.0
1352	0.7806432631256922	FAP.0
1353	0.7804009524313769	FAP.0
1354	0.7801773256146443	FAP.0
1355	0.7799726741787092	FAP.0
1356	0.7797818089524273	FAP.0
1357	0.7795951053301179	FAP.0
1358	0.7794018306846603	FAP.0
1359	0.7791942684919588	FAP.0
1360	0.7789703782093191	FAP.0
1361	0.778733475488521	FAP.0
1362	0.7784893118740893	FAP.0
1363	0.7782425885619914	FAP.0
1364	0.7779951098336679	FAP.0
1365	0.7777464404120925	FAP.0
1366	0.7774961103678395	FAP.0
1367	0.7772453898566128	FAP.0
1368	0.776997193951522	FAP.0
1369	0.7767543738626909	FAP.0
1370	0.7765180391950998	FAP.0
1371	0.7762873609351176	FAP.0
1372	0.7760608036780698	FAP.0
1373	0.775837501824465	FAP.0
1374	0.77561759985438	FAP.0
1375	0.7754014194221441	FAP.0
1376	0.775188294986164	FAP.0
1377	0.7749761744611916	FAP.0
1378	0.7747623951273516	FAP.0
1379	0.774544893742207	FAP.0
1380	0.7743226623686854	FAP.0
1381	0.7740951046689096	FAP.0
1382	0.7738611751130272	FAP.0
1383	0.7736195060281739	FAP.0
1384	0.7733698795536288	FAP.0
1385	0.7731151021871298	FAP.0
1386	0.7728616185595146	FAP.0
1387	0.7726178037641962	FAP.0
1388	0.7723905211991899	FAP.0
1389	0.7721818771201091	FAP.0
1390	0.7719880481266332	FAP.0
1391	0.7718007677623078	FAP.0
1392	0.7716104836051397	FAP.0
1393	0.7714093905845253	FAP.0
1394	0.7711931059873813	FAP.0
1395	0.7709610250600365	FAP.0
1396	0.7707159905888374	FAP.0
1397	0.7704634996031906	FAP.0
1398	0.7702102465748646	FAP.0
1399	0.7699620598745621	FAP.0
1400	0.769721927077314	FAP.0
1401	0.7694891744036829	FAP.0
1402	0.7692604523949416	FAP.0
1403	0.7690320443369002	FAP.0
1404	0.768802030982052	FAP.0
1405	0.7685709053790719	FAP.0
1406	0.7683403667832077	FAP.0
1407	0.7681114094374066	FAP.0
1408	0.7678833149271393	FAP.0
1409	0.7676542587842192	FAP.0
1410	0.7674227557479497	FAP.0
1411	0.7671884583846936	FAP.0
1412	0.7669515080106618	FAP.0
1413	0.7667110722491376	FAP.0
1414	0.7664645695795638	FAP.0
1415	0.766208573906729	FAP.0
1416	0.7659409663711658	FAP.0
1417	0.765662794322825	FAP.0
1418	0.7653783624842438	FAP.0
1419	0.7650932399910657	FAP.0
1420	0.7648113867304075	FAP.0
1421	0.7645334184586737	FAP.0
1422	0.764257326042233	FAP.0
1423	0.7639811015330922	FAP.0
1424	0.763705225270743	FAP.0
1425	0.7634331360403218	FAP.0
1426	0.763169426746334	FAP.0
1427	0.7629171494412651	FAP.0
1428	0.7626760635031851	FAP.0
1429	0.7624427698441683	FAP.0
1430	0.7622122571311107	FAP.0
1431	0.7619796369309054	FAP.0
1432	0.7617412712661255	FAP.0
1433	0.761495359166425	FAP.0
1434	0.7612422993647686	FAP.0
1435	0.7609846934807827	FAP.0
1436	0.7607265416752302	FAP.0
1437	0.7604716406233799	FAP.0
1438	0.7602220032166483	FAP.0
1439	0.7599773105667516	FAP.0
1440	0.7597356501244886	FAP.0
1441	0.7594947970138732	FAP.0
1442	0.759253027955764	FAP.0
1443	0.7590091090270833	FAP.0
1444	0.7587618846638473	FAP.0
1445	0.7585100168386192	FAP.0
1446	0.7582520222294558	FAP.0
1447	0.7579865137518967	FAP.0
1448	0.7577126133271274	FAP.0
1449	0.7574304479518117	FAP.0
1450	0.7571414219685118	FAP.0
1451	0.7568480261857319	FAP.0
1452	0.7565533852166414	FAP.0
1453	0.7562610332829351	FAP.0
1454	0.7559751434103366	FAP.0
1455	0.7557008324367245	FAP.0
1456	0.7554437989641598	FAP.0
1457	0.7552088113990575	FAP.0
1458	0.7549973967315886	FAP.0
1459	0.7548060229052352	FAP.0
1460	0.7546262748073189	FAP.0
1461	0.7544474004623356	FAP.0
1462	0.7542598676107523	FAP.0
1463	0.7540578302972001	FAP.0
1464	0.7538393358731429	FAP.0
1465	0.7536047713633934	FAP.0
1466	0.753355051528007	FAP.0
1467	0.7530908580100052	FAP.0
1468	0.7528133213781134	FAP.0
1469	0.752525555992142	FAP.0
1470	0.7522338648120315	FAP.0
1471	0.7519475201801655	FAP.0
1472	0.7516767372566895	FAP.0
1473	0.751429397356624	FAP.0
1474	0.7512078583034184	FAP.0
1475	0.7510074664547451	FAP.0
1476	0.7508178253183806	FAP.0
1477	0.7506265182263528	FAP.0
1478	0.7504236038398804	FAP.0
1479	0.7502048035572605	FAP.0
1480	0.7499721003108275	FAP.0
1481	0.7497318246253282	FAP.0
1482	0.7494914524460339	FAP.0
1483	0.749256740852672	FAP.0
1484	0.7490302797152677	FAP.0
1485	0.7488115106146176	FAP.0
1486	0.7485975931202054	FAP.0
1487	0.7483844606946697	FAP.0
1488	0.7481676276558057	FAP.0
1489	0.7479425091470617	FAP.0
1490	0.7477043092557139	FAP.0
1491	0.7474479797841639	FAP.0
1492	0.7471690550102813	FAP.0
1493	0.746865825063154	FAP.0
1494	0.7465421075485812	FAP.0
1495	0.7462085783119247	FAP.0
1496	0.7458807263277878	FAP.0
1497	0.7455734249439138	FAP.0
1498	0.7452944258372743	FAP.0
1499	0.7450401625352218	FAP.0
1500	0.7447964810821637	FAP.0
1501	0.7445445349412448	FAP.0
1502	0.7442693507755975	FAP.0
1503	0.743967101579461	FAP.0
1504	0.7436475317414963	FAP.0
1505	0.7433300931163488	FAP.0
1506	0.7430354412091417	FAP.0
1507	0.7427763555224276	FAP.0
1508	0.7425524481638608	FAP.0
1509	0.7423510660005878	FAP.0
1510	0.7421534818411709	FAP.0
1511	0.7419427310624211	FAP.0
1512	0.7417091665581079	FAP.0
1513	0.7414517950719732	FAP.0
1514	0.7411759492981591	FAP.0
1515	0.7408894427117567	FAP.0
1516	0.7405994363332975	FAP.0
1517	0.7403110129592229	FAP.0
1518	0.7400270826125871	FAP.0
1519	0.7397488039502083	FAP.0
1520	0.7394760444085156	FAP.0
1521	0.7392077953820191	FAP.0
1522	0.7389426295129586	FAP.0
1523	0.7386792268450753	FAP.0
1524	0.7384167318661612	FAP.0
1525	0.7381545891255009	FAP.0
1526	0.7378918852327501	FAP.0
1527	0.7376267611628529	FAP.0
1528	0.737356527417969	FAP.0
1529	0.7370786355776924	FAP.0
1530	0.7367919826241023	FAP.0
1531	0.7364975119821202	FAP.0
1532	0.7361972267402329	FAP.0
1533	0.7358919066536869	FAP.0
1534	0.7355793353462928	FAP.0
1535	0.7352551200254137	FAP.0
1536	0.7349164420250057	FAP.0
1537	0.7345665138977763	FAP.0
1538	0.7342163394127346	FAP.0
1539	0.7338817473471045	FAP.0
1540	0.7335768386529521	FAP.0
1541	0.7333077028779336	FAP.0
1542	0.7330702152535457	FAP.0
1543	0.7328528077940596	FAP.0
1544	0.7326418564149113	FAP.0
1545	0.7324262594892567	FAP.0
1546	0.7321991789157155	FAP.0
1547	0.7319572307367174	FAP.0
1548	0.7316988029550694	FAP.0
1549	0.7314229300534907	FAP.0
1550	0.7311290553391003	FAP.0
1551	0.7308171996025559	FAP.0
1552	0.7304880155473471	FAP.0
1553	0.7301428130367338	FAP.0
1554	0.7297842297819597	FAP.0
1555	0.729417902441848	FAP.0
1556	0.7290541681298954	FAP.0
1557	0.7287077170443118	FAP.0
1558	0.7283937455152698	FAP.0
1559	0.7281216300490654	FAP.0
1560	0.727889551941736	FAP.0
1561	0.7276836247160167	FAP.0
1562	0.7274826159047438	FAP.0
1563	0.727266054077405	FAP.0
1564	0.7270215976885315	FAP.0
1565	0.7267481864216956	FAP.0
1566	0.7264540335576676	FAP.0
1567	0.7261511708294589	FAP.0
1568	0.7258495742523389	FAP.0
1569	0.7255534058786353	FAP.0
1570	0.72526031274051594	FAP.0
1571	0.7249634361058704	FAP.0
1572	0.7246552877882534	FAP.0
1573	0.7243321731282212	FAP.0
1574	0.7239971200093267	FAP.0
1575	0.7236593432395081	FAP.0
1576	0.7233299754793525	FAP.0
1577	0.7230162678703846	FAP.0
1578	0.7227176817586923	FAP.0
1579	0.7224261966077351	FAP.0
1580	0.7221306323143445	FAP.0
1581	0.721822506188279	FAP.0
1582	0.7215001913226011	FAP.0
1583	0.7211692693763386	FAP.0
1584	0.7208391831152774	FAP.0
1585	0.7205182767236417	FAP.0
1586	0.7202100169027654	FAP.0
1587	0.7199121675413642	FAP.0
1588	0.7196186687149576	FAP.0
1589	0.7193225331957462	FAP.0
1590	0.7190180241114954	FAP.0
1591	0.7187012926448165	FAP.0
1592	0.7183698320900206	FAP.0
1593	0.7180218368034543	FAP.0
1594	0.7176563253584514	FAP.0
1595	0.7172740462796996	FAP.0
1596	0.7168785293973523	FAP.0
1597	0.7164764292004415	FAP.0
1598	0.7160764842842252	FAP.0
1599	0.7156871143763593	FAP.0
1600	0.7153136220586191	FAP.0
1601	0.7149563530108246	FAP.0
1602	0.7146106426907706	FAP.0
1603	0.7142684469762586	FAP.0
1604	0.7139208997745153	FAP.0
1605	0.7135609254034695	FAP.0
1606	0.7131852027874757	FAP.0
1607	0.7127948554877624	FAP.0
1608	0.7123944118514031	FAP.0
1609	0.7119893014839692	FAP.0
1610	0.7115831158782321	FAP.0
1611	0.7111761648880597	FAP.0
1612	0.7107661356363737	FAP.0
1613	0.7103503630453135	FAP.0
1614	0.7099282317947251	FAP.0
1615	0.7095022462379037	FAP.0
1616	0.7090772660887534	FAP.0
1617	0.708658608476348	FAP.0
1618	0.7082503717397277	FAP.0
1619	0.7078549880344565	FAP.0
1620	0.7074739265968555	FAP.0
1621	0.7071085596452857	FAP.0
1622	0.7067602412032246	FAP.0
1623	0.7064295882684147	FAP.0
1624	0.7061159194292776	FAP.0
1625	0.7058177749846151	FAP.0
1626	0.7055342662283204	FAP.0
1627	0.7052657834729639	FAP.0
1628	0.705012752516997	FAP.0
1629	0.7047729131555975	FAP.0
1630	0.704539523068473	FAP.0
1631	0.7043029319979911	FAP.0
1632	0.7040556147768389	FAP.0
1633	0.7037978006544767	FAP.0
1634	0.7035397717459329	FAP.0
1635	0.7032987160889466	FAP.0
1636	0.7030914783992975	FAP.0
1637	0.7029270838477721	FAP.0
1638	0.702802785017235	FAP.0
1639	0.702705125839017	FAP.0
1640	0.702614885435878	FAP.0
1641	0.702513305261551	FAP.0
1642	0.7023873374387634	FAP.0
1643	0.7022328034126949	FAP.0
1644	0.7020548052577442	FAP.0
1645	0.7018647598272956	FAP.0
1646	0.7016745211422599	FAP.0
1647	0.7014902238887515	FAP.0
1648	0.7013097763869247	FAP.0
1649	0.7011264087901133	FAP.0
1650	0.7009365335607068	FAP.0
1651	0.7007463571264736	FAP.0
1652	0.7005717332059791	FAP.0
1653	0.7004303533969882	FAP.0
1654	0.700331136062615	FAP.0
1655	0.7002678249019973	FAP.0
1656	0.700220732629399	FAP.0
1657	0.7001651079404969	FAP.0
1658	0.7000809143007993	FAP.0
1659	0.6999590566902267	FAP.0
1660	0.6998022734744105	FAP.0
1661	0.6996219530401334	FAP.0
1662	0.699433112803247	FAP.0
1663	0.6992494158376428	FAP.0
1664	0.6990796255162468	FAP.0
1665	0.698926358753233	FAP.0
1666	0.6987871478916045	FAP.0
1667	0.6986569363055738	FAP.0
1668	0.6985306463554758	FAP.0
1669	0.6984046170442073	FAP.0
1670	0.6982765036040631	FAP.0
1671	0.6981442695213028	FAP.0
1672	0.6980054309675192	FAP.0
1673	0.6978572006892254	FAP.0
1674	0.6976970937391986	FAP.0
1675	0.6975230563896317	FAP.0
1676	0.697332790523977	FAP.0
1677	0.6971230796203893	FAP.0
1678	0.6968904781635207	FAP.0
1679	0.6966339522103812	FAP.0
1680	0.6963583544557421	FAP.0
1681	0.696076372782618	FAP.0
1682	0.6958068464478819	FAP.0
1683	0.6955690992470556	FAP.0
1684	0.6953754956152913	FAP.0
1685	0.6952261945870657	FAP.0
1686	0.6951091558487125	FAP.0
1687	0.6950051166666731	FAP.0
1688	0.694894302952975	FAP.0
1689	0.694761286445374	FAP.0
1690	0.6945964824268029	FAP.0
1691	0.6943954413838119	FAP.0
1692	0.6941581235379767	FAP.0
1693	0.6938890566885723	FAP.0
1694	0.6935973650559749	FAP.0
1695	0.693295286920364	FAP.0
1696	0.692995115290507	FAP.0
1697	0.6927059617041885	FAP.0
1698	0.6924320975021322	FAP.0
1699	0.6921736314693637	FAP.0
1700	0.691928701416839	FAP.0
1701	0.6916955385981751	FAP.0
1702	0.6914732831673005	FAP.0
1703	0.691261541141999	FAP.0
1704	0.6910594075917718	FAP.0
1705	0.690864709643362	FAP.0
1706	0.6906737776696394	FAP.0
1707	0.6904815720472709	FAP.0
1708	0.6902818266874386	FAP.0
1709	0.6900671602254855	FAP.0
1710	0.6898296615888084	FAP.0
1711	0.689562656305862	FAP.0
1712	0.6892637004013445	FAP.0
1713	0.6889376540509015	FAP.0
1714	0.6885977996055728	FAP.0
1715	0.6882631655593621	FAP.0
1716	0.6879519880826918	FAP.0
1717	0.6876739690032283	FAP.0
1718	0.6874256540591506	FAP.0
1719	0.6871921687939607	FAP.0
1720	0.6869550110315119	FAP.0
1721	0.6867017698925363	FAP.0
1722	0.6864322222821923	FAP.0
1723	0.6861573747803995	FAP.0
1724	0.6858922391624489	FAP.0
1725	0.6856467995684276	FAP.0
1726	0.685420454840281	FAP.0
1727	0.6852026611155559	FAP.0
1728	0.684978645373535	FAP.0
1729	0.6847366680446695	FAP.0
1730	0.6844732355292192	FAP.0
1731	0.6841941764866836	FAP.0
1732	0.6839115462441928	FAP.0
1733	0.6836379694980915	FAP.0
1734	0.683380905968474	FAP.0
1735	0.683139442383387	FAP.0
1736	0.6829052903344786	FAP.0
1737	0.6826676077560893	FAP.0
1738	0.6824190478254962	FAP.0
1739	0.6821597021205132	FAP.0
1740	0.6818970272694534	FAP.0
1741	0.6816421965944992	FAP.0
1742	0.6814048306331425	FAP.0
1743	0.6811883321683475	FAP.0
1744	0.680987618917372	FAP.0
1745	0.6807902272689003	FAP.0
1746	0.6805806558529097	FAP.0
1747	0.6803464696153937	FAP.0
1748	0.6800835059543299	FAP.0
1749	0.6797975719526153	FAP.0
1750	0.6795016664377187	FAP.0
1751	0.6792100011795726	FAP.0
1752	0.678931830658088	FAP.0
1753	0.6786684621239174	FAP.0
1754	0.678415044902849	FAP.0
1755	0.6781656321010563	FAP.0
1756	0.6779180148189081	FAP.0
1757	0.6776754017119128	FAP.0
1758	0.6774442740039323	FAP.0
1759	0.6772299457545358	FAP.0
1760	0.6770324003555206	FAP.0
1761	0.676844537925361	FAP.0
1762	0.6766534779285012	FAP.0
1763	0.6764441165331163	FAP.0
1764	0.6762034892542359	FAP.0
1765	0.6759244376529283	FAP.0
1766	0.6756075019196607	FAP.0
1767	0.6752609739747173	FAP.0
1768	0.6748998274166649	FAP.0
1769	0.6745438360704333	FAP.0
1770	0.674214351006465	FAP.0
1771	0.6739294179514567	FAP.0
1772	0.6736982658249661	FAP.0
1773	0.6735174841676745	FAP.0
1774	0.6733712369666693	FAP.0
1775	0.6732361748884078	FAP.0
1776	0.6730892127340282	FAP.0
1777	0.6729148473682877	FAP.0
1778	0.6727089997304732	FAP.0
1779	0.6724778848423326	FAP.0
1780	0.6722325871520142	FAP.0
1781	0.6719822106534757	FAP.0
1782	0.6717292990406613	FAP.0
1783	0.6714698011485698	FAP.0
1784	0.6711970464709116	FAP.0
1785	0.6709069155412766	FAP.0
1786	0.6706011478704718	FAP.0
1787	0.6702875014826092	FAP.0
1788	0.6699776585994756	FAP.0
1789	0.669684539496902	FAP.0
1790	0.6694198109804194	FAP.0
1791	0.6691914394443313	FAP.0
1792	0.6690014255800067	FAP.0
1793	0.6688446464035356	FAP.0
1794	0.6687096727804396	FAP.0
1795	0.6685816124746662	FAP.0
1796	0.6684462462698226	FAP.0
1797	0.6682941099773505	FAP.0
1798	0.6681228675994402	FAP.0
1799	0.6679368148970277	FAP.0
1800	0.6677435619739077	FAP.0
1801	0.6675493404321792	FAP.0
1802	0.6673554370226054	FAP.0
1803	0.6671579996495652	FAP.0
1804	0.6669513097662425	FAP.0
1805	0.6667320038688476	FAP.0
1806	0.6665011133252016	FAP.0
1807	0.6662627744940796	FAP.0
1808	0.666021085035481	FAP.0
1809	0.6657776665149915	FAP.0
1810	0.6655316585720147	FAP.0
1811	0.665282087802532	FAP.0
1812	0.665030984224093	FAP.0
1813	0.6647851687321752	FAP.0
1814	0.6645554868520255	FAP.0
1815	0.6643537186414079	FAP.0
1816	0.6641885719364109	FAP.0
1817	0.6640625158459844	FAP.0
1818	0.6639706404322417	FAP.0
1819	0.6639016163732039	FAP.0
1820	0.6638398090832128	FAP.0
1821	0.6637674105861601	FAP.0
1822	0.6636663501557841	FAP.0
1823	0.6635207434776647	FAP.0
1824	0.6633204374232661	FAP.0
1825	0.6630649285226944	FAP.0
1826	0.6627657681643657	FAP.0
1827	0.6624453166588755	FAP.0
1828	0.6621308325038164	FAP.0
1829	0.661845486113748	FAP.0
1830	0.6616004081743685	FAP.0
1831	0.6613919281439462	FAP.0
1832	0.661205455500718	FAP.0
1833	0.6610239774286103	FAP.0
1834	0.6608368070317203	FAP.0
1835	0.660644077255469	FAP.0
1836	0.6604547562626122	FAP.0
1837	0.6602795440618122	FAP.0
1838	0.6601228279749283	FAP.0
1839	0.6599782768077908	FAP.0
1840	0.659830452502526	FAP.0
1841	0.6596612794062523	FAP.0
1842	0.6594573088712291	FAP.0
1843	0.659213377237277	FAP.0
1844	0.6589311522712703	FAP.0
1845	0.658615210391924	FAP.0
1846	0.6582710966349336	FAP.0
1847	0.6579076301087109	FAP.0
1848	0.65754144337244	FAP.0
1849	0.6571988752016386	FAP.0
1850	0.6569112589111477	FAP.0
1851	0.6567041347484477	FAP.0
1852	0.6565857344096376	FAP.0
1853	0.6565413366174911	FAP.0
1854	0.6565370086813528	FAP.0
1855	0.6565312645131157	FAP.0
1856	0.6564891441131188	FAP.0
1857	0.6563922895643396	FAP.0
1858	0.6562412163926777	FAP.0
1859	0.6560500729429035	FAP.0
1860	0.6558372952588207	FAP.0
1861	0.6556168528117239	FAP.0
1862	0.6553940108687301	FAP.0
1863	0.655166850989243	FAP.0
1864	0.6549315918312997	FAP.0
1865	0.6546878847768108	FAP.0
1866	0.6544406479646903	FAP.0
1867	0.6541973797386011	FAP.0
1868	0.653962986616418	FAP.0
1869	0.6537360494026949	FAP.0
1870	0.6535095619257314	FAP.0
1871	0.6532758542642823	FAP.0
1872	0.6530321813546884	FAP.0
1873	0.6527828728770474	FAP.0
1874	0.6525364073347495	FAP.0
1875	0.6522994542351362	FAP.0
1876	0.6520721747927176	FAP.0
1877	0.6518482962322331	FAP.0
1878	0.6516202239946316	FAP.0
1879	0.6513859048999505	FAP.0
1880	0.6511526439446521	FAP.0
1881	0.650934749374677	FAP.0
1882	0.6507459566969697	FAP.0
1883	0.6505914003821872	FAP.0
1884	0.6504644830634037	FAP.0
1885	0.6503508347019001	FAP.0
1886	0.6502371184504909	FAP.0
1887	0.6501194945191751	FAP.0
1888	0.6500064134947149	FAP.0
1889	0.6499131035978754	FAP.0
1890	0.649849630343454	FAP.0
1891	0.6498088170452556	FAP.0
1892	0.6497619358455355	FAP.0
1893	0.6496668417959733	FAP.0
1894	0.6494861679572405	FAP.0
1895	0.6492064012150907	FAP.0
1896	0.6488467093317503	FAP.0
1897	0.6484517092143324	FAP.0
1898	0.6480720640268641	FAP.0
1899	0.6477437339715524	FAP.0
1900	0.6474763396702627	FAP.0
1901	0.6474620960143599	FAP.0
1902	0.6474682555508315	FAP.0
1903	0.6474750777757105	FAP.0
1904	0.6474746384094128	FAP.0
1905	0.6474692434483023	FAP.0
1906	0.6474692061347237	FAP.0
1907	0.6474709937737501	FAP.0
1908	0.6474694340152322	FAP.0
1909	0.6474698070672433	FAP.0
1910	0.64746952746423	FAP.0
1911	0.6474708944099639	FAP.0
1912	0.6474722250430224	FAP.0
1913	0.647471021214471	FAP.0
1914	0.6474716658986062	FAP.0
1915	0.6474709156125023	FAP.0
1916	0.6474704339811271	FAP.0
1917	0.6474704765278594	FAP.0
1918	0.647470198047616	FAP.0
1919	0.6474705998080447	FAP.0
1920	0.6474704619517455	FAP.0
1921	0.6474705582065063	FAP.0
1922	0.647471294118521	FAP.0
1923	0.647470724727173	FAP.0
1924	0.6474694890994109	FAP.0
1925	0.6474699968763913	FAP.0
1926	0.6474700743481729	FAP.0
1927	0.6474691346013515	FAP.0
1928	0.6474709921296367	FAP.0
1929	0.647472798677949	FAP.0
1930	0.6474714325295494	FAP.0
1931	0.6474730986602276	FAP.0
1932	0.6474711322235004	FAP.0
1933	0.6474705220677259	FAP.0
1934	0.6474699812331659	FAP.0
1935	0.6474676690128954	FAP.0
1936	0.6474696267985521	FAP.0
1937	0.6474683308092293	FAP.0
1938	0.6474704501589634	FAP.0
1939	0.6474721298796773	FAP.0
1940	0.6474714187971736	FAP.0
1941	0.6474733238015181	FAP.0
1942	0.6474713378492631	FAP.0
1943	0.6474712626461132	FAP.0
1944	0.647470619119477	FAP.0
1945	0.647469610837625	FAP.0
1946	0.6474701791233678	FAP.0
1947	0.6474694537332449	FAP.0
1948	0.6474700774742673	FAP.0
1949	0.6474696617662069	FAP.0
1950	0.6474702987916233	FAP.0
1951	0.6474697114439399	FAP.0
1952	0.6474708093714943	FAP.0
1953	0.6474722680623116	FAP.0
1954	0.6474715467881459	FAP.0
1955	0.647473169917956	FAP.0
1956	0.6474710285221418	FAP.0
1957	0.6474705095305988	FAP.0
1958	0.6474686224702497	FAP.0
1959	0.6474698614059587	FAP.0
1960	0.6474690844402523	FAP.0
1961	0.6474711885567781	FAP.0
1962	0.6474741646677703	FAP.0
1963	0.6474714577575567	FAP.0
1964	0.6474728281946114	FAP.0
1965	0.647470026917822	FAP.0
1966	0.6474656472155366	FAP.0
1967	0.6474689463962696	FAP.0
1968	0.6474659182511148	FAP.0
1969	0.6474704375309436	FAP.0
1970	0.6474745699450533	FAP.0
1971	0.6474720527600334	FAP.0
1972	0.647475066794082	FAP.0
1973	0.6474715855848752	FAP.0
1974	0.6474698331296419	FAP.0
1975	0.6474703332603505	FAP.0
1976	0.647469619105038	FAP.0
1977	0.6474696100688031	FAP.0
1978	0.6474677144037168	FAP.0
1979	0.6474693955520189	FAP.0
1980	0.6474674222038371	FAP.0
1981	0.6474712281481716	FAP.0
1982	0.6474743387776866	FAP.0
1983	0.6474722290517697	FAP.0
1984	0.6474784987416612	FAP.0
1985	0.6474722276144677	FAP.0
1986	0.647466625262194	FAP.0
1987	0.6474685594949195	FAP.0
1988	0.6474680762922421	FAP.0
1989	0.6474649235332084	FAP.0
1990	0.6474711629795399	FAP.0
1991	0.6474743453033219	FAP.0
1992	0.6474706460915852	FAP.0
1993	0.6474729950137993	FAP.0
1994	0.6474720453622527	FAP.0
1995	0.647467827794328	FAP.0
1996	0.6474690035760717	FAP.0
1997	0.6474752864765344	FAP.0
1998	0.6474731250192515	FAP.0
1999	0.6474613504041451	FAP.0
2000	0.6474747990676532	FAP.0
2001	0.6473774366799875	FAP.0
2002	0.647411826300223	FAP.0
2003	0.6475978363188996	FAP.0
2004	0.6479023619614421	FAP.0
2005	0.6482383371554289	FAP.0
2006	0.6484918676719951	FAP.0
2007	0.6485710517290786	FAP.0
2008	0.6484551523834744	FAP.0
2009	0.6482161279393893	FAP.0
2010	0.6479954297645597	FAP.0
2011	0.6479438857067472	FAP.0
2012	0.6481551087397344	FAP.0
2013	0.6486277059907357	FAP.0
2014	0.6492738085590399	FAP.0
2015	0.649962873617026	FAP.0
2016	0.6505722889020804	FAP.0
2017	0.6510202300169023	FAP.0
2018	0.6512726014138329	FAP.0
2019	0.6513314355632118	FAP.0
2020	0.6512188739602992	FAP.0
2021	0.6509672844396471	FAP.0
2022	0.6506178094040309	FAP.0
2023	0.6502238523179372	FAP.0
2024	0.6498537463894571	FAP.0
2025	0.649586039149194	FAP.0
2026	0.6494929866413086	FAP.0
2027	0.6496149332599362	FAP.0
2028	0.6499365250447449	FAP.0
2029	0.6503788217895098	FAP.0
2030	0.6508161740005939	FAP.0
2031	0.6511143947235379	FAP.0
2032	0.6511740823486337	FAP.0
2033	0.6509597568278029	FAP.0
2034	0.6505041688757612	FAP.0
2035	0.6498901647450415	FAP.0
2036	0.6492218150886112	FAP.0
2037	0.6485983451940119	FAP.0
2038	0.6480984861806088	FAP.0
2039	0.6477744237317885	FAP.0
2040	0.647650612516732	FAP.0
2041	0.647723992056742	FAP.0
2042	0.6479646050841216	FAP.0
2043	0.6483179251321106	FAP.0
2044	0.6487121922602885	FAP.0
2045	0.6490731714468154	FAP.0
2046	0.6493438547002598	FAP.0
2047	0.6495011002843761	FAP.0
2048	0.6495596781328367	FAP.0
2049	0.6495595380870254	FAP.0
2050	0.6495427989382081	FAP.0
2051	0.6495346228467892	FAP.0
2052	0.6495385013622518	FAP.0
2053	0.6495444227067756	FAP.0
2054	0.6495398579262405	FAP.0
2055	0.649515925878115	FAP.0
2056	0.6494696075036767	FAP.0
2057	0.6494066606187273	FAP.0
2058	0.649345144167027	FAP.0
2059	0.6493134617994764	FAP.0
2060	0.6493383287943864	FAP.0
2061	0.6494270130801176	FAP.0
2062	0.6495560381268568	FAP.0
2063	0.6496766671350125	FAP.0
2064	0.649736101716032	FAP.0
2065	0.6497019907402029	FAP.0
2066	0.6495757571009435	FAP.0
2067	0.6493880629809792	FAP.0
2068	0.6491811745583065	FAP.0
2069	0.6489901076406727	FAP.0
2070	0.6488327496875537	FAP.0
2071	0.6487112731041649	FAP.0
2072	0.6486199157125466	FAP.0
2073	0.6485523058575363	FAP.0
2074	0.6485048180653527	FAP.0
2075	0.6484770903842855	FAP.0
2076	0.6484724502457384	FAP.0
2077	0.6484986478117128	FAP.0
2078	0.6485663223283318	FAP.0
2079	0.648683057562919	FAP.0
2080	0.6488449828352175	FAP.0
2081	0.6490315085292103	FAP.0
2082	0.6492079014515189	FAP.0
2083	0.6493355617935237	FAP.0
2084	0.64938498389749	FAP.0
2085	0.6493448128965527	FAP.0
2086	0.6492232271607058	FAP.0
2087	0.6490430472732412	FAP.0
2088	0.6488351624495851	FAP.0
2089	0.6486337639270662	FAP.0
2090	0.6484733373819322	FAP.0
2091	0.6483847158950524	FAP.0
2092	0.6483881268448742	FAP.0
2093	0.6484853266631513	FAP.0
2094	0.6486569682048317	FAP.0
2095	0.6488699509384701	FAP.0
2096	0.6490922679459996	FAP.0
2097	0.6493058144073294	FAP.0
2098	0.6495072310935567	FAP.0
2099	0.6496950257596034	FAP.0
2100	0.6498532601629129	FAP.0
2101	0.6499474509872326	FAP.0
2102	0.649939491941273	FAP.0
2103	0.6498121305671196	FAP.0
2104	0.6495857297627979	FAP.0
2105	0.6493163661457044	FAP.0
2106	0.6490757596727674	FAP.0
2107	0.6489220720983974	FAP.0
2108	0.6488752762663679	FAP.0
2109	0.6489098903265467	FAP.0
2110	0.6489695894021127	FAP.0
2111	0.6489963594366965	FAP.0
2112	0.6489585464793326	FAP.0
2113	0.6488627929975989	FAP.0
2114	0.6487445574004298	FAP.0
2115	0.6486441497999904	FAP.0
2116	0.6485821527814613	FAP.0
2117	0.6485468655737306	FAP.0
2118	0.6484991994422921	FAP.0
2119	0.6483917688648521	FAP.0
2120	0.6481927219063033	FAP.0
2121	0.6479030691774319	FAP.0
2122	0.64755967852960294	FAP.0
2123	0.6472234040839479	FAP.0
2124	0.6469587600349209	FAP.0
2125	0.646814402309145	FAP.0
2126	0.6468115838259547	FAP.0
2127	0.6469422156528944	FAP.0
2128	0.6471735433399132	FAP.0
2129	0.6474566112253297	FAP.0
2130	0.6477382351371612	FAP.0
2131	0.6479757611952935	FAP.0
2132	0.6481503994350825	FAP.0
2133	0.6482730352976769	FAP.0
2134	0.6483790462062772	FAP.0
2135	0.6485143195260115	FAP.0
2136	0.6487188535457823	FAP.0
2137	0.6490137139535943	FAP.0
2138	0.6493938862217208	FAP.0
2139	0.6498281241675798	FAP.0
2140	0.6502671530649922	FAP.0
2141	0.6506598088318715	FAP.0
2142	0.6509715404181616	FAP.0
2143	0.6511949331806415	FAP.0
2144	0.6513439861435243	FAP.0
2145	0.6514347407895158	FAP.0
2146	0.6514665176487109	FAP.0
2147	0.6514190491129471	FAP.0
2148	0.6512688602060217	FAP.0
2149	0.6510129470991262	FAP.0
2150	0.6506815865363	FAP.0
2151	0.6503297052696045	FAP.0
2152	0.6500119321006942	FAP.0
2153	0.6497587242358009	FAP.0
2154	0.6495700712472395	FAP.0
2155	0.6494295180343912	FAP.0
2156	0.6493260870020936	FAP.0
2157	0.6492674711764372	FAP.0
2158	0.6492768121191227	FAP.0
2159	0.6493784673984707	FAP.0
2160	0.6495840837332637	FAP.0
2161	0.6498860751394995	FAP.0
2162	0.6502581312437878	FAP.0
2163	0.6506596297407868	FAP.0
2164	0.6510433676953977	FAP.0
2165	0.6513673460125463	FAP.0
2166	0.6516072772415187	FAP.0
2167	0.6517623158472229	FAP.0
2168	0.6518497450910542	FAP.0
2169	0.6518927952619132	FAP.0
2170	0.6519098665163002	FAP.0
2171	0.6519092429772326	FAP.0
2172	0.6518870275777401	FAP.0
2173	0.6518251759167621	FAP.0
2174	0.6516911164913632	FAP.0
2175	0.6514435839872905	FAP.0
2176	0.6510463555038627	FAP.0
2177	0.6504857676979604	FAP.0
2178	0.6497850573215165	FAP.0
2179	0.6490100738222461	FAP.0
2180	0.6482638464757623	FAP.0
2181	0.6476689228416279	FAP.0
2182	0.6473373619614464	FAP.0
2183	0.6473337619742732	FAP.0
2184	0.6476463931821494	FAP.0
2185	0.6481842887031997	FAP.0
2186	0.6488062661114973	FAP.0
2187	0.649369296289384	FAP.0
2188	0.6497724222931667	FAP.0
2189	0.6499763734323188	FAP.0
2190	0.6499961904258682	FAP.0
2191	0.6498810935702833	FAP.0
2192	0.649697311458623	FAP.0
2193	0.6495168805494392	FAP.0
2194	0.6494046950803452	FAP.0
2195	0.6493988785462422	FAP.0
2196	0.6494922016079213	FAP.0
2197	0.6496308286902641	FAP.0
2198	0.6497392185770312	FAP.0
2199	0.6497598626492588	FAP.0
2200	0.6496821023616461	FAP.0
2201	0.6495403418091995	FAP.0
2202	0.649384505690279	FAP.0
2203	0.6492459542898947	FAP.0
2204	0.6491233231332425	FAP.0
2205	0.6489945435872457	FAP.0
2206	0.6488403937417588	FAP.0
2207	0.6486591367163589	FAP.0
2208	0.6484638094810906	FAP.0
2209	0.6482702993178551	FAP.0
2210	0.6480901004302173	FAP.0
2211	0.6479333644888705	FAP.0
2212	0.6478154729278002	FAP.0
2213	0.6477561383029601	FAP.0
2214	0.6477678015045897	FAP.0
2215	0.6478421814962358	FAP.0
2216	0.6479479824919019	FAP.0
2217	0.6480442948075562	FAP.0
2218	0.6481012254378161	FAP.0
2219	0.6481136681637717	FAP.0
2220	0.6480999170450936	FAP.0
2221	0.6480883899873252	FAP.0
2222	0.6481033233331067	FAP.0
2223	0.6481580350094286	FAP.0
2224	0.6482556329847141	FAP.0
2225	0.6483908246661677	FAP.0
2226	0.648548176256474	FAP.0
2227	0.6486993434813259	FAP.0
2228	0.6488068492621301	FAP.0
2229	0.6488388056019248	FAP.0
2230	0.6487890776223877	FAP.0
2231	0.6486892010583482	FAP.0
2232	0.6485996944059981	FAP.0
2233	0.6485801803234735	FAP.0
2234	0.6486529401909941	FAP.0
2235	0.6487820714360479	FAP.0
2236	0.6488836781233178	FAP.0
2237	0.6488648491328172	FAP.0
2238	0.6486711034285788	FAP.0
2239	0.6483155162659957	FAP.0
2240	0.6478734026550347	FAP.0
2241	0.6474471556683812	FAP.0
2242	0.6471226685492788	FAP.0
2243	0.6469413106892219	FAP.0
2244	0.646898365102598	FAP.0
2245	0.6469603611343537	FAP.0
2246	0.647084957923665	FAP.0
2247	0.6472329879481566	FAP.0
2248	0.6473737663237351	FAP.0
2249	0.6474898134953523	FAP.0
2250	0.6475823363185582	FAP.0
2251	0.6476712098771843	FAP.0
2252	0.6477828610379368	FAP.0
2253	0.6479286912715637	FAP.0
2254	0.6480872111299852	FAP.0
2255	0.6482044661228539	FAP.0
2256	0.6482167474765173	FAP.0
2257	0.648084361065906	FAP.0
2258	0.6478171335336541	FAP.0
2259	0.6474770483120108	FAP.0
2260	0.647156579034508	FAP.0
2261	0.6469440564115356	FAP.0
2262	0.6468923914848088	FAP.0
2263	0.647003200039647	FAP.0
2264	0.647230145792175	FAP.0
2265	0.6474983348755353	FAP.0
2266	0.6477316458132393	FAP.0
2267	0.6478777747476573	FAP.0
2268	0.6479228592916149	FAP.0
2269	0.6478920961973075	FAP.0
2270	0.6478373561586753	FAP.0
2271	0.6478166726617928	FAP.0
2272	0.6478726682176142	FAP.0
2273	0.6480169076790085	FAP.0
2274	0.6482254505234548	FAP.0
2275	0.6484473849937913	FAP.0
2276	0.6486232091487802	FAP.0
2277	0.6487060141680496	FAP.0
2278	0.6486775010333933	FAP.0
2279	0.6485532514642544	FAP.0
2280	0.6483764254787541	FAP.0
2281	0.648203215441818	FAP.0
2282	0.648084790500085	FAP.0
2283	0.6480506238201608	FAP.0
2284	0.6480984419850735	FAP.0
2285	0.648195167345345	FAP.0
2286	0.6482897693585365	FAP.0
2287	0.6483334895145891	FAP.0
2288	0.6482983056315322	FAP.0
2289	0.6481849112333903	FAP.0
2290	0.6480175153633927	FAP.0
2291	0.647829815540424	FAP.0
2292	0.6476502416524735	FAP.0
2293	0.6474938832422509	FAP.0
2294	0.6473638725675898	FAP.0
2295	0.6472589308341223	FAP.0
2296	0.6471805942660074	FAP.0
2297	0.6471353911406558	FAP.0
2298	0.6471317340958881	FAP.0
2299	0.6471747169514875	FAP.0
2300	0.6472623827162136	FAP.0
2301	0.647384971964335	FAP.0
2302	0.647526166780415	FAP.0
2303	0.6476645646806235	FAP.0
2304	0.6477752895187772	FAP.0
2305	0.6478335981343188	FAP.0
2306	0.6478213479583486	FAP.0
2307	0.6477335823147402	FAP.0
2308	0.6475806350779685	FAP.0
2309	0.6473838925468538	FAP.0
2310	0.6471681154166997	FAP.0
2311	0.6469552453720014	FAP.0
2312	0.6467625909416562	FAP.0
2313	0.6466051854437836	FAP.0
2314	0.6465002761310156	FAP.0
2315	0.6464701300344639	FAP.0
2316	0.646537669974764	FAP.0
2317	0.6467128097493665	FAP.0
2318	0.6469774926665074	FAP.0
2319	0.6472841202802165	FAP.0
2320	0.6475731929594092	FAP.0
2321	0.6477975717665762	FAP.0
2322	0.6479341786110298	FAP.0
2323	0.6479779807432167	FAP.0
2324	0.6479302958515143	FAP.0
2325	0.6477936058860339	FAP.0
2326	0.6475732364504669	FAP.0
2327	0.6472814025150558	FAP.0
2328	0.6469422719423209	FAP.0
2329	0.6465950575129834	FAP.0
2330	0.646288453534066	FAP.0
2331	0.6460663531571447	FAP.0
2332	0.6459549009880915	FAP.0
2333	0.6459586558683059	FAP.0
2334	0.6460643671082034	FAP.0
2335	0.6462495420514865	FAP.0
2336	0.6464949686648972	FAP.0
2337	0.6467952300035311	FAP.0
2338	0.6471580315319658	FAP.0
2339	0.6475923789625662	FAP.0
2340	0.648095688906411	FAP.0
2341	0.6486457016159858	FAP.0
2342	0.6491914576514929	FAP.0
2343	0.6496389877967061	FAP.0
2344	0.6498488636739478	FAP.0
2345	0.6496802839872302	FAP.0
2346	0.6490906140578545	FAP.0
2347	0.648231128384769	FAP.0
2348	0.6474384912174794	FAP.0
2349	0.6470791561185725	FAP.0
2350	0.6473337597740967	FAP.0
2351	0.6480832944778141	FAP.0
2352	0.6489858897010317	FAP.0
2353	0.6496784948221073	FAP.0
2354	0.6499550360103492	FAP.0
2355	0.649822434234428	FAP.0
2356	0.6494424883317597	FAP.0
2357	0.6490301318697366	FAP.0
2358	0.6487687525199726	FAP.0
2359	0.6487622187105015	FAP.0
2360	0.6490175210776272	FAP.0
2361	0.649452457995338	FAP.0
2362	0.6499314858371494	FAP.0
2363	0.6503253413584151	FAP.0
2364	0.6505647885070571	FAP.0
2365	0.6506502194604417	FAP.0
2366	0.6506133365174476	FAP.0
2367	0.6504732344809179	FAP.0
2368	0.6502304138762286	FAP.0
2369	0.6498949537649733	FAP.0
2370	0.6495066631219183	FAP.0
2371	0.6491197578713546	FAP.0
2372	0.6487691734908143	FAP.0
2373	0.6484547223330004	FAP.0
2374	0.6481561597602803	FAP.0
2375	0.6478604514516435	FAP.0
2376	0.6475761987548514	FAP.0
2377	0.6473274808338354	FAP.0
2378	0.6471376048531893	FAP.0
2379	0.6470172602284323	FAP.0
2380	0.6469626637577034	FAP.0
2381	0.6469594786154955	FAP.0
2382	0.6469870440733723	FAP.0
2383	0.6470219012668267	FAP.0
2384	0.6470417243930365	FAP.0
2385	0.6470294091041788	FAP.0
2386	0.6469761927118333	FAP.0
2387	0.6468834195027223	FAP.0
2388	0.6467630155590423	FAP.0
2389	0.6466361005931598	FAP.0
2390	0.6465287747928279	FAP.0
2391	0.6464653168334025	FAP.0
2392	0.6464609808736618	FAP.0
2393	0.6465172225151505	FAP.0
2394	0.6466211438056603	FAP.0
2395	0.6467494200377292	FAP.0
2396	0.646875462079946	FAP.0
2397	0.6469772425019851	FAP.0
2398	0.6470429880648281	FAP.0
[truncated: 34,011 more rows]
