# Supplementary material for: Eocene Shark Teeth From Peninsular Antarctica: Windows to Habitat Use and Paleoceanography
Source: Paleoceanogr Paleoclimatol. Author manuscript; Available in PMC 2025 Nov 18. (PMC7618383; doi:10.1029/2024PA004965)
Supplement: S16 [file EMS209679-supplement-S16.csv]

wavenumber	absorbance	file_name
400	0.03231931598764618	P16005_ED.0
401	0.03232070307417297	P16005_ED.0
402	0.032323491746916726	P16005_ED.0
403	0.03231613765269333	P16005_ED.0
404	0.03231248638263382	P16005_ED.0
405	0.0323255634616798	P16005_ED.0
406	0.032156595113274615	P16005_ED.0
407	0.03199998682938752	P16005_ED.0
408	0.03184898982288833	P16005_ED.0
409	0.031700436180605716	P16005_ED.0
410	0.03155459971135089	P16005_ED.0
411	0.03141335736250348	P16005_ED.0
412	0.031278391616263966	P16005_ED.0
413	0.031150818850331462	P16005_ED.0
414	0.03103204456642434	P16005_ED.0
415	0.030924143085516546	P16005_ED.0
416	0.03082841447387625	P16005_ED.0
417	0.03074306149431561	P16005_ED.0
418	0.030662761340539448	P16005_ED.0
419	0.030581724309694643	P16005_ED.0
420	0.030498280544162475	P16005_ED.0
421	0.030416922437410406	P16005_ED.0
422	0.030345683748053014	P16005_ED.0
423	0.030290842107974163	P16005_ED.0
424	0.03025299961362663	P16005_ED.0
425	0.03022697040800395	P16005_ED.0
426	0.03020472270466191	P16005_ED.0
427	0.03017895317988916	P16005_ED.0
428	0.030145532839457527	P16005_ED.0
429	0.03010444688681537	P16005_ED.0
430	0.030059488994049664	P16005_ED.0
431	0.030017019025795032	P16005_ED.0
432	0.029984172869594226	P16005_ED.0
433	0.029967097471830316	P16005_ED.0
434	0.029969855709443514	P16005_ED.0
435	0.029994291503913494	P16005_ED.0
436	0.030040359562316953	P16005_ED.0
437	0.03010598101096413	P16005_ED.0
438	0.030186076125748758	P16005_ED.0
439	0.030271593170459014	P16005_ED.0
440	0.03035006150941682	P16005_ED.0
441	0.03040877348576696	P16005_ED.0
442	0.030440059063424445	P16005_ED.0
443	0.030446146148870375	P16005_ED.0
444	0.030440435843530185	P16005_ED.0
445	0.03044344779570115	P16005_ED.0
446	0.030474475035352395	P16005_ED.0
447	0.03054266616993124	P16005_ED.0
448	0.03064202914817466	P16005_ED.0
449	0.030752867164021723	P16005_ED.0
450	0.03084899710560412	P16005_ED.0
451	0.030907909518297562	P16005_ED.0
452	0.030920143710401714	P16005_ED.0
453	0.030894239918831425	P16005_ED.0
454	0.03085484114685206	P16005_ED.0
455	0.030833859687209454	P16005_ED.0
456	0.030857772629779547	P16005_ED.0
457	0.030936781289111655	P16005_ED.0
458	0.03106133518751939	P16005_ED.0
459	0.031207565449287468	P16005_ED.0
460	0.03134809146545064	P16005_ED.0
461	0.031462061228117684	P16005_ED.0
462	0.03153973737806234	P16005_ED.0
463	0.03158101752541046	P16005_ED.0
464	0.03159072071859004	P16005_ED.0
465	0.03157418577070505	P16005_ED.0
466	0.03153532105789631	P16005_ED.0
467	0.03147729244403791	P16005_ED.0
468	0.03140443192368828	P16005_ED.0
469	0.03132331662612169	P16005_ED.0
470	0.031241776068040683	P16005_ED.0
471	0.03116626621907672	P16005_ED.0
472	0.031099212258321497	P16005_ED.0
473	0.031037806153598073	P16005_ED.0
474	0.03097478492077261	P16005_ED.0
475	0.030900825965493928	P16005_ED.0
476	0.030807898848803354	P16005_ED.0
477	0.030692879836783822	P16005_ED.0
478	0.03056032973973858	P16005_ED.0
479	0.030422870882452595	P16005_ED.0
480	0.030298195064225826	P16005_ED.0
481	0.03020351633487743	P16005_ED.0
482	0.03014987615427655	P16005_ED.0
483	0.030138853509859606	P16005_ED.0
484	0.030162985306104576	P16005_ED.0
485	0.030209569795448442	P16005_ED.0
486	0.03026639549820681	P16005_ED.0
487	0.03032737250623485	P16005_ED.0
488	0.030395837481905434	P16005_ED.0
489	0.030483818577200193	P16005_ED.0
490	0.030607173001378198	P16005_ED.0
491	0.03077877746294755	P16005_ED.0
492	0.03100345933347217	P16005_ED.0
493	0.031277492512208585	P16005_ED.0
494	0.03159232415779957	P16005_ED.0
495	0.03193941205943469	P16005_ED.0
496	0.032313118913423935	P16005_ED.0
497	0.032710907351598255	P16005_ED.0
498	0.03313210414916536	P16005_ED.0
499	0.03357686140579909	P16005_ED.0
500	0.034046106458026325	P16005_ED.0
501	0.03454227007638672	P16005_ED.0
502	0.035069935842782174	P16005_ED.0
503	0.0356353071555551	P16005_ED.0
504	0.036243684790947105	P16005_ED.0
505	0.036895347828505294	P16005_ED.0
506	0.037581985757915666	P16005_ED.0
507	0.038286598325822	P16005_ED.0
508	0.03898833236027676	P16005_ED.0
509	0.0396706901841455	P16005_ED.0
510	0.04032900353694116	P16005_ED.0
511	0.040973051902912797	P16005_ED.0
512	0.041623424425458924	P16005_ED.0
513	0.04230361542530412	P16005_ED.0
514	0.04303171495348227	P16005_ED.0
515	0.04381519061711493	P16005_ED.0
516	0.044650026072535	P16005_ED.0
517	0.0455230379557762	P16005_ED.0
518	0.046415613218890574	P16005_ED.0
519	0.04730807130575622	P16005_ED.0
520	0.04818415836911519	P16005_ED.0
521	0.04903438309240156	P16005_ED.0
522	0.049856593417567194	P16005_ED.0
523	0.0506532665344072	P16005_ED.0
524	0.051426863251192986	P16005_ED.0
525	0.05217613323089698	P16005_ED.0
526	0.05289620169777115	P16005_ED.0
527	0.05358303922718402	P16005_ED.0
528	0.05423967552930925	P16005_ED.0
529	0.05487973916271119	P16005_ED.0
530	0.05552520232324895	P16005_ED.0
531	0.056198770723704716	P16005_ED.0
532	0.05691477403368403	P16005_ED.0
533	0.05767346628752094	P16005_ED.0
534	0.05846156488258239	P16005_ED.0
535	0.059258151744439255	P16005_ED.0
536	0.06004251011364575	P16005_ED.0
537	0.06080044266420004	P16005_ED.0
538	0.061527332528156446	P16005_ED.0
539	0.06222809470473871	P16005_ED.0
540	0.06291496747694494	P16005_ED.0
541	0.06360379597273788	P16005_ED.0
542	0.0643092419326077	P16005_ED.0
543	0.06503988090367455	P16005_ED.0
544	0.06579481143402935	P16005_ED.0
545	0.06656339698699737	P16005_ED.0
546	0.06732877544283378	P16005_ED.0
547	0.06807407717795669	P16005_ED.0
548	0.06878888428875765	P16005_ED.0
549	0.06947326508506403	P16005_ED.0
550	0.07013772463722415	P16005_ED.0
551	0.07079918793663917	P16005_ED.0
552	0.07147504911161191	P16005_ED.0
553	0.07217809742042895	P16005_ED.0
554	0.0729139083578494	P16005_ED.0
555	0.07368007973722376	P16005_ED.0
556	0.07446550288467216	P16005_ED.0
557	0.07524875610723487	P16005_ED.0
558	0.07599686312099325	P16005_ED.0
559	0.0766669027936045	P16005_ED.0
560	0.07721203835823152	P16005_ED.0
561	0.07759146584672116	P16005_ED.0
562	0.07778175377911535	P16005_ED.0
563	0.07778501594408367	P16005_ED.0
564	0.0776286710865893	P16005_ED.0
565	0.0773550887822263	P16005_ED.0
566	0.07700607857068888	P16005_ED.0
567	0.07661085528189737	P16005_ED.0
568	0.07618321977166541	P16005_ED.0
569	0.07572715709823083	P16005_ED.0
570	0.07524507441511809	P16005_ED.0
571	0.07474243586503623	P16005_ED.0
572	0.07422620541198072	P16005_ED.0
573	0.07369925902967273	P16005_ED.0
574	0.07315541049348316	P16005_ED.0
575	0.07257875753039994	P16005_ED.0
576	0.07194807561097741	P16005_ED.0
577	0.0712441073631346	P16005_ED.0
578	0.07045642758765382	P16005_ED.0
579	0.06958761021001439	P16005_ED.0
580	0.06865425839372366	P16005_ED.0
581	0.06768510545713248	P16005_ED.0
582	0.06671632160977045	P16005_ED.0
583	0.06578506659501585	P16005_ED.0
584	0.06492350187834331	P16005_ED.0
585	0.06415512916409245	P16005_ED.0
586	0.0634940049438191	P16005_ED.0
587	0.06294656756641666	P16005_ED.0
588	0.06251526219070956	P16005_ED.0
589	0.06220234607513879	P16005_ED.0
590	0.06201197599181224	P16005_ED.0
591	0.061949349800004105	P16005_ED.0
592	0.06201659349517849	P16005_ED.0
593	0.06220623997273546	P16005_ED.0
594	0.06249530082064353	P16005_ED.0
595	0.06284472232445608	P16005_ED.0
596	0.06320700189261003	P16005_ED.0
597	0.06353889178039954	P16005_ED.0
598	0.06381196683228638	P16005_ED.0
599	0.06401586534683165	P16005_ED.0
600	0.06415491003491985	P16005_ED.0
601	0.06424249927912787	P16005_ED.0
602	0.06429564649922703	P16005_ED.0
603	0.06432683641270931	P16005_ED.0
604	0.06432894234128567	P16005_ED.0
605	0.06425595233862089	P16005_ED.0
606	0.06401341442873967	P16005_ED.0
607	0.0634760780685234	P16005_ED.0
608	0.06253673098521878	P16005_ED.0
609	0.06116498907217706	P16005_ED.0
610	0.05943947874311213	P16005_ED.0
611	0.05752887610145111	P16005_ED.0
612	0.05562862629468718	P16005_ED.0
613	0.05388667327438511	P16005_ED.0
614	0.052355730171758576	P16005_ED.0
615	0.05099053081412559	P16005_ED.0
616	0.04968211694320654	P16005_ED.0
617	0.04830807654131705	P16005_ED.0
618	0.04678117829343244	P16005_ED.0
619	0.04508596380693713	P16005_ED.0
620	0.0432944554164771	P16005_ED.0
621	0.04155157524014724	P16005_ED.0
622	0.040027549647784495	P16005_ED.0
623	0.03885182115787153	P16005_ED.0
624	0.038059028641634726	P16005_ED.0
625	0.03757652803331084	P16005_ED.0
626	0.03726290350666928	P16005_ED.0
627	0.03697818866836916	P16005_ED.0
628	0.03664428249452779	P16005_ED.0
629	0.036258317400156906	P16005_ED.0
630	0.03585795680640741	P16005_ED.0
631	0.03547507738780309	P16005_ED.0
632	0.03511466530337687	P16005_ED.0
633	0.034763444517120996	P16005_ED.0
634	0.03440771632518197	P16005_ED.0
635	0.03404306964907914	P16005_ED.0
636	0.03367410781356968	P16005_ED.0
637	0.03331000872272669	P16005_ED.0
638	0.03296008386285775	P16005_ED.0
639	0.03263034921609609	P16005_ED.0
640	0.03232138440621485	P16005_ED.0
641	0.03231637500043021	P16005_ED.0
642	0.03232005849034137	P16005_ED.0
643	0.0323208206454271	P16005_ED.0
644	0.0323192926431606	P16005_ED.0
645	0.03231955337868885	P16005_ED.0
646	0.03232004822277135	P16005_ED.0
647	0.032319354243508826	P16005_ED.0
648	0.032319478089933296	P16005_ED.0
649	0.03232135285054678	P16005_ED.0
650	0.03231807279565154	P16005_ED.0
651	0.032146096415540566	P16005_ED.0
652	0.03196676624741	P16005_ED.0
653	0.03178703549379562	P16005_ED.0
654	0.0316138245715413	P16005_ED.0
655	0.03145138074303734	P16005_ED.0
656	0.03130030844589278	P16005_ED.0
657	0.031159639563792273	P16005_ED.0
658	0.03103162707508086	P16005_ED.0
659	0.030927034173174307	P16005_ED.0
660	0.030866658930307874	P16005_ED.0
661	0.030873577103601307	P16005_ED.0
662	0.03095322102643335	P16005_ED.0
663	0.031069219084134143	P16005_ED.0
664	0.031138877942411602	P16005_ED.0
665	0.031073562088833044	P16005_ED.0
666	0.030853200912418183	P16005_ED.0
667	0.030569279015053918	P16005_ED.0
668	0.03037065118248593	P16005_ED.0
669	0.030339391884777082	P16005_ED.0
670	0.030415532590225655	P16005_ED.0
671	0.03045066578912399	P16005_ED.0
672	0.03033353849263085	P16005_ED.0
673	0.03006409899186321	P16005_ED.0
674	0.029725402311367832	P16005_ED.0
675	0.029406644263241334	P16005_ED.0
676	0.029151188629533083	P16005_ED.0
677	0.02895357743485863	P16005_ED.0
678	0.02878424315549889	P16005_ED.0
679	0.028613968704101333	P16005_ED.0
680	0.02842595554458096	P16005_ED.0
681	0.02821736912543169	P16005_ED.0
682	0.027996031086706185	P16005_ED.0
683	0.027775704130458923	P16005_ED.0
684	0.027570902439187785	P16005_ED.0
685	0.027391736699550858	P16005_ED.0
686	0.027240251736027957	P16005_ED.0
687	0.02710993908822881	P16005_ED.0
688	0.026988741512328687	P16005_ED.0
689	0.026864044051837174	P16005_ED.0
690	0.026727144323516763	P16005_ED.0
691	0.026575041881622158	P16005_ED.0
692	0.026409028493330617	P16005_ED.0
693	0.02623146152010913	P16005_ED.0
694	0.0260428802252791	P16005_ED.0
695	0.025841043124720894	P16005_ED.0
696	0.025622299628867237	P16005_ED.0
697	0.02538451895877035	P16005_ED.0
698	0.025129794598562447	P16005_ED.0
699	0.024864948313443064	P16005_ED.0
700	0.024599129415725684	P16005_ED.0
701	0.024339819833855515	P16005_ED.0
702	0.024089580178435318	P16005_ED.0
703	0.023845271185055382	P16005_ED.0
704	0.023600074376045582	P16005_ED.0
705	0.023347266457388105	P16005_ED.0
706	0.02308389009161452	P16005_ED.0
707	0.022812619349916383	P16005_ED.0
708	0.02254115748443892	P16005_ED.0
709	0.022279788328236363	P16005_ED.0
710	0.022038466939114584	P16005_ED.0
711	0.021824673832971504	P16005_ED.0
712	0.021642508186670118	P16005_ED.0
713	0.021492745292575704	P16005_ED.0
714	0.021373008213656612	P16005_ED.0
715	0.021277162172985958	P16005_ED.0
716	0.021194184347431654	P16005_ED.0
717	0.021108421375041386	P16005_ED.0
718	0.021003040224469898	P16005_ED.0
719	0.02086561210975583	P16005_ED.0
720	0.02069195951801606	P16005_ED.0
721	0.02048564671597831	P16005_ED.0
722	0.02025496268447157	P16005_ED.0
723	0.02001098226620555	P16005_ED.0
724	0.019766807497232707	P16005_ED.0
725	0.019534988202829968	P16005_ED.0
726	0.019322520748721133	P16005_ED.0
727	0.01912705072418249	P16005_ED.0
728	0.018937660509921742	P16005_ED.0
729	0.01873971549764853	P16005_ED.0
730	0.018520841580803447	P16005_ED.0
731	0.01827557158873976	P16005_ED.0
732	0.018007331414270966	P16005_ED.0
733	0.01772720937306398	P16005_ED.0
734	0.017449883596005838	P16005_ED.0
735	0.01718824889331147	P16005_ED.0
736	0.016948980521095884	P16005_ED.0
737	0.01673087824393791	P16005_ED.0
738	0.016526533946096687	P16005_ED.0
739	0.016326379947002662	P16005_ED.0
740	0.01612312287814873	P16005_ED.0
741	0.01591446218532712	P16005_ED.0
742	0.015703022804960526	P16005_ED.0
743	0.015493989861815983	P16005_ED.0
744	0.015292066320070716	P16005_ED.0
745	0.015099521267595811	P16005_ED.0
746	0.014916286681599576	P16005_ED.0
747	0.014741840539848127	P16005_ED.0
748	0.014577570908558633	P16005_ED.0
749	0.014427805288039924	P16005_ED.0
750	0.014298208448653586	P16005_ED.0
751	0.014192047989196988	P16005_ED.0
752	0.014106879818261076	P16005_ED.0
753	0.014034627384521079	P16005_ED.0
754	0.01396592641742462	P16005_ED.0
755	0.013896363132656825	P16005_ED.0
756	0.01383050625545977	P16005_ED.0
757	0.013780881249342517	P16005_ED.0
758	0.013762233472961943	P16005_ED.0
759	0.01378412353288528	P16005_ED.0
760	0.013845518533644185	P16005_ED.0
761	0.013933967646021235	P16005_ED.0
762	0.014030088035840122	P16005_ED.0
763	0.01411575280266033	P16005_ED.0
764	0.01418223871720839	P16005_ED.0
765	0.014233994697366394	P16005_ED.0
766	0.014285549293877296	P16005_ED.0
767	0.01435300998918233	P16005_ED.0
768	0.01444533522930725	P16005_ED.0
769	0.014560931784173926	P16005_ED.0
770	0.014691325238604488	P16005_ED.0
771	0.01482854194881036	P16005_ED.0
772	0.014970519360685726	P16005_ED.0
773	0.015121065106420063	P16005_ED.0
774	0.015285524998780942	P16005_ED.0
775	0.015466459324534908	P16005_ED.0
776	0.015662910893174193	P16005_ED.0
777	0.015873213424304845	P16005_ED.0
778	0.0160980600652794	P16005_ED.0
779	0.016340558921882995	P16005_ED.0
780	0.016602928535667964	P16005_ED.0
781	0.016882392238703806	P16005_ED.0
782	0.01716935383251668	P16005_ED.0
783	0.017449323358716344	P16005_ED.0
784	0.01770794304495297	P16005_ED.0
785	0.017936907587565925	P16005_ED.0
786	0.018138060654265972	P16005_ED.0
787	0.018323727083597738	P16005_ED.0
788	0.018513011559962014	P16005_ED.0
789	0.018725560717726915	P16005_ED.0
790	0.01897535537159134	P16005_ED.0
791	0.01926676884821564	P16005_ED.0
792	0.019593685710585076	P16005_ED.0
793	0.019941360402234667	P16005_ED.0
794	0.02029055051832892	P16005_ED.0
795	0.020623299254239415	P16005_ED.0
796	0.020928745084475293	P16005_ED.0
797	0.02120630711046006	P16005_ED.0
798	0.021464204553377386	P16005_ED.0
799	0.021713938106557567	P16005_ED.0
800	0.021964087881566202	P16005_ED.0
801	0.02221702159118919	P16005_ED.0
802	0.022469679487468586	P16005_ED.0
803	0.022716767879237848	P16005_ED.0
804	0.02295375362452816	P16005_ED.0
805	0.02317835125817925	P16005_ED.0
806	0.023390968757604262	P16005_ED.0
807	0.023594875294016777	P16005_ED.0
808	0.023795779250546295	P16005_ED.0
809	0.023999953092558136	P16005_ED.0
810	0.02421109934105998	P16005_ED.0
811	0.024427691065839672	P16005_ED.0
812	0.024642691576068486	P16005_ED.0
813	0.024845967791689245	P16005_ED.0
814	0.02502781302204759	P16005_ED.0
815	0.02518146584531032	P16005_ED.0
816	0.025303592067909445	P16005_ED.0
817	0.025393343014777497	P16005_ED.0
818	0.025451536589889242	P16005_ED.0
819	0.02548089496149538	P16005_ED.0
820	0.025486547946651145	P16005_ED.0
821	0.025475035586371653	P16005_ED.0
822	0.025451201710365405	P16005_ED.0
823	0.02541468268288254	P16005_ED.0
824	0.025358782058378347	P16005_ED.0
825	0.025273126861812756	P16005_ED.0
826	0.025148688362830254	P16005_ED.0
827	0.024981933154179747	P16005_ED.0
828	0.02477552755294668	P16005_ED.0
829	0.024535401585312564	P16005_ED.0
830	0.02426625700845673	P16005_ED.0
831	0.02396843708160763	P16005_ED.0
832	0.023638013204521347	P16005_ED.0
833	0.023269662295683356	P16005_ED.0
834	0.02286016211285516	P16005_ED.0
835	0.022410481443145114	P16005_ED.0
836	0.02192591498875488	P16005_ED.0
837	0.021414735375105333	P16005_ED.0
838	0.020885742283258353	P16005_ED.0
839	0.0203449371436371	P16005_ED.0
840	0.01979226692613098	P16005_ED.0
841	0.019220330771561586	P16005_ED.0
842	0.01861668688342214	P16005_ED.0
843	0.017969433728960656	P16005_ED.0
844	0.017273414954060918	P16005_ED.0
845	0.016533709235149664	P16005_ED.0
846	0.01576454247418486	P16005_ED.0
847	0.01498429894826439	P16005_ED.0
848	0.01420949450489438	P16005_ED.0
849	0.013451119821434432	P16005_ED.0
850	0.012715050556175961	P16005_ED.0
851	0.012005405605686203	P16005_ED.0
852	0.011327965390662512	P16005_ED.0
853	0.01069112059328195	P16005_ED.0
854	0.010103791317777035	P16005_ED.0
855	0.009572018796618492	P16005_ED.0
856	0.009096953898753726	P16005_ED.0
857	0.008675749302632665	P16005_ED.0
858	0.008304192772018992	P16005_ED.0
859	0.00797825666914467	P16005_ED.0
860	0.007692716932815247	P16005_ED.0
861	0.0074376125978694585	P16005_ED.0
862	0.007195327355649234	P16005_ED.0
863	0.006941192962188383	P16005_ED.0
864	0.0066487247713838925	P16005_ED.0
865	0.00629765007270695	P16005_ED.0
866	0.005880620832827345	P16005_ED.0
867	0.005405092005467085	P16005_ED.0
868	0.004890017215384845	P16005_ED.0
869	0.004359854829955736	P16005_ED.0
870	0.003838888042414043	P16005_ED.0
871	0.0033474293762322527	P16005_ED.0
872	0.0028995302550417074	P16005_ED.0
873	0.0025011058126520012	P16005_ED.0
874	0.0021487889493939615	P16005_ED.0
875	0.0018314777658351503	P16005_ED.0
876	0.001535551510756121	P16005_ED.0
877	0.0012515176074722398	P16005_ED.0
878	9.780904428857082e-4	P16005_ED.0
879	7.215502831894247e-4	P16005_ED.0
880	4.918216441419307e-4	P16005_ED.0
881	2.9856408290648145e-4	P16005_ED.0
882	1.493170822437495e-4	P16005_ED.0
883	4.9185255970717046e-5	P16005_ED.0
884	2.8511440233747187e-7	P16005_ED.0
885	0	P16005_ED.0
886	3.895178873587063e-5	P16005_ED.0
887	1.0086131166561069e-4	P16005_ED.0
888	1.658869176198799e-4	P16005_ED.0
889	2.1674206652912142e-4	P16005_ED.0
890	2.447687796873002e-4	P16005_ED.0
891	2.529493750017403e-4	P16005_ED.0
892	2.5438558503714653e-4	P16005_ED.0
893	2.668696152892461e-4	P16005_ED.0
894	3.0601776939816194e-4	P16005_ED.0
895	3.802569783089571e-4	P16005_ED.0
896	4.899510988927228e-4	P16005_ED.0
897	6.303816582148083e-4	P16005_ED.0
898	7.958877483322316e-4	P16005_ED.0
899	9.822616831576397e-4	P16005_ED.0
900	0.0011866425184959492	P16005_ED.0
901	0.0014063877482099023	P16005_ED.0
902	0.0016386438073775454	P16005_ED.0
903	0.001880894642274658	P16005_ED.0
904	0.0021315079323836056	P16005_ED.0
905	0.0023894678024843283	P16005_ED.0
906	0.0026535893339872905	P16005_ED.0
907	0.002922090336789137	P16005_ED.0
908	0.0031928792894266103	P16005_ED.0
909	0.0034641589662951777	P16005_ED.0
910	0.0037348421941252354	P16005_ED.0
911	0.004004749003364106	P16005_ED.0
912	0.004274911160053921	P16005_ED.0
913	0.00454808124957478	P16005_ED.0
914	0.004828982440905037	P16005_ED.0
915	0.00512362493414922	P16005_ED.0
916	0.005437453595914184	P16005_ED.0
917	0.005772846258226584	P16005_ED.0
918	0.0061271328500432515	P16005_ED.0
919	0.006492560577506801	P16005_ED.0
920	0.0068590086908983765	P16005_ED.0
921	0.00721859556717001	P16005_ED.0
922	0.0075697571607670905	P16005_ED.0
923	0.007918466855703729	P16005_ED.0
924	0.008275989757974195	P16005_ED.0
925	0.008654349844758689	P16005_ED.0
926	0.009061375164539354	P16005_ED.0
927	0.00949707459565085	P16005_ED.0
928	0.009952861819866196	P16005_ED.0
929	0.010414460156756948	P16005_ED.0
930	0.010867682823693246	P16005_ED.0
931	0.011304486616740217	P16005_ED.0
932	0.011726153617864048	P16005_ED.0
933	0.012141708163830353	P16005_ED.0
934	0.01256227623957075	P16005_ED.0
935	0.012994667356837613	P16005_ED.0
936	0.013438064495112794	P16005_ED.0
937	0.013885603355972179	P16005_ED.0
938	0.014329379615798853	P16005_ED.0
939	0.014765536879698768	P16005_ED.0
940	0.015196663291438772	P16005_ED.0
941	0.01563074018111121	P16005_ED.0
942	0.01607761612359571	P16005_ED.0
943	0.016544683892502778	P16005_ED.0
944	0.017033458055633922	P16005_ED.0
945	0.01753847462782837	P16005_ED.0
946	0.018049177008248568	P16005_ED.0
947	0.018554063647905954	P16005_ED.0
948	0.019045128436030158	P16005_ED.0
949	0.01952060164765669	P16005_ED.0
950	0.019985107978400515	P16005_ED.0
951	0.02044756277137716	P16005_ED.0
952	0.02091781642602971	P16005_ED.0
953	0.0214032361738855	P16005_ED.0
954	0.021906203272354666	P16005_ED.0
955	0.022423095665061964	P16005_ED.0
956	0.0229448948918676	P16005_ED.0
957	0.023459130176661097	P16005_ED.0
958	0.023952504130272872	P16005_ED.0
959	0.024413270319020276	P16005_ED.0
960	0.02483232937398268	P16005_ED.0
961	0.02520256669593628	P16005_ED.0
962	0.025517399845283676	P16005_ED.0
963	0.025770586183927652	P16005_ED.0
964	0.025958498042947913	P16005_ED.0
965	0.026083935194446493	P16005_ED.0
966	0.02615929523713707	P16005_ED.0
967	0.026207328359890234	P16005_ED.0
968	0.02625880390369366	P16005_ED.0
969	0.0263475283154269	P16005_ED.0
970	0.02650405777666357	P16005_ED.0
971	0.026749618748451442	P16005_ED.0
972	0.027091420750223725	P16005_ED.0
973	0.027520830476070422	P16005_ED.0
974	0.0280162350666669	P16005_ED.0
975	0.02855085511619758	P16005_ED.0
976	0.029102608897936963	P16005_ED.0
977	0.02966125779918764	P16005_ED.0
978	0.0302292224029164	P16005_ED.0
979	0.03081595614928069	P16005_ED.0
980	0.031429494254780754	P16005_ED.0
981	0.032070297699707484	P16005_ED.0
982	0.032730700846906643	P16005_ED.0
983	0.033399458160137084	P16005_ED.0
984	0.034067715054274916	P16005_ED.0
985	0.03473234929517312	P16005_ED.0
986	0.035395112727261355	P16005_ED.0
987	0.036059167162010526	P16005_ED.0
988	0.036726013702481346	P16005_ED.0
989	0.037394862934259525	P16005_ED.0
990	0.03806441980847824	P16005_ED.0
991	0.03873538029599073	P16005_ED.0
992	0.039411435333975404	P16005_ED.0
993	0.040097515175871075	P16005_ED.0
994	0.040796166766293405	P16005_ED.0
995	0.04150495995244716	P16005_ED.0
996	0.0422176373220966	P16005_ED.0
997	0.042928904077507865	P16005_ED.0
998	0.04363950742612094	P16005_ED.0
999	0.044357504070739365	P16005_ED.0
1000	0.045094225808979746	P16005_ED.0
1001	0.04585745838542729	P16005_ED.0
1002	0.04664651586364639	P16005_ED.0
1003	0.04745245455458294	P16005_ED.0
1004	0.048262865599606734	P16005_ED.0
1005	0.0490675694714408	P16005_ED.0
1006	0.049861499861937955	P16005_ED.0
1007	0.05064391374832798	P16005_ED.0
1008	0.05141599898205647	P16005_ED.0
1009	0.05217933366898947	P16005_ED.0
1010	0.05293578942943533	P16005_ED.0
1011	0.05368773839098669	P16005_ED.0
1012	0.05443734471619942	P16005_ED.0
1013	0.055184902506177955	P16005_ED.0
1014	0.05592730611971173	P16005_ED.0
1015	0.05665776709275703	P16005_ED.0
1016	0.0573669342799658	P16005_ED.0
1017	0.05804475851671595	P16005_ED.0
1018	0.05868242155143985	P16005_ED.0
1019	0.05927396849803311	P16005_ED.0
1020	0.059817457106657965	P16005_ED.0
1021	0.06031536672367377	P16005_ED.0
1022	0.06077374257912428	P16005_ED.0
1023	0.061199663159718296	P16005_ED.0
1024	0.06159768379570498	P16005_ED.0
1025	0.0619671635610492	P16005_ED.0
1026	0.0623023211944412	P16005_ED.0
1027	0.06259515402687917	P16005_ED.0
1028	0.0628393085128027	P16005_ED.0
1029	0.06303236732906602	P16005_ED.0
1030	0.0631752941360116	P16005_ED.0
1031	0.06326968449699755	P16005_ED.0
1032	0.06331466218838082	P16005_ED.0
1033	0.06330552274949218	P16005_ED.0
1034	0.06323550001725789	P16005_ED.0
1035	0.06310005483132786	P16005_ED.0
1036	0.06290087796472726	P16005_ED.0
1037	0.06264656772864197	P16005_ED.0
1038	0.06234933633980359	P16005_ED.0
1039	0.06201996212582835	P16005_ED.0
1040	0.061664105999069546	P16005_ED.0
1041	0.06128183812386617	P16005_ED.0
1042	0.06087011529680939	P16005_ED.0
1043	0.060426342877702585	P16005_ED.0
1044	0.059950876105345455	P16005_ED.0
1045	0.0594474072440306	P16005_ED.0
1046	0.05892175353037491	P16005_ED.0
1047	0.058380388155314586	P16005_ED.0
1048	0.05782961084598816	P16005_ED.0
1049	0.057275190097101594	P16005_ED.0
1050	0.05672180083624724	P16005_ED.0
1051	0.056172064421675404	P16005_ED.0
1052	0.055625783087051996	P16005_ED.0
1053	0.05508011837207308	P16005_ED.0
1054	0.054530812966034486	P16005_ED.0
1055	0.05397373871191501	P16005_ED.0
1056	0.05340584385391528	P16005_ED.0
1057	0.052825143104485106	P16005_ED.0
1058	0.05223017566625833	P16005_ED.0
1059	0.05161966867750441	P16005_ED.0
1060	0.05099284231302764	P16005_ED.0
1061	0.05035020042338045	P16005_ED.0
1062	0.049694195144438555	P16005_ED.0
1063	0.04902916283398281	P16005_ED.0
1064	0.04836037961194248	P16005_ED.0
1065	0.04769258358829702	P16005_ED.0
1066	0.04702855910568126	P16005_ED.0
1067	0.04636840688467639	P16005_ED.0
1068	0.04570997508695582	P16005_ED.0
1069	0.04505048454993656	P16005_ED.0
1070	0.04438867328024487	P16005_ED.0
1071	0.0437262827425359	P16005_ED.0
1072	0.04306798813225578	P16005_ED.0
1073	0.04241983896197756	P16005_ED.0
1074	0.041787141164623905	P16005_ED.0
1075	0.041172894862519765	P16005_ED.0
1076	0.040577479543083515	P16005_ED.0
1077	0.0399995961206148	P16005_ED.0
1078	0.039437847077200244	P16005_ED.0
1079	0.038892110670530285	P16005_ED.0
1080	0.03836420634297688	P16005_ED.0
1081	0.037857911293582756	P16005_ED.0
1082	0.037378617180813915	P16005_ED.0
1083	0.03693266102992117	P16005_ED.0
1084	0.03652608076440525	P16005_ED.0
1085	0.03616281256022497	P16005_ED.0
1086	0.0358430524991082	P16005_ED.0
1087	0.03556278233597216	P16005_ED.0
1088	0.035314825704649694	P16005_ED.0
1089	0.03509089269148091	P16005_ED.0
1090	0.034883675900575215	P16005_ED.0
1091	0.03468813350982933	P16005_ED.0
1092	0.0345013444417241	P16005_ED.0
1093	0.03432086387669522	P16005_ED.0
1094	0.03414237404338299	P16005_ED.0
1095	0.03395816500538229	P16005_ED.0
1096	0.03375798549762318	P16005_ED.0
1097	0.03353268252257002	P16005_ED.0
1098	0.03327901006762186	P16005_ED.0
1099	0.033002306863614134	P16005_ED.0
1100	0.03271426772990521	P16005_ED.0
1101	0.03242619787321392	P16005_ED.0
1102	0.032141732179360845	P16005_ED.0
1103	0.03185396302541169	P16005_ED.0
1104	0.03154921771460224	P16005_ED.0
1105	0.031215240937361017	P16005_ED.0
1106	0.030848638385308	P16005_ED.0
1107	0.03045721044729007	P16005_ED.0
1108	0.030056309556032695	P16005_ED.0
1109	0.029661835774979873	P16005_ED.0
1110	0.02928373127472958	P16005_ED.0
1111	0.02892260481663727	P16005_ED.0
1112	0.028570036676171116	P16005_ED.0
1113	0.028211775832750065	P16005_ED.0
1114	0.027832578606421073	P16005_ED.0
1115	0.027421364962053482	P16005_ED.0
1116	0.02697540000931772	P16005_ED.0
1117	0.026502175127152458	P16005_ED.0
1118	0.026017928128609563	P16005_ED.0
1119	0.025542902650649853	P16005_ED.0
1120	0.025095078166581367	P16005_ED.0
1121	0.02468505357043818	P16005_ED.0
1122	0.024314339594597348	P16005_ED.0
1123	0.0239774735186231	P16005_ED.0
1124	0.02366608822683665	P16005_ED.0
1125	0.023372213053095878	P16005_ED.0
1126	0.023089459913869525	P16005_ED.0
1127	0.022812936277723746	P16005_ED.0
1128	0.022539621275860212	P16005_ED.0
1129	0.02226981352698866	P16005_ED.0
1130	0.022008353072792218	P16005_ED.0
1131	0.02176376572574224	P16005_ED.0
1132	0.021545106462041563	P16005_ED.0
1133	0.021358436860576806	P16005_ED.0
1134	0.021205244561591098	P16005_ED.0
1135	0.02108346056475328	P16005_ED.0
1136	0.02098978061667582	P16005_ED.0
1137	0.02092132030340611	P16005_ED.0
1138	0.02087558124035508	P16005_ED.0
1139	0.020849419841225098	P16005_ED.0
1140	0.0208386297534533	P16005_ED.0
1141	0.020839072797228325	P16005_ED.0
1142	0.020848855323655126	P16005_ED.0
1143	0.02087014196635724	P16005_ED.0
1144	0.020909266997312898	P16005_ED.0
1145	0.02097457397095257	P16005_ED.0
1146	0.02107245361671231	P16005_ED.0
1147	0.02120302533634708	P16005_ED.0
1148	0.021357521586313252	P16005_ED.0
1149	0.02151909553302076	P16005_ED.0
1150	0.021667193961548772	P16005_ED.0
1151	0.021783819001863557	P16005_ED.0
1152	0.021859212955278456	P16005_ED.0
1153	0.021894786568926683	P16005_ED.0
1154	0.021902130258036723	P16005_ED.0
1155	0.02189865862286068	P16005_ED.0
1156	0.021901955613855443	P16005_ED.0
1157	0.02192500644169891	P16005_ED.0
1158	0.021973617821831343	P16005_ED.0
1159	0.0220465673546323	P16005_ED.0
1160	0.022138323509037293	P16005_ED.0
1161	0.02224309728063524	P16005_ED.0
1162	0.022358131678246893	P16005_ED.0
1163	0.02248449057430854	P16005_ED.0
1164	0.022625185524067323	P16005_ED.0
1165	0.022782136079517977	P16005_ED.0
1166	0.022953935238579914	P16005_ED.0
1167	0.023135467288545243	P16005_ED.0
1168	0.023319098386186628	P16005_ED.0
1169	0.023496665940106687	P16005_ED.0
1170	0.023661856559869764	P16005_ED.0
1171	0.02381257529860039	P16005_ED.0
1172	0.023952208702788642	P16005_ED.0
1173	0.024088555734763366	P16005_ED.0
1174	0.02423044211386135	P16005_ED.0
1175	0.02438371506055896	P16005_ED.0
1176	0.024548999553804	P16005_ED.0
1177	0.024722546961633465	P16005_ED.0
1178	0.024899322606317678	P16005_ED.0
1179	0.025075957740758496	P16005_ED.0
1180	0.025251641453959715	P16005_ED.0
1181	0.025426928904600955	P16005_ED.0
1182	0.02560204201239319	P16005_ED.0
1183	0.02577619748403487	P16005_ED.0
1184	0.02594817364728905	P16005_ED.0
1185	0.02611723714799559	P16005_ED.0
1186	0.02628352533789252	P16005_ED.0
1187	0.026447645320549527	P16005_ED.0
1188	0.026609957637138262	P16005_ED.0
1189	0.026770328358853717	P16005_ED.0
1190	0.026928763471994202	P16005_ED.0
1191	0.027086401719288895	P16005_ED.0
1192	0.02724571275169564	P16005_ED.0
1193	0.027409343923865372	P16005_ED.0
1194	0.027578456279332267	P16005_ED.0
1195	0.02775202828039529	P16005_ED.0
1196	0.027927738036792875	P16005_ED.0
1197	0.0281036120074223	P16005_ED.0
1198	0.02827907809237238	P16005_ED.0
1199	0.028454750319505305	P16005_ED.0
1200	0.02863127126904804	P16005_ED.0
1201	0.028807984694533842	P16005_ED.0
1202	0.028982340392320425	P16005_ED.0
1203	0.029150880924232982	P16005_ED.0
1204	0.029311718631417585	P16005_ED.0
1205	0.029466877856118324	P16005_ED.0
1206	0.029622526187129874	P16005_ED.0
1207	0.029786658054565297	P16005_ED.0
1208	0.02996572991782503	P16005_ED.0
1209	0.030162262801306405	P16005_ED.0
1210	0.03037433339725118	P16005_ED.0
1211	0.03059653905226719	P16005_ED.0
1212	0.0308216360762684	P16005_ED.0
1213	0.031042370620398368	P16005_ED.0
1214	0.03125317232423537	P16005_ED.0
1215	0.031451253178907276	P16005_ED.0
1216	0.03163678696242072	P16005_ED.0
1217	0.031812331925996286	P16005_ED.0
1218	0.03198192801604541	P16005_ED.0
1219	0.03215003558662017	P16005_ED.0
1220	0.03232020594117408	P16005_ED.0
1221	0.03231874422250411	P16005_ED.0
1222	0.032318849498626304	P16005_ED.0
1223	0.032320028438974795	P16005_ED.0
1224	0.03232111101221703	P16005_ED.0
1225	0.03231876963429971	P16005_ED.0
1226	0.03244489992184831	P16005_ED.0
1227	0.03256125069934059	P16005_ED.0
1228	0.03267016876589117	P16005_ED.0
1229	0.03277404687419859	P16005_ED.0
1230	0.032874817504297306	P16005_ED.0
1231	0.032973586612141885	P16005_ED.0
1232	0.03307015260646444	P16005_ED.0
1233	0.03316251864146969	P16005_ED.0
1234	0.03324697454380183	P16005_ED.0
1235	0.03331942418278946	P16005_ED.0
1236	0.033377846621269254	P16005_ED.0
1237	0.033424516806442324	P16005_ED.0
1238	0.033466182685780665	P16005_ED.0
1239	0.03351153465208904	P16005_ED.0
1240	0.03356721070047008	P16005_ED.0
1241	0.03363465745774729	P16005_ED.0
1242	0.03370959229512442	P16005_ED.0
1243	0.03378418379337638	P16005_ED.0
1244	0.033850588193888975	P16005_ED.0
1245	0.03390398761735826	P16005_ED.0
1246	0.03394386831460604	P16005_ED.0
1247	0.03397336910741033	P16005_ED.0
1248	0.03399740493463222	P16005_ED.0
1249	0.03402059220870033	P16005_ED.0
1250	0.034045826762957546	P16005_ED.0
1251	0.03407395371645488	P16005_ED.0
1252	0.03410451324301075	P16005_ED.0
1253	0.03413704619780643	P16005_ED.0
1254	0.03417206298732545	P16005_ED.0
1255	0.03421093095868559	P16005_ED.0
1256	0.034254671304900605	P16005_ED.0
1257	0.0343024050002203	P16005_ED.0
1258	0.03435037519213526	P16005_ED.0
1259	0.034392113419421375	P16005_ED.0
1260	0.034419764136325304	P16005_ED.0
1261	0.03442603255368111	P16005_ED.0
1262	0.034405867833174224	P16005_ED.0
1263	0.034357194125420674	P16005_ED.0
1264	0.03428069498329967	P16005_ED.0
1265	0.03417921621683282	P16005_ED.0
1266	0.034057374693489545	P16005_ED.0
1267	0.03392153188724855	P16005_ED.0
1268	0.0337796666346422	P16005_ED.0
1269	0.033640407271389235	P16005_ED.0
1270	0.03351114225410318	P16005_ED.0
1271	0.03339625470840044	P16005_ED.0
1272	0.033296724406498134	P16005_ED.0
1273	0.03321117684294868	P16005_ED.0
1274	0.03313723387021194	P16005_ED.0
1275	0.03307207255316252	P16005_ED.0
1276	0.03301221853257839	P16005_ED.0
1277	0.03295351795513754	P16005_ED.0
1278	0.032892055261257505	P16005_ED.0
1279	0.03282575206788512	P16005_ED.0
1280	0.032755550650170065	P16005_ED.0
1281	0.032685258490710016	P16005_ED.0
1282	0.032620032873625485	P16005_ED.0
1283	0.03256427249510511	P16005_ED.0
1284	0.03251996595934192	P16005_ED.0
1285	0.032486290518781914	P16005_ED.0
1286	0.03246043278773937	P16005_ED.0
1287	0.03243875611272839	P16005_ED.0
1288	0.032417490669825626	P16005_ED.0
1289	0.032392985503613435	P16005_ED.0
1290	0.03236210508801348	P16005_ED.0
1291	0.032323015922069154	P16005_ED.0
1292	0.032275969615234996	P16005_ED.0
1293	0.03222348317788774	P16005_ED.0
1294	0.03216965424312607	P16005_ED.0
1295	0.03211881283318736	P16005_ED.0
1296	0.03207397117455299	P16005_ED.0
1297	0.032035670273261305	P16005_ED.0
1298	0.032001849506686705	P16005_ED.0
1299	0.03196898094744966	P16005_ED.0
1300	0.03193392859916119	P16005_ED.0
1301	0.03189540269298309	P16005_ED.0
1302	0.03185405593259348	P16005_ED.0
1303	0.031811207676110155	P16005_ED.0
1304	0.03176717919268998	P16005_ED.0
1305	0.031720449814979006	P16005_ED.0
1306	0.03166819540195843	P16005_ED.0
1307	0.03160784262159109	P16005_ED.0
1308	0.03153867526173488	P16005_ED.0
1309	0.031462519306199144	P16005_ED.0
1310	0.031383058928692906	P16005_ED.0
1311	0.03130416583140401	P16005_ED.0
1312	0.03122832292121905	P16005_ED.0
1313	0.031156205305509253	P16005_ED.0
1314	0.03108760227608978	P16005_ED.0
1315	0.031022819062946152	P16005_ED.0
1316	0.03096338781574978	P16005_ED.0
1317	0.0309115407240241	P16005_ED.0
1318	0.030868889899002303	P16005_ED.0
1319	0.03083539049612056	P16005_ED.0
1320	0.03080945740072472	P16005_ED.0
1321	0.03078911160049507	P16005_ED.0
1322	0.030773092389761617	P16005_ED.0
1323	0.03076095887840296	P16005_ED.0
1324	0.030752229588125193	P16005_ED.0
1325	0.030745514420154864	P16005_ED.0
1326	0.030738559704557224	P16005_ED.0
1327	0.0307292853735207	P16005_ED.0
1328	0.030717021552479833	P16005_ED.0
1329	0.030702924436741084	P16005_ED.0
1330	0.030689112874572592	P16005_ED.0
1331	0.03067705364310274	P16005_ED.0
1332	0.030666411404104862	P16005_ED.0
1333	0.03065528408540154	P16005_ED.0
1334	0.03064156942286374	P16005_ED.0
1335	0.030624256161047417	P16005_ED.0
1336	0.030603660287658856	P16005_ED.0
1337	0.030580699508429655	P16005_ED.0
1338	0.030556144040980636	P16005_ED.0
1339	0.030530733677066955	P16005_ED.0
1340	0.030506143906099483	P16005_ED.0
1341	0.030485718985810213	P16005_ED.0
1342	0.03047377473135296	P16005_ED.0
1343	0.030473496809545517	P16005_ED.0
1344	0.030484899903578878	P16005_ED.0
1345	0.030504462996191282	P16005_ED.0
1346	0.030526770687836168	P16005_ED.0
1347	0.030547031693915608	P16005_ED.0
1348	0.030562930588607266	P16005_ED.0
1349	0.030574946917095665	P16005_ED.0
1350	0.03058522965887892	P16005_ED.0
1351	0.030595773164490445	P16005_ED.0
1352	0.030606950652563338	P16005_ED.0
1353	0.030617326088206574	P16005_ED.0
1354	0.030624976104567395	P16005_ED.0
1355	0.030629611041259497	P16005_ED.0
1356	0.03063418446120709	P16005_ED.0
1357	0.030644862375700792	P16005_ED.0
1358	0.03066904673246351	P16005_ED.0
1359	0.03071208540558771	P16005_ED.0
1360	0.030774118104532042	P16005_ED.0
1361	0.03084897296814003	P16005_ED.0
1362	0.030926382844050804	P16005_ED.0
1363	0.030996825474258343	P16005_ED.0
1364	0.031056314726594016	P16005_ED.0
1365	0.031108229009860475	P16005_ED.0
1366	0.031161224054433785	P16005_ED.0
1367	0.03122493496762278	P16005_ED.0
1368	0.0313062895611007	P16005_ED.0
1369	0.03140813492910976	P16005_ED.0
1370	0.03152986173297264	P16005_ED.0
1371	0.031668633581476674	P16005_ED.0
1372	0.03182040764612601	P16005_ED.0
1373	0.03198104300489398	P16005_ED.0
1374	0.0321477137447236	P16005_ED.0
1375	0.032319714101340664	P16005_ED.0
1376	0.03231942560841141	P16005_ED.0
1377	0.032318783223236724	P16005_ED.0
1378	0.032319708471245906	P16005_ED.0
1379	0.03232155166666161	P16005_ED.0
1380	0.03231851243477373	P16005_ED.0
1381	0.03252408158514043	P16005_ED.0
1382	0.032727738986253446	P16005_ED.0
1383	0.03294167700910412	P16005_ED.0
1384	0.03317798934765479	P16005_ED.0
1385	0.03344155496370599	P16005_ED.0
1386	0.03372573336525509	P16005_ED.0
1387	0.034015245414875724	P16005_ED.0
1388	0.03429594354579241	P16005_ED.0
1389	0.034564873943126795	P16005_ED.0
1390	0.03483240959178267	P16005_ED.0
1391	0.03511413789363815	P16005_ED.0
1392	0.03541890610193266	P16005_ED.0
1393	0.03574288025372617	P16005_ED.0
1394	0.036074171604820765	P16005_ED.0
1395	0.03640323992508268	P16005_ED.0
1396	0.036729479321043874	P16005_ED.0
1397	0.037058597351600706	P16005_ED.0
1398	0.037394565055605185	P16005_ED.0
1399	0.03773483153221948	P16005_ED.0
1400	0.0380731285271004	P16005_ED.0
1401	0.03840565629467663	P16005_ED.0
1402	0.03873340219730092	P16005_ED.0
1403	0.03905862583035579	P16005_ED.0
1404	0.03938024016975477	P16005_ED.0
1405	0.03969328840123482	P16005_ED.0
1406	0.039992421081739254	P16005_ED.0
1407	0.040274949757742214	P16005_ED.0
1408	0.04054018257823348	P16005_ED.0
1409	0.0407861815828553	P16005_ED.0
1410	0.041007680621749504	P16005_ED.0
1411	0.041197542557424416	P16005_ED.0
1412	0.041351019274276965	P16005_ED.0
1413	0.041470042628716106	P16005_ED.0
1414	0.04156441084935463	P16005_ED.0
1415	0.04164776859597316	P16005_ED.0
1416	0.041729160191998856	P16005_ED.0
1417	0.041805141844563146	P16005_ED.0
1418	0.041859552990670984	P16005_ED.0
1419	0.0418739004867492	P16005_ED.0
1420	0.041841951701873104	P16005_ED.0
1421	0.04177621993714285	P16005_ED.0
1422	0.04169955197421392	P16005_ED.0
1423	0.041628396443329496	P16005_ED.0
1424	0.04156213464472857	P16005_ED.0
1425	0.041486515278599354	P16005_ED.0
1426	0.04138559841903999	P16005_ED.0
1427	0.04125031425354907	P16005_ED.0
1428	0.04107808668226667	P16005_ED.0
1429	0.04086830840259979	P16005_ED.0
1430	0.04062161256293803	P16005_ED.0
1431	0.04034470531090112	P16005_ED.0
1432	0.040054416761335636	P16005_ED.0
1433	0.03977355006766759	P16005_ED.0
1434	0.03951891244149802	P16005_ED.0
1435	0.03929120432075862	P16005_ED.0
1436	0.03907723757959572	P16005_ED.0
1437	0.038864703099668045	P16005_ED.0
1438	0.038657315723578424	P16005_ED.0
1439	0.038476461345918256	P16005_ED.0
1440	0.03834747255400237	P16005_ED.0
1441	0.03828287832709665	P16005_ED.0
1442	0.038277011722013615	P16005_ED.0
1443	0.03831449152316558	P16005_ED.0
1444	0.03838226034727498	P16005_ED.0
1445	0.03847397450473076	P16005_ED.0
1446	0.03858531540428686	P16005_ED.0
1447	0.03870744646805136	P16005_ED.0
1448	0.03882575844239691	P16005_ED.0
1449	0.03892512181382526	P16005_ED.0
1450	0.03899795686117009	P16005_ED.0
1451	0.039050256453665395	P16005_ED.0
1452	0.039101413146536375	P16005_ED.0
1453	0.039175127104806695	P16005_ED.0
1454	0.03928297539177651	P16005_ED.0
1455	0.03940994399441481	P16005_ED.0
1456	0.039515315367662	P16005_ED.0
1457	0.03955409395944632	P16005_ED.0
1458	0.03950678411772438	P16005_ED.0
1459	0.03939483246742213	P16005_ED.0
1460	0.03926810864762206	P16005_ED.0
1461	0.03917300873375896	P16005_ED.0
1462	0.0391244441813981	P16005_ED.0
1463	0.039099798514173986	P16005_ED.0
1464	0.03905564666342679	P16005_ED.0
1465	0.0389541703858593	P16005_ED.0
1466	0.03878346960181577	P16005_ED.0
1467	0.038562038958496365	P16005_ED.0
1468	0.03832676115873895	P16005_ED.0
1469	0.03811191948213238	P16005_ED.0
1470	0.03793133066453494	P16005_ED.0
1471	0.03777400085909278	P16005_ED.0
1472	0.03761540709727561	P16005_ED.0
1473	0.037436139071799934	P16005_ED.0
1474	0.03723468647848478	P16005_ED.0
1475	0.037026262719557904	P16005_ED.0
1476	0.03683081023620133	P16005_ED.0
1477	0.03666070102716499	P16005_ED.0
1478	0.03651622004078964	P16005_ED.0
1479	0.03638882861980514	P16005_ED.0
1480	0.03626713832427973	P16005_ED.0
1481	0.03614176502153207	P16005_ED.0
1482	0.036008426730335996	P16005_ED.0
1483	0.03586935946038162	P16005_ED.0
1484	0.03573231799103056	P16005_ED.0
1485	0.035606885662471235	P16005_ED.0
1486	0.03549945788204956	P16005_ED.0
1487	0.03540926646727644	P16005_ED.0
1488	0.03532761355305277	P16005_ED.0
1489	0.035241646465583726	P16005_ED.0
1490	0.03514218569482649	P16005_ED.0
1491	0.03503168436321504	P16005_ED.0
1492	0.03492569487864545	P16005_ED.0
1493	0.03484384356102802	P16005_ED.0
1494	0.03479469858476981	P16005_ED.0
1495	0.03476595266690771	P16005_ED.0
1496	0.03472865933804542	P16005_ED.0
1497	0.03465275836245626	P16005_ED.0
1498	0.034522203655156486	P16005_ED.0
1499	0.03434066129404258	P16005_ED.0
1500	0.03412846619753331	P16005_ED.0
1501	0.03391646852435716	P16005_ED.0
1502	0.0337382722547971	P16005_ED.0
1503	0.03361763279158506	P16005_ED.0
1504	0.03355260453811534	P16005_ED.0
1505	0.03350862147538139	P16005_ED.0
1506	0.03343306042892374	P16005_ED.0
1507	0.033287221561191765	P16005_ED.0
1508	0.03307295649611654	P16005_ED.0
1509	0.032831719944330616	P16005_ED.0
1510	0.032616273681856	P16005_ED.0
1511	0.032458046270728506	P16005_ED.0
1512	0.032353810696250714	P16005_ED.0
1513	0.03227606084508262	P16005_ED.0
1514	0.032193725935984914	P16005_ED.0
1515	0.032088313819997695	P16005_ED.0
1516	0.03196003176691415	P16005_ED.0
1517	0.03182517037566043	P16005_ED.0
1518	0.03170625882643122	P16005_ED.0
1519	0.03161786185097804	P16005_ED.0
1520	0.03155653135436765	P16005_ED.0
1521	0.03150449245965651	P16005_ED.0
1522	0.03144595089544306	P16005_ED.0
1523	0.03138138572893449	P16005_ED.0
1524	0.031325638381559155	P16005_ED.0
1525	0.03129202400261917	P16005_ED.0
1526	0.031279167986074136	P16005_ED.0
1527	0.03127355702607844	P16005_ED.0
1528	0.03126362832175808	P16005_ED.0
1529	0.03124957270305488	P16005_ED.0
1530	0.0312383238813024	P16005_ED.0
1531	0.031228880918409228	P16005_ED.0
1532	0.031203767145828502	P16005_ED.0
1533	0.031138289345132082	P16005_ED.0
1534	0.031023034371951877	P16005_ED.0
1535	0.030880112284371316	P16005_ED.0
1536	0.03075503984109238	P16005_ED.0
1537	0.03068641802524276	P16005_ED.0
1538	0.030677547183008465	P16005_ED.0
1539	0.03069518021148967	P16005_ED.0
1540	0.030697380867121305	P16005_ED.0
1541	0.030666574872394714	P16005_ED.0
1542	0.03062052203413886	P16005_ED.0
1543	0.030595435836056457	P16005_ED.0
1544	0.030619246753089482	P16005_ED.0
1545	0.03069689106140596	P16005_ED.0
1546	0.030813990266304766	P16005_ED.0
1547	0.030948965680181354	P16005_ED.0
1548	0.03108145088662985	P16005_ED.0
1549	0.03119394482746203	P16005_ED.0
1550	0.0312710008900657	P16005_ED.0
1551	0.03130001528834661	P16005_ED.0
1552	0.031274641869606504	P16005_ED.0
1553	0.031200270492575736	P16005_ED.0
1554	0.03109874427122778	P16005_ED.0
1555	0.031005708958222244	P16005_ED.0
1556	0.03095513242092136	P16005_ED.0
1557	0.030956874685512316	P16005_ED.0
1558	0.03098610481069459	P16005_ED.0
1559	0.030999779346188683	P16005_ED.0
1560	0.030971628597602413	P16005_ED.0
1561	0.0309161530926157	P16005_ED.0
1562	0.03087947138307793	P16005_ED.0
1563	0.030905327004793804	P16005_ED.0
1564	0.031006186704735636	P16005_ED.0
1565	0.03116045711195821	P16005_ED.0
1566	0.03133012664005191	P16005_ED.0
1567	0.031478438513949186	P16005_ED.0
1568	0.03157656921038109	P16005_ED.0
1569	0.03160577434246604	P16005_ED.0
1570	0.031564863509402255	P16005_ED.0
1571	0.031479423144907565	P16005_ED.0
1572	0.03139782732867741	P16005_ED.0
1573	0.031367103793426415	P16005_ED.0
1574	0.03140292637710615	P16005_ED.0
1575	0.031478987350259544	P16005_ED.0
1576	0.03154765058689187	P16005_ED.0
1577	0.03157672720284185	P16005_ED.0
1578	0.03157220287562856	P16005_ED.0
1579	0.03156921004325118	P16005_ED.0
1580	0.03160156831304236	P16005_ED.0
1581	0.03167667271499972	P16005_ED.0
1582	0.03177370290083112	P16005_ED.0
1583	0.031861211065321665	P16005_ED.0
1584	0.03191705427636913	P16005_ED.0
1585	0.03193752171310418	P16005_ED.0
1586	0.03193420369027744	P16005_ED.0
1587	0.031924963572486614	P16005_ED.0
1588	0.03192581192173267	P16005_ED.0
1589	0.03194680472708481	P16005_ED.0
1590	0.031991506131536965	P16005_ED.0
1591	0.032058003094423033	P16005_ED.0
1592	0.0321399354377733	P16005_ED.0
1593	0.032227560817438425	P16005_ED.0
1594	0.032309861010434385	P16005_ED.0
1595	0.032377987791148505	P16005_ED.0
1596	0.03242871881558852	P16005_ED.0
1597	0.03246578827654549	P16005_ED.0
1598	0.032497841260026604	P16005_ED.0
1599	0.03253387657025006	P16005_ED.0
1600	0.03257889208003908	P16005_ED.0
1601	0.03263233993660762	P16005_ED.0
1602	0.03268984079708868	P16005_ED.0
1603	0.032746336098783434	P16005_ED.0
1604	0.032798316893585276	P16005_ED.0
1605	0.032843933927863826	P16005_ED.0
1606	0.03288146719138302	P16005_ED.0
1607	0.03290776429281144	P16005_ED.0
1608	0.032918342405365876	P16005_ED.0
1609	0.03291004804505181	P16005_ED.0
1610	0.03288588733563712	P16005_ED.0
1611	0.032859607848938197	P16005_ED.0
1612	0.03285517428468982	P16005_ED.0
1613	0.03289674190587173	P16005_ED.0
1614	0.032991473720760785	P16005_ED.0
1615	0.03311713150668108	P16005_ED.0
1616	0.03322827708049932	P16005_ED.0
1617	0.03328235561242577	P16005_ED.0
1618	0.033268271687806265	P16005_ED.0
1619	0.03321420094482426	P16005_ED.0
1620	0.033167077340934256	P16005_ED.0
1621	0.03316014013353081	P16005_ED.0
1622	0.03319442673131013	P16005_ED.0
1623	0.033246238310969053	P16005_ED.0
1624	0.033289512644017034	P16005_ED.0
1625	0.03331192427304523	P16005_ED.0
1626	0.03331367772147056	P16005_ED.0
1627	0.033295911565557404	P16005_ED.0
1628	0.0332541166740448	P16005_ED.0
1629	0.03318468874160881	P16005_ED.0
1630	0.033097979693996256	P16005_ED.0
1631	0.03302302080966088	P16005_ED.0
1632	0.03299489784688902	P16005_ED.0
1633	0.033030939780043005	P16005_ED.0
1634	0.03311389025785687	P16005_ED.0
1635	0.033197735304830396	P16005_ED.0
1636	0.03323447533066199	P16005_ED.0
1637	0.03320222467942273	P16005_ED.0
1638	0.0331140248374058	P16005_ED.0
1639	0.03300406973220671	P16005_ED.0
1640	0.03290636831016802	P16005_ED.0
1641	0.032842453258118375	P16005_ED.0
1642	0.03282040342269327	P16005_ED.0
1643	0.03283534472397636	P16005_ED.0
1644	0.03286565518956199	P16005_ED.0
1645	0.03287264639285474	P16005_ED.0
1646	0.0328159494509589	P16005_ED.0
1647	0.03268320425180539	P16005_ED.0
1648	0.03251228741132682	P16005_ED.0
1649	0.03238006787747926	P16005_ED.0
1650	0.03235502694725929	P16005_ED.0
1651	0.032445405310774	P16005_ED.0
1652	0.03258666032345317	P16005_ED.0
1653	0.03268443671785992	P16005_ED.0
1654	0.032681941920114026	P16005_ED.0
1655	0.03259776743173571	P16005_ED.0
1656	0.03250597467672864	P16005_ED.0
1657	0.0324799959469818	P16005_ED.0
1658	0.032547600710865016	P16005_ED.0
1659	0.03268548148648086	P16005_ED.0
1660	0.03284438149515556	P16005_ED.0
1661	0.032977698197627685	P16005_ED.0
1662	0.033057130567115164	P16005_ED.0
1663	0.033076470724742305	P16005_ED.0
1664	0.033049555792605094	P16005_ED.0
1665	0.033003003228875546	P16005_ED.0
1666	0.03296240577662556	P16005_ED.0
1667	0.03293739664207388	P16005_ED.0
1668	0.032917215080028706	P16005_ED.0
1669	0.032883208487711556	P16005_ED.0
1670	0.03283000619342404	P16005_ED.0
1671	0.0327768938744733	P16005_ED.0
1672	0.03275703792270349	P16005_ED.0
1673	0.03279112047084943	P16005_ED.0
1674	0.03286666380884872	P16005_ED.0
1675	0.03294072855490604	P16005_ED.0
1676	0.03296453275473664	P16005_ED.0
1677	0.03291153158849141	P16005_ED.0
1678	0.03279067873482101	P16005_ED.0
1679	0.032640365436629244	P16005_ED.0
1680	0.032509918093612825	P16005_ED.0
1681	0.03243707759058696	P16005_ED.0
1682	0.032428792084244734	P16005_ED.0
1683	0.032455289740469205	P16005_ED.0
1684	0.03246640938999483	P16005_ED.0
1685	0.032424874186860075	P16005_ED.0
1686	0.03233289622008894	P16005_ED.0
1687	0.032229241221964466	P16005_ED.0
1688	0.03215915158206607	P16005_ED.0
1689	0.032144601503521594	P16005_ED.0
1690	0.03217943095210014	P16005_ED.0
1691	0.032246060698457896	P16005_ED.0
1692	0.03232956280769092	P16005_ED.0
1693	0.032414008815591935	P16005_ED.0
1694	0.032472532575760216	P16005_ED.0
1695	0.03247322701264162	P16005_ED.0
1696	0.0324033281330716	P16005_ED.0
1697	0.032286940040247646	P16005_ED.0
1698	0.03217217768145177	P16005_ED.0
1699	0.03209592591175817	P16005_ED.0
1700	0.03206104233596005	P16005_ED.0
1701	0.03204780200222208	P16005_ED.0
1702	0.032043208264109294	P16005_ED.0
1703	0.03205431136145585	P16005_ED.0
1704	0.03209410650291159	P16005_ED.0
1705	0.032160962548301746	P16005_ED.0
1706	0.03223617039581066	P16005_ED.0
1707	0.0322996000218451	P16005_ED.0
1708	0.03234375477526014	P16005_ED.0
1709	0.03237254699597589	P16005_ED.0
1710	0.03239036992980096	P16005_ED.0
1711	0.032395747614373235	P16005_ED.0
1712	0.03238546513712526	P16005_ED.0
1713	0.032362124216333936	P16005_ED.0
1714	0.032334552401029844	P16005_ED.0
1715	0.03230881730619994	P16005_ED.0
1716	0.03227885671791481	P16005_ED.0
1717	0.03222833223458845	P16005_ED.0
1718	0.032145355830624285	P16005_ED.0
1719	0.03203802266107836	P16005_ED.0
1720	0.03193547493417296	P16005_ED.0
1721	0.031871370458282	P16005_ED.0
1722	0.031862715207361995	P16005_ED.0
1723	0.03190066291752183	P16005_ED.0
1724	0.03195809621400346	P16005_ED.0
1725	0.03200480321471575	P16005_ED.0
1726	0.03201857625123111	P16005_ED.0
1727	0.031989335068672756	P16005_ED.0
1728	0.031921115830121236	P16005_ED.0
1729	0.03183407091762492	P16005_ED.0
1730	0.03176050154871203	P16005_ED.0
1731	0.031728957458855504	P16005_ED.0
1732	0.03174310266728443	P16005_ED.0
1733	0.03177427586055907	P16005_ED.0
1734	0.031780511808802224	P16005_ED.0
1735	0.03174052655725541	P16005_ED.0
1736	0.0316730628814132	P16005_ED.0
1737	0.031622599446044806	P16005_ED.0
1738	0.03162370739140971	P16005_ED.0
1739	0.03167605445035487	P16005_ED.0
1740	0.03174985376070881	P16005_ED.0
1741	0.031812001268746434	P16005_ED.0
1742	0.031847665860582956	P16005_ED.0
1743	0.03186264893440001	P16005_ED.0
1744	0.031871948718370915	P16005_ED.0
1745	0.03188847024910006	P16005_ED.0
1746	0.031919056821077055	P16005_ED.0
1747	0.0319650122899692	P16005_ED.0
1748	0.032021988963036464	P16005_ED.0
1749	0.032079143290951	P16005_ED.0
1750	0.032121896837670715	P16005_ED.0
1751	0.03214036382756514	P16005_ED.0
1752	0.032138231626036476	P16005_ED.0
1753	0.03213302728931102	P16005_ED.0
1754	0.032144657431271095	P16005_ED.0
1755	0.03218064319532482	P16005_ED.0
1756	0.03223138398265628	P16005_ED.0
1757	0.032279993654092516	P16005_ED.0
1758	0.032316607894723647	P16005_ED.0
1759	0.032342692818292	P16005_ED.0
1760	0.03236241709475022	P16005_ED.0
1761	0.03237258634754384	P16005_ED.0
1762	0.03236335464039137	P16005_ED.0
1763	0.03232865469248503	P16005_ED.0
1764	0.03227399028312076	P16005_ED.0
1765	0.032212788014201785	P16005_ED.0
1766	0.032156071285002065	P16005_ED.0
1767	0.032107525166737975	P16005_ED.0
1768	0.032068490417981814	P16005_ED.0
1769	0.032044406708703024	P16005_ED.0
1770	0.032042076071192485	P16005_ED.0
1771	0.032059165533272926	P16005_ED.0
1772	0.03207893600947907	P16005_ED.0
1773	0.032079254575921964	P16005_ED.0
1774	0.032049263220441944	P16005_ED.0
1775	0.03199798287487993	P16005_ED.0
1776	0.03194711112737248	P16005_ED.0
1777	0.0319156768543237	P16005_ED.0
1778	0.031910203999567704	P16005_ED.0
1779	0.03192645778683995	P16005_ED.0
1780	0.03195781100891435	P16005_ED.0
1781	0.03200119229818491	P16005_ED.0
1782	0.03205581200269759	P16005_ED.0
1783	0.03211712647788045	P16005_ED.0
1784	0.03217297560092127	P16005_ED.0
1785	0.03220726165502727	P16005_ED.0
1786	0.032209824172230256	P16005_ED.0
1787	0.032184670716067	P16005_ED.0
1788	0.03214859946591338	P16005_ED.0
1789	0.03211958627723074	P16005_ED.0
1790	0.03210321393324605	P16005_ED.0
1791	0.03208801460616592	P16005_ED.0
1792	0.0320541764842474	P16005_ED.0
1793	0.0319894617974186	P16005_ED.0
1794	0.0319001120617548	P16005_ED.0
1795	0.03180847414298237	P16005_ED.0
1796	0.03173981821312655	P16005_ED.0
1797	0.03170876999989501	P16005_ED.0
1798	0.03171431643400511	P16005_ED.0
1799	0.03174425109071402	P16005_ED.0
1800	0.03178357999960176	P16005_ED.0
1801	0.03182122411727118	P16005_ED.0
1802	0.03185276437952194	P16005_ED.0
1803	0.031879875646223806	P16005_ED.0
1804	0.031908170063848426	P16005_ED.0
1805	0.03194497196132379	P16005_ED.0
1806	0.03199761391080595	P16005_ED.0
1807	0.03207171738045618	P16005_ED.0
1808	0.032168677285686426	P16005_ED.0
1809	0.032282901340859455	P16005_ED.0
1810	0.03240102756539256	P16005_ED.0
1811	0.03250498460310212	P16005_ED.0
1812	0.03257802574326557	P16005_ED.0
1813	0.03261041093388605	P16005_ED.0
1814	0.032601686625608056	P16005_ED.0
1815	0.03255905288183479	P16005_ED.0
1816	0.032493708121240916	P16005_ED.0
1817	0.032417459089152105	P16005_ED.0
1818	0.03234057472378301	P16005_ED.0
1819	0.03227074852006905	P16005_ED.0
1820	0.03221296686019756	P16005_ED.0
1821	0.032170069299397495	P16005_ED.0
1822	0.03214345935665388	P16005_ED.0
1823	0.032133720701781554	P16005_ED.0
1824	0.03214151387147268	P16005_ED.0
1825	0.03216836899530148	P16005_ED.0
1826	0.032215316076257536	P16005_ED.0
1827	0.032278075549501024	P16005_ED.0
1828	0.03234198627396063	P16005_ED.0
1829	0.03238326428704866	P16005_ED.0
1830	0.03237967374433462	P16005_ED.0
1831	0.03232466612735679	P16005_ED.0
1832	0.03223354156239592	P16005_ED.0
1833	0.032135221956893625	P16005_ED.0
1834	0.03205517866530848	P16005_ED.0
1835	0.032002492829225446	P16005_ED.0
1836	0.03197007252077738	P16005_ED.0
1837	0.03194646446223698	P16005_ED.0
1838	0.031929888293444446	P16005_ED.0
1839	0.03193438742938073	P16005_ED.0
1840	0.03198297832479347	P16005_ED.0
1841	0.032090797338277126	P16005_ED.0
1842	0.03224912254563654	P16005_ED.0
1843	0.032422986885634046	P16005_ED.0
1844	0.03256682219919636	P16005_ED.0
1845	0.03264868339891314	P16005_ED.0
1846	0.032665745117519296	P16005_ED.0
1847	0.03264025730282237	P16005_ED.0
1848	0.032601225761659455	P16005_ED.0
1849	0.032567541004023454	P16005_ED.0
1850	0.032543695971729715	P16005_ED.0
1851	0.03252648679643794	P16005_ED.0
1852	0.032513591129915	P16005_ED.0
1853	0.0325072582301655	P16005_ED.0
1854	0.032512679153381886	P16005_ED.0
1855	0.032534189078093294	P16005_ED.0
1856	0.03257213808858975	P16005_ED.0
1857	0.032621539024596316	P16005_ED.0
1858	0.03267238773198688	P16005_ED.0
1859	0.03271122015480377	P16005_ED.0
1860	0.03272375323681085	P16005_ED.0
1861	0.03269887473362865	P16005_ED.0
1862	0.03263394122416836	P16005_ED.0
1863	0.032539622908330665	P16005_ED.0
1864	0.03244051962057529	P16005_ED.0
1865	0.03236839807160961	P16005_ED.0
1866	0.03234946394382113	P16005_ED.0
1867	0.03239253948270084	P16005_ED.0
1868	0.03248626667440274	P16005_ED.0
1869	0.032608034787660466	P16005_ED.0
1870	0.032738411230924296	P16005_ED.0
1871	0.03287008652697501	P16005_ED.0
1872	0.03300496158314203	P16005_ED.0
1873	0.033143322627263785	P16005_ED.0
1874	0.03327548466586772	P16005_ED.0
1875	0.03338319701425682	P16005_ED.0
1876	0.03344918791588233	P16005_ED.0
1877	0.033466852347833725	P16005_ED.0
1878	0.03344282016095495	P16005_ED.0
1879	0.03339101742933573	P16005_ED.0
1880	0.033322775296780155	P16005_ED.0
1881	0.033239597469825494	P16005_ED.0
1882	0.03313286063284823	P16005_ED.0
1883	0.03299034695770519	P16005_ED.0
1884	0.03280584726568291	P16005_ED.0
1885	0.0325865765802638	P16005_ED.0
1886	0.03235419350246248	P16005_ED.0
1887	0.03213874223201567	P16005_ED.0
1888	0.03196923608376905	P16005_ED.0
1889	0.031866309336852056	P16005_ED.0
1890	0.03183949740099929	P16005_ED.0
1891	0.03188727376165128	P16005_ED.0
1892	0.03199679538776032	P16005_ED.0
1893	0.03214341235319615	P16005_ED.0
1894	0.03229346546288682	P16005_ED.0
1895	0.03241297252143726	P16005_ED.0
1896	0.0324793123743829	P16005_ED.0
1897	0.032488558313455554	P16005_ED.0
1898	0.03245320734243961	P16005_ED.0
1899	0.032392372292971865	P16005_ED.0
1900	0.03232218160597969	P16005_ED.0
1901	0.032317607329740386	P16005_ED.0
1902	0.032319155032410854	P16005_ED.0
1903	0.03232064577427728	P16005_ED.0
1904	0.03231880866975752	P16005_ED.0
1905	0.032318092024010904	P16005_ED.0
1906	0.03231733221096727	P16005_ED.0
1907	0.03231994261804908	P16005_ED.0
1908	0.03232199879989723	P16005_ED.0
1909	0.03232070537648194	P16005_ED.0
1910	0.03232150700363041	P16005_ED.0
1911	0.03231996467233521	P16005_ED.0
1912	0.03231870026351923	P16005_ED.0
1913	0.032318671780953726	P16005_ED.0
1914	0.032317360324464285	P16005_ED.0
1915	0.032318804618636676	P16005_ED.0
1916	0.032319012823571344	P16005_ED.0
1917	0.03232025883332977	P16005_ED.0
1918	0.032322447641577094	P16005_ED.0
1919	0.03232088713153322	P16005_ED.0
1920	0.03232116859515154	P16005_ED.0
1921	0.032319671319389995	P16005_ED.0
1922	0.03231821593910569	P16005_ED.0
1923	0.032318648936993	P16005_ED.0
1924	0.03231767069991511	P16005_ED.0
1925	0.032318722138937446	P16005_ED.0
1926	0.03231861251766739	P16005_ED.0
1927	0.03231964763157886	P16005_ED.0
1928	0.032320662010330986	P16005_ED.0
1929	0.032320410183117806	P16005_ED.0
1930	0.03232133443617929	P16005_ED.0
1931	0.03232008449817143	P16005_ED.0
1932	0.032319526761114714	P16005_ED.0
1933	0.03231938024584683	P16005_ED.0
1934	0.03231872434237875	P16005_ED.0
1935	0.03231988216789764	P16005_ED.0
1936	0.032321355269345105	P16005_ED.0
1937	0.03232028584125555	P16005_ED.0
1938	0.03232040129366938	P16005_ED.0
1939	0.0323185890239509	P16005_ED.0
1940	0.03231539922539907	P16005_ED.0
1941	0.03231798592057318	P16005_ED.0
1942	0.03231793476235596	P16005_ED.0
1943	0.0323205521840354	P16005_ED.0
1944	0.03232456789613556	P16005_ED.0
1945	0.03232158482587519	P16005_ED.0
1946	0.03232171798010882	P16005_ED.0
1947	0.03231874567856747	P16005_ED.0
1948	0.03231439539871735	P16005_ED.0
1949	0.03231745944607267	P16005_ED.0
1950	0.032317225236001265	P16005_ED.0
1951	0.03232010140646174	P16005_ED.0
1952	0.032323806384595075	P16005_ED.0
1953	0.032321893589866396	P16005_ED.0
1954	0.03232325230292943	P16005_ED.0
1955	0.03232043799770557	P16005_ED.0
1956	0.03231875515020682	P16005_ED.0
1957	0.03231808188322831	P16005_ED.0
1958	0.032315248891189294	P16005_ED.0
1959	0.03231791199286227	P16005_ED.0
1960	0.03231799178650778	P16005_ED.0
1961	0.03232040999001534	P16005_ED.0
1962	0.03232403440999367	P16005_ED.0
1963	0.032321200538344905	P16005_ED.0
1964	0.03232092214463618	P16005_ED.0
1965	0.03231855407906341	P16005_ED.0
1966	0.03231453494683584	P16005_ED.0
1967	0.032318077231499466	P16005_ED.0
1968	0.032319077633916615	P16005_ED.0
1969	0.032320972135260445	P16005_ED.0
1970	0.03232504207212164	P16005_ED.0
1971	0.03232124227959294	P16005_ED.0
1972	0.03232001546494381	P16005_ED.0
1973	0.03231842755476129	P16005_ED.0
1974	0.03231482638420015	P16005_ED.0
1975	0.032318629518885394	P16005_ED.0
1976	0.03232076226244072	P16005_ED.0
1977	0.03232115438503826	P16005_ED.0
1978	0.032324205108319015	P16005_ED.0
1979	0.032320215574692134	P16005_ED.0
1980	0.032316949662798036	P16005_ED.0
1981	0.032317652318913113	P16005_ED.0
1982	0.032315727660749013	P16005_ED.0
1983	0.03231853651120834	P16005_ED.0
1984	0.03231907859377985	P16005_ED.0
1985	0.032319396659922686	P16005_ED.0
1986	0.03232154023879342	P16005_ED.0
1987	0.03232202860964341	P16005_ED.0
1988	0.032321147274458194	P16005_ED.0
1989	0.03231990790446362	P16005_ED.0
1990	0.03232876633506494	P16005_ED.0
1991	0.03232499980414437	P16005_ED.0
1992	0.03230794381325964	P16005_ED.0
1993	0.03230607794970222	P16005_ED.0
1994	0.032331371920057014	P16005_ED.0
1995	0.032339164790763486	P16005_ED.0
1996	0.03227222174216253	P16005_ED.0
1997	0.032260528011214026	P16005_ED.0
1998	0.03238562236919256	P16005_ED.0
1999	0.0324368096625479	P16005_ED.0
2000	0.03222141313579416	P16005_ED.0
2001	0.03182986007565518	P16005_ED.0
2002	0.03128853269998153	P16005_ED.0
2003	0.0307452820068419	P16005_ED.0
2004	0.03032857368374067	P16005_ED.0
2005	0.030106710813075827	P16005_ED.0
2006	0.030077870879072724	P16005_ED.0
2007	0.03019002787254888	P16005_ED.0
2008	0.030375497016095515	P16005_ED.0
2009	0.030580141192734965	P16005_ED.0
2010	0.03077289073648968	P16005_ED.0
2011	0.030934444840516818	P16005_ED.0
2012	0.031038002914930404	P16005_ED.0
2013	0.03104050763341295	P16005_ED.0
2014	0.03089553973828932	P16005_ED.0
2015	0.030582783162621915	P16005_ED.0
2016	0.030134310398861372	P16005_ED.0
2017	0.029635593695407955	P16005_ED.0
2018	0.029193534321184614	P16005_ED.0
2019	0.028886920549322456	P16005_ED.0
2020	0.02872926178411166	P16005_ED.0
2021	0.028667918714554867	P16005_ED.0
2022	0.02862033642086161	P16005_ED.0
2023	0.028523949421707634	P16005_ED.0
2024	0.028368750985820174	P16005_ED.0
2025	0.028195977465593124	P16005_ED.0
2026	0.02807020273341037	P16005_ED.0
2027	0.02804662618063672	P16005_ED.0
2028	0.028151589793874353	P16005_ED.0
2029	0.02837921330066582	P16005_ED.0
2030	0.028695645233800124	P16005_ED.0
2031	0.029043019361389776	P16005_ED.0
2032	0.029343049817034558	P16005_ED.0
2033	0.029506318991148982	P16005_ED.0
2034	0.029452466484119828	P16005_ED.0
2035	0.029138468197698497	P16005_ED.0
2036	0.028582863157308454	P16005_ED.0
2037	0.027871612725233055	P16005_ED.0
2038	0.027138494587329455	P16005_ED.0
2039	0.0265250578912914	P16005_ED.0
2040	0.026136764307510982	P16005_ED.0
2041	0.02601610711028932	P16005_ED.0
2042	0.02614461766362324	P16005_ED.0
2043	0.02646869514423133	P16005_ED.0
2044	0.026931621251358923	P16005_ED.0
2045	0.027493425185254168	P16005_ED.0
2046	0.02813035539178713	P16005_ED.0
2047	0.028819749270913957	P16005_ED.0
2048	0.02952447162072936	P16005_ED.0
2049	0.030188270015526215	P16005_ED.0
2050	0.030743758592844	P16005_ED.0
2051	0.031127981729673553	P16005_ED.0
2052	0.031300172333319075	P16005_ED.0
2053	0.03125728139054781	P16005_ED.0
2054	0.031041562739533186	P16005_ED.0
2055	0.030734367990919758	P16005_ED.0
2056	0.030434769363257598	P16005_ED.0
2057	0.030229312580021026	P16005_ED.0
2058	0.03016558595361146	P16005_ED.0
2059	0.030241688942890633	P16005_ED.0
2060	0.030414816636927848	P16005_ED.0
2061	0.030622153885575636	P16005_ED.0
2062	0.03080357131151012	P16005_ED.0
2063	0.030918063618864428	P16005_ED.0
2064	0.03095029997614421	P16005_ED.0
2065	0.030907254259024977	P16005_ED.0
2066	0.030807167806975153	P16005_ED.0
2067	0.030665508281719624	P16005_ED.0
2068	0.03048534473509528	P16005_ED.0
2069	0.03025908990230603	P16005_ED.0
2070	0.029981970387745978	P16005_ED.0
2071	0.029668539617441734	P16005_ED.0
2072	0.02935999309932958	P16005_ED.0
2073	0.029115708017167966	P16005_ED.0
2074	0.028992745830356905	P16005_ED.0
2075	0.02902438862779306	P16005_ED.0
2076	0.029208848822009324	P16005_ED.0
2077	0.029512543889465642	P16005_ED.0
2078	0.029883646452915833	P16005_ED.0
2079	0.030267384479821312	P16005_ED.0
2080	0.030616510876995344	P16005_ED.0
2081	0.030895118056116132	P16005_ED.0
2082	0.031078206263682046	P16005_ED.0
2083	0.03115117288644921	P16005_ED.0
2084	0.031111347956408464	P16005_ED.0
2085	0.030969561667322877	P16005_ED.0
2086	0.030748159821319426	P16005_ED.0
2087	0.030474669967188422	P16005_ED.0
2088	0.030174017686069584	P16005_ED.0
2089	0.029863303571592177	P16005_ED.0
2090	0.029551576262293603	P16005_ED.0
2091	0.029244192259117032	P16005_ED.0
2092	0.028948830329262383	P16005_ED.0
2093	0.028679653971304	P16005_ED.0
2094	0.028457773981930334	P16005_ED.0
2095	0.028308391166168602	P16005_ED.0
2096	0.028255910749703086	P16005_ED.0
2097	0.02831780044870656	P16005_ED.0
2098	0.028497650174847084	P16005_ED.0
2099	0.02877924011354026	P16005_ED.0
2100	0.029125723730901762	P16005_ED.0
2101	0.02948782568993033	P16005_ED.0
2102	0.029819349424513385	P16005_ED.0
2103	0.03009139508557636	P16005_ED.0
2104	0.030297159969669748	P16005_ED.0
2105	0.030446864036835095	P16005_ED.0
2106	0.030557528764421468	P16005_ED.0
2107	0.0306417407703065	P16005_ED.0
2108	0.030699062286905564	P16005_ED.0
2109	0.030715171105671134	P16005_ED.0
2110	0.030671959587396425	P16005_ED.0
2111	0.030564718478468995	P16005_ED.0
2112	0.03041576668315625	P16005_ED.0
2113	0.030274217399060038	P16005_ED.0
2114	0.03019936629543119	P16005_ED.0
2115	0.030234893036829632	P16005_ED.0
2116	0.030386980373271855	P16005_ED.0
2117	0.030618309733391084	P16005_ED.0
2118	0.030861859368168224	P16005_ED.0
2119	0.031048501726116343	P16005_ED.0
2120	0.031136285645379038	P16005_ED.0
2121	0.0311286031768514	P16005_ED.0
2122	0.031072651532240585	P16005_ED.0
2123	0.031037601317911355	P16005_ED.0
2124	0.03108073220386568	P16005_ED.0
2125	0.031216101401913183	P16005_ED.0
2126	0.03140112677255818	P16005_ED.0
2127	0.03154984794424085	P16005_ED.0
2128	0.03156958493562813	P16005_ED.0
2129	0.03140556795298249	P16005_ED.0
2130	0.03107169948617923	P16005_ED.0
2131	0.030650339779693975	P16005_ED.0
2132	0.03025970718802145	P16005_ED.0
2133	0.030005329895903998	P16005_ED.0
2134	0.02994149847028009	P16005_ED.0
2135	0.030063263168735564	P16005_ED.0
2136	0.03032959315861327	P16005_ED.0
2137	0.0306967748289056	P16005_ED.0
2138	0.031136190734676893	P16005_ED.0
2139	0.03162671094353593	P16005_ED.0
2140	0.03213455204307465	P16005_ED.0
2141	0.03260352189452555	P16005_ED.0
2142	0.03296857839960619	P16005_ED.0
2143	0.03318475561240252	P16005_ED.0
2144	0.0332495318281648	P16005_ED.0
2145	0.033200876937901025	P16005_ED.0
2146	0.0330906701674474	P16005_ED.0
2147	0.03294955462714742	P16005_ED.0
2148	0.032764602428005524	P16005_ED.0
2149	0.03248426040676225	P16005_ED.0
2150	0.0320502585507459	P16005_ED.0
2151	0.03144033730257373	P16005_ED.0
2152	0.030696737700238654	P16005_ED.0
2153	0.029920966631645528	P16005_ED.0
2154	0.02923571425663725	P16005_ED.0
2155	0.028736747863376377	P16005_ED.0
2156	0.028463719494799918	P16005_ED.0
2157	0.028403542895157143	P16005_ED.0
2158	0.028514775327531845	P16005_ED.0
2159	0.028748016340634595	P16005_ED.0
2160	0.029049009231568643	P16005_ED.0
2161	0.029355103790964635	P16005_ED.0
2162	0.0296045688035899	P16005_ED.0
2163	0.029762033044346062	P16005_ED.0
2164	0.029840786394283232	P16005_ED.0
2165	0.029898928291268553	P16005_ED.0
2166	0.030006638819446423	P16005_ED.0
2167	0.030207075323075424	P16005_ED.0
2168	0.030498954879536973	P16005_ED.0
2169	0.030849434305700613	P16005_ED.0
2170	0.03122058162977201	P16005_ED.0
2171	0.031584789225114575	P16005_ED.0
2172	0.031919172867838505	P16005_ED.0
2173	0.03219070605705621	P16005_ED.0
2174	0.03235180673255737	P16005_ED.0
2175	0.03235424889163402	P16005_ED.0
2176	0.032171225271235664	P16005_ED.0
2177	0.03181107279043828	P16005_ED.0
2178	0.03131512391103952	P16005_ED.0
2179	0.03074476161516046	P16005_ED.0
2180	0.030167334648018965	P16005_ED.0
2181	0.029646047524810995	P16005_ED.0
2182	0.029232954194886737	P16005_ED.0
2183	0.02896415552050953	P16005_ED.0
2184	0.02886034505888975	P16005_ED.0
2185	0.02893467613530022	P16005_ED.0
2186	0.029201132658275807	P16005_ED.0
2187	0.02967115762292948	P16005_ED.0
2188	0.030334509617513463	P16005_ED.0
2189	0.031136405075938536	P16005_ED.0
2190	0.03197092986301503	P16005_ED.0
2191	0.03270225500612914	P16005_ED.0
2192	0.03320653434554409	P16005_ED.0
2193	0.03341227325363002	P16005_ED.0
2194	0.03331758737512053	P16005_ED.0
2195	0.032978870785439096	P16005_ED.0
2196	0.03248227031195681	P16005_ED.0
2197	0.031914436106725085	P16005_ED.0
2198	0.03134400697636084	P16005_ED.0
2199	0.030817486425564533	P16005_ED.0
2200	0.03036610355404093	P16005_ED.0
2201	0.030015627964126466	P16005_ED.0
2202	0.02979060278433259	P16005_ED.0
2203	0.029708360855949245	P16005_ED.0
2204	0.029765570641200046	P16005_ED.0
2205	0.029928085912631554	P16005_ED.0
2206	0.030136874898538054	P16005_ED.0
2207	0.03033289984377682	P16005_ED.0
2208	0.030486926421923875	P16005_ED.0
2209	0.030611657421091825	P16005_ED.0
2210	0.03074384813768325	P16005_ED.0
2211	0.030906905057310485	P16005_ED.0
2212	0.031081322906772672	P16005_ED.0
2213	0.031206526940184637	P16005_ED.0
2214	0.031215499284260012	P16005_ED.0
2215	0.03107973778484882	P16005_ED.0
2216	0.03083424070920753	P16005_ED.0
2217	0.03056580112802889	P16005_ED.0
2218	0.030372230373800442	P16005_ED.0
2219	0.030317949541233895	P16005_ED.0
2220	0.03041206301322403	P16005_ED.0
2221	0.030618777823037874	P16005_ED.0
2222	0.03088771089945875	P16005_ED.0
2223	0.031179777337575248	P16005_ED.0
2224	0.031471671941499704	P16005_ED.0
2225	0.03174147360489451	P16005_ED.0
2226	0.03195388511969309	P16005_ED.0
2227	0.03206367704148587	P16005_ED.0
2228	0.03203982568697465	P16005_ED.0
2229	0.03189371995149618	P16005_ED.0
2230	0.031688805672388444	P16005_ED.0
2231	0.03152048879424339	P16005_ED.0
2232	0.0314741875936071	P16005_ED.0
2233	0.03158361535743836	P16005_ED.0
2234	0.03181301455927491	P16005_ED.0
2235	0.032074405531922603	P16005_ED.0
2236	0.03227090356114294	P16005_ED.0
2237	0.03234222973605617	P16005_ED.0
2238	0.032287559006882224	P16005_ED.0
2239	0.03215477103095398	P16005_ED.0
2240	0.03200551386297839	P16005_ED.0
2241	0.031878256476000344	P16005_ED.0
2242	0.03176941375230343	P16005_ED.0
2243	0.03164010659066763	P16005_ED.0
2244	0.0314422487820341	P16005_ED.0
2245	0.03114925506630102	P16005_ED.0
2246	0.030775848535905335	P16005_ED.0
2247	0.030377171319575097	P16005_ED.0
2248	0.030027789082746385	P16005_ED.0
2249	0.029791809604729387	P16005_ED.0
2250	0.029699769516845036	P16005_ED.0
2251	0.0297432096757728	P16005_ED.0
2252	0.02988678589474792	P16005_ED.0
2253	0.03008747804763115	P16005_ED.0
2254	0.030308495409440712	P16005_ED.0
2255	0.03052262467783322	P16005_ED.0
2256	0.030708744242912384	P16005_ED.0
2257	0.030848862865427183	P16005_ED.0
2258	0.030930323004751598	P16005_ED.0
2259	0.03095219765963941	P16005_ED.0
2260	0.030930723070065006	P16005_ED.0
2261	0.030898548223859894	P16005_ED.0
2262	0.030895997695280356	P16005_ED.0
2263	0.030956503120738936	P16005_ED.0
2264	0.031091200600678402	P16005_ED.0
2265	0.03127933459312197	P16005_ED.0
2266	0.03147036765333316	P16005_ED.0
2267	0.03159940694845431	P16005_ED.0
2268	0.03161121812739413	P16005_ED.0
2269	0.03148288406613704	P16005_ED.0
2270	0.031234518746908108	P16005_ED.0
2271	0.03092303693565828	P16005_ED.0
2272	0.03062251165242124	P16005_ED.0
2273	0.03040040166300266	P16005_ED.0
2274	0.03029938621173913	P16005_ED.0
2275	0.030330433774580116	P16005_ED.0
2276	0.030476602877358736	P16005_ED.0
2277	0.030702985882028255	P16005_ED.0
2278	0.03096793055597137	P16005_ED.0
2279	0.03123194829240572	P16005_ED.0
2280	0.03146201734852388	P16005_ED.0
2281	0.03163138263161054	P16005_ED.0
2282	0.03171802816483607	P16005_ED.0
2283	0.031705987765801726	P16005_ED.0
2284	0.03159118198825044	P16005_ED.0
2285	0.03138903410264138	P16005_ED.0
2286	0.03113774659159156	P16005_ED.0
2287	0.030891872396264643	P16005_ED.0
2288	0.030706236229807983	P16005_ED.0
2289	0.030616589173253765	P16005_ED.0
2290	0.03062606289203457	P16005_ED.0
2291	0.0307044864113772	P16005_ED.0
2292	0.030802017480828635	P16005_ED.0
2293	0.03087110173771425	P16005_ED.0
2294	0.03088580158767122	P16005_ED.0
2295	0.030849181468312448	P16005_ED.0
2296	0.030786474095466188	P16005_ED.0
2297	0.030729039259042846	P16005_ED.0
2298	0.030697593964276435	P16005_ED.0
2299	0.030691975620136234	P16005_ED.0
2300	0.030690748336426966	P16005_ED.0
2301	0.03066001262652465	P16005_ED.0
2302	0.030568225076162636	P16005_ED.0
2303	0.030402248298777648	P16005_ED.0
2304	0.030178164513741373	P16005_ED.0
2305	0.029939804996434245	P16005_ED.0
2306	0.029742338768347754	P16005_ED.0
2307	0.029627819647171327	P16005_ED.0
2308	0.029606737192488602	P16005_ED.0
2309	0.029656595262035013	P16005_ED.0
2310	0.02973726120802552	P16005_ED.0
2311	0.029812901820793672	P16005_ED.0
2312	0.029868117589914946	P16005_ED.0
2313	0.029909933795225867	P16005_ED.0
2314	0.029954790396707405	P16005_ED.0
2315	0.03000941820182771	P16005_ED.0
2316	0.03006084842871215	P16005_ED.0
2317	0.03008523239201228	P16005_ED.0
2318	0.0300688284272053	P16005_ED.0
2319	0.03002200779785504	P16005_ED.0
2320	0.029972575378557936	P16005_ED.0
2321	0.02994456512888101	P16005_ED.0
2322	0.029942039695177065	P16005_ED.0
2323	0.029949781791646816	P16005_ED.0
2324	0.029945618469112756	P16005_ED.0
2325	0.029913516431958338	P16005_ED.0
2326	0.029852263804959825	P16005_ED.0
2327	0.02977665642585853	P16005_ED.0
2328	0.02970800149548076	P16005_ED.0
2329	0.02965906431302065	P16005_ED.0
2330	0.0296261345640683	P16005_ED.0
2331	0.029593212122401298	P16005_ED.0
2332	0.029541425035335803	P16005_ED.0
2333	0.02945732100141619	P16005_ED.0
2334	0.029338446391135427	P16005_ED.0
2335	0.029193094610116797	P16005_ED.0
2336	0.02903389224872759	P16005_ED.0
2337	0.02887491655396706	P16005_ED.0
2338	0.028739014413471407	P16005_ED.0
2339	0.02866291831660325	P16005_ED.0
2340	0.028682667784080004	P16005_ED.0
2341	0.02880579856036247	P16005_ED.0
2342	0.029001766719228706	P16005_ED.0
2343	0.029233108806383037	P16005_ED.0
2344	0.029506417439987852	P16005_ED.0
2345	0.029883999778035072	P16005_ED.0
2346	0.03041635413597782	P16005_ED.0
2347	0.03103784224087808	P16005_ED.0
2348	0.03153440884335151	P16005_ED.0
2349	0.031649812065489495	P16005_ED.0
2350	0.031263623076094794	P16005_ED.0
2351	0.030489034408718658	P16005_ED.0
2352	0.029605012139521197	P16005_ED.0
2353	0.02888704390415019	P16005_ED.0
2354	0.028473396032730833	P16005_ED.0
2355	0.028343293020695316	P16005_ED.0
2356	0.028379419552548718	P16005_ED.0
2357	0.028442850348784215	P16005_ED.0
2358	0.02841702913852918	P16005_ED.0
2359	0.028224569428385853	P16005_ED.0
2360	0.02783941416951377	P16005_ED.0
2361	0.027300944362637386	P16005_ED.0
2362	0.026711584324457603	P16005_ED.0
2363	0.026200658222700395	P16005_ED.0
2364	0.025871382508468318	P16005_ED.0
2365	0.02577277582677054	P16005_ED.0
2366	0.025913942543479906	P16005_ED.0
2367	0.026290461121449643	P16005_ED.0
2368	0.026883892162603805	P16005_ED.0
2369	0.02763719427571166	P16005_ED.0
2370	0.02844528768632828	P16005_ED.0
2371	0.029185031544965764	P16005_ED.0
2372	0.029764660688888157	P16005_ED.0
2373	0.030153895563129498	P16005_ED.0
2374	0.03037872004841223	P16005_ED.0
2375	0.03049571681754924	P16005_ED.0
2376	0.030567493148243845	P16005_ED.0
2377	0.030647484562267315	P16005_ED.0
2378	0.030770843966941977	P16005_ED.0
2379	0.030947655265467913	P16005_ED.0
2380	0.03116070305838098	P16005_ED.0
2381	0.031372871814062474	P16005_ED.0
2382	0.03154352132318072	P16005_ED.0
2383	0.03164512256719081	P16005_ED.0
2384	0.03167128537128029	P16005_ED.0
2385	0.0316344206538507	P16005_ED.0
2386	0.031556947945688904	P16005_ED.0
2387	0.03146094429649268	P16005_ED.0
2388	0.03136026923205189	P16005_ED.0
2389	0.031257996387077484	P16005_ED.0
2390	0.031149947459783778	P16005_ED.0
2391	0.03103240984684856	P16005_ED.0
2392	0.03090970792398115	P16005_ED.0
2393	0.030796637733356145	P16005_ED.0
2394	0.03071315706694393	P16005_ED.0
2395	0.030673582319678715	P16005_ED.0
2396	0.030676695864632793	P16005_ED.0
2397	0.030703243501866102	P16005_ED.0
2398	0.03072332141265291	P16005_ED.0
[truncated: 52,016 more rows]
